# Supplementary material for: The Transcriptome of the Human Pathogen Trypanosoma brucei at Single-Nucleotide Resolution
Source: PLoS Pathog. 2010 Sep 9;6(9):e1001090. doi: 10.1371/journal.ppat.1001090 (PMC2936537; doi:10.1371/journal.ppat.1001090)
Supplement: Table S1 — List of predicted ORFs in GeneDB v_4 with a misannotated translation start codon, i.e. the SAS (the transcript 5′ end) mapped within the ORF. (0.09 MB XLS) [file ppat.1001090.s017.xls]

## Sheet: Sheet1
Table S1. List of predicted ORFs in GeneDB v_4 with a misannotated translation
start codon, i.e. the SAS (the transcript 5' end) mapped within the ORF.
In all tables the 5' end and 3' end coordinates for the transcripts are the 5'-most
SL-addition site and 3'-most polyadenylation site, respectively.
Chromosome	Systematic Name in GeneDB v_4	Strand	Annotated ORF start in GeneDB v_4	Annotated ORF stop in GeneDB v_4	Transcript 5' end mapped in this study	Transcript 3' end mapped in this study		Annotation in GeneDB v_4
Tb927_01_v4	Tb927.1.830	-	259748	256902	259714	256590		hypothetical protein conserved
Tb927_01_v4	Tb927.1.840	-	260743	260024	260630	259803		hypothetical protein conserved
Tb927_01_v4	Tb927.1.880	-	278186	264384	278165	263932		hypothetical protein conserved
Tb927_01_v4	Tb927.1.3410	-	735953	734457	735850	734153		hypothetical protein conserved
Tb927_01_v4	Tb927.1.290	+	112972	117318	113083	118410		leucine-rich repeat protein LRRP putative
Tb927_01_v4	Tb927.1.430	+	159343	166610	159359	167050		retrotransposon hot spot protein RHS pseudogene putative
Tb927_01_v4	Tb927.1.480	+	181680	186029	181774	187125		leucine-rich repeat protein LRRP putative
Tb927_01_v4	Tb927.1.1460	+	366324	366866	366494	367783		hypothetical protein unlikely
Tb927_01_v4	Tb927.1.1640	+	416752	417804	416618	417857		hypothetical protein conserved
Tb927_01_v4	Tb927.1.1720	+	436874	438166	436923	438431		hypothetical protein conserved
Tb927_01_v4	Tb927.1.1990	+	517754	518431	517767	518489		hypothetical protein conserved
Tb927_01_v4	Tb927.1.2980	+	658815	662354	658928	662823		hypothetical protein conserved
Tb927_01_v4	Tb927.1.3280	+	712878	713735	712890	713989		septum formation protein MAF homologue putative
Tb927_01_v4	Tb927.1.3810	+	815033	815491	815091	815608		hypothetical protein conserved
Tb927_01_v4	Tb927.1.3840	+	818596	820566	818726	820845		hypothetical protein conserved
Tb927_01_v4	Tb927.1.3950	+	840682	842391	840718	844186		alanine aminotransferase putative
Tb927_01_v4	Tb927.1.4220	+	871778	873064	871861	873805		hypothetical protein conserved
Tb927_01_v4	Tb927.1.4970	+	1001582	1002058	1001643	1004162		hypothetical protein
Tb927_01_v4	Tb927.1.5100	+	1018092	1019468	1018100	1019570		expression site-associated gene 2 ESAG2 protein putative
Tb927_02_v4	Tb927.2.1560	-	305494	304670	305320	304545		cyclophilin type peptidyl-prolyl cis-trans isomerase precursor putative
Tb927_02_v4	Tb927.2.2029	-	389698	389045	389520	388806		expression site-associated gene ESAG pseudogene putative
Tb927_02_v4	Tb927.2.2530	-	500427	497929	500350	497413		hypothetical protein conserved
Tb927_02_v4	Tb927.2.3400	-	630088	628937	629993	628791		hypothetical protein conserved
Tb927_02_v4	Tb927.2.4150	-	730268	729162	730144	728730		hypothetical protein conserved
Tb927_02_v4	Tb927.2.4420	-	786109	784976	786053	784556		hypothetical protein conserved
Tb927_02_v4	Tb927.2.4460	-	790909	788939	790854	788342		hypothetical protein conserved
Tb927_02_v4	Tb927.2.4750	-	843393	842413	843422	842033		hypothetical protein conserved
Tb927_02_v4	Tb927.2.5080	-	898935	897388	898956	897304		hypothetical protein conserved
Tb927_02_v4	Tb927.2.5440	-	971576	968688	971458	967290		hypothetical protein conserved
Tb927_02_v4	Tb927.2.1260	+	231301	234354	231359	236340		expression site-associated gene ESAG pseudogene putative
Tb927_02_v4	Tb927.2.1760	+	325391	327799	325600	328314		hypothetical protein conserved
Tb927_02_v4	Tb927.2.2940	+	559608	560507	559564	560757		hypothetical protein conserved
Tb927_02_v4	Tb927.2.5220	+	918333	919496	918410	919831		hypothetical protein conserved
Tb927_02_v4	Tb927.2.5310	+	946522	947610	946698	947720		hypothetical protein conserved
Tb927_02_v4	Tb927.2.5900	+	1073497	1076748	1073525	1076890		hypothetical protein conserved
Tb927_02_v4	Tb927.2.6070	+	1096063	1097217	1096304	1097531		hypothetical protein conserved
Tb927_02_v4	Tb927.2.6220	+	1128353	1129741	1128400	1134900		adenosine transporter 2 putative
Tb927_02_v4	Tb927.2.6240	+	1138452	1139843	1138600	1145400		adenosine transporter 2
Tb927_03_v4	Tb927.3.1500	-	389194	388094	389160	385922		variant surface glycoprotein VSG -related putative
Tb927_03_v4	Tb927.3.1520	-	397440	396343	397457	395386		variant surface glycoprotein VSG -related putative
Tb927_03_v4	Tb927.3.1710	-	449853	448615	449807	448463		hypothetical protein conserved
Tb927_03_v4	Tb927.3.1940	-	511957	510641	511970	509933		hypothetical protein conserved
Tb927_03_v4	Tb927.3.2010	-	524333	522585	524262	522333		hypothetical protein conserved
Tb927_03_v4	Tb927.3.2130	-	562875	560389	562700	560194		hypothetical protein conserved
Tb927_03_v4	Tb927.3.2620	-	668887	662834	668733	662470		hypothetical protein conserved
Tb927_03_v4	Tb927.3.2850	-	738035	737199	737836	736970		hypothetical protein conserved
Tb927_03_v4	Tb927.3.3050	-	781850	778755	781798	778490		hypothetical protein conserved
Tb927_03_v4	Tb927.3.3200	-	828253	827057	828146	825768		hypothetical protein conserved
Tb927_03_v4	Tb927.3.3250	-	837409	836366	837388	836142		hypothetical protein conserved
Tb927_03_v4	Tb927.3.3350	-	860448	858697	860271	858512		hypothetical protein conserved
Tb927_03_v4	Tb927.3.3370	-	863786	862437	863614	862216		hypothetical protein conserved
Tb927_03_v4	Tb927.3.4030	-	1139041	1135385	1139035	1134484		hypothetical protein conserved
Tb927_03_v4	Tb927.3.4120	-	1162863	1160791	1162853	1160685		hypothetical protein conserved
Tb927_03_v4	Tb927.3.4190	-	1178404	1176215	1178235	1174899		endosomal integral membrane protein putative
Tb927_03_v4	Tb927.3.4210	-	1185337	1179908	1185224	1179753		hypothetical protein conserved
Tb927_03_v4	Tb927.3.4350	-	1223262	1220869	1223242	1220683		hypothetical protein conserved
Tb927_03_v4	Tb927.3.4400	-	1240639	1239476	1240592	1239344		hypothetical protein conserved
Tb927_03_v4	Tb927.3.4690	-	1327439	1325946	1327294	1325578		hypothetical protein conserved
Tb927_03_v4	Tb927.3.4870	-	1370764	1369724	1370709	1369606		hypothetical protein conserved
Tb927_03_v4	Tb927.3.920	+	212945	216754	213146	216948		hypothetical protein conserved
Tb927_03_v4	Tb927.3.1070	+	263779	265158	263815	265249		peptide chain release factor 1 putative
Tb927_03_v4	Tb927.3.1090	+	267367	268005	267363	268853		hypothetical protein conserved
Tb927_03_v4	Tb927.3.1260	+	312232	312852	312251	313026		hypothetical protein conserved
Tb927_03_v4	Tb927.3.1280	+	315020	316522	315192	316923		hypothetical protein conserved
Tb927_03_v4	Tb927.3.1460	+	372849	373349	372953	374391		hypothetical protein
Tb927_03_v4	Tb927.3.3530	+	993259	994611	993417	994842		hypothetical protein conserved
Tb927_03_v4	Tb927.3.3650	+	1022761	1024569	1022830	1025329		hypothetical protein conserved
Tb927_03_v4	Tb927.3.3710	+	1034040	1034816	1034037	1034931		hypothetical protein conserved
Tb927_03_v4	Tb927.3.3860	+	1071344	1075192	1071418	1075827		lipase putative triacylglycerol lipase putative
Tb927_03_v4	Tb927.3.4930	+	1382459	1383085	1382454	1383191		hypothetical protein conserved
Tb927_03_v4	Tb927.3.5130	+	1438142	1439500	1438351	1440001		hypothetical protein conserved
Tb927_03_v4	Tb927.3.5170	+	1452106	1453389	1452140	1453682		hypothetical protein conserved
Tb927_03_v4	Tb927.3.5390	+	1508114	1509814	1508123	1511934		hypothetical protein conserved
Tb927_04_v4	Tb927.4.510	-	144603	144166	144490	143918		hypothetical protein conserved
Tb927_04_v4	Tb927.4.720	-	203521	203012	203394	202408		hypothetical protein conserved
Tb927_04_v4	Tb927.4.830	-	233255	232773	233079	232319		hypothetical protein conserved
Tb927_04_v4	Tb927.4.910	-	258583	257666	258587	257392		hypothetical protein conserved
Tb927_04_v4	Tb927.4.930	-	261041	260388	260985	260265		50S ribosomal protein L14 putative
Tb927_04_v4	Tb927.4.1420	-	368644	367940	368445	367544		hypothetical protein conserved
Tb927_04_v4	Tb927.4.1630	-	418647	416437	418603	415966		ribosomal RNA processing protein 6
Tb927_04_v4	Tb927.4.1790	-	449907	448465	449774	448306		ribosomal protein L3 putative
Tb927_04_v4	Tb927.4.1960	-	497068	495944	497007	495726		hypothetical protein conserved
Tb927_04_v4	Tb927.4.3500	-	905302	904574	905177	903983		hypothetical protein conserved
Tb927_04_v4	Tb927.4.3550	-	912779	911751	912512	911572		60S ribosomal protein L13a putative
Tb927_04_v4	Tb927.4.3570	-	915890	915105	915818	914954		translation elongation factor 1-beta putative
Tb927_04_v4	Tb927.4.3720	-	938936	938073	938795	937966		hypothetical protein conserved
Tb927_04_v4	Tb927.4.3820	-	1001052	999703	1001005	998551		hypothetical protein conserved
Tb927_04_v4	Tb927.4.3980	-	1058086	1056599	1058067	1056124		chaperone protein DNAJ putative
Tb927_04_v4	Tb927.4.3990	-	1061243	1059789	1061212	1058845		amino acid transporter putative
Tb927_04_v4	Tb927.4.4160	-	1104001	1101254	1103985	1100746		hypothetical protein conserved
Tb927_04_v4	Tb927.4.4370	-	1153267	1151495	1153204	1149201		hypothetical protein conserved
Tb927_04_v4	Tb927.4.4630	-	1278504	1278007	1278494	1277957		hypothetical protein conserved
Tb927_04_v4	Tb927.4.4680	-	1292012	1291353	1291900	1291210		hypothetical protein conserved
Tb927_04_v4	Tb927.4.4810	-	1316397	1315303	1316221	1314531		hypothetical protein conserved
Tb927_04_v4	Tb927.4.4820	-	1320693	1319221	1320682	1317694		amino acid transporter 10 putative
Tb927_04_v4	Tb927.4.4950	-	1360503	1358626	1360403	1358410		hypothetical protein conserved
Tb927_04_v4	Tb927.4.5270	-	1431755	1430553	1431740	1430091		UDP-Gal or UDP-GlcNAc-dependent glycosyltransferase putative
Tb927_04_v4	Tb927.4.5360	-	1459852	1459247	1459784	1458593		hypothetical protein conserved
Tb927_04_v4	Tb927.4.160	+	18596	22942	18687	24075		leucine-rich repeat protein LRRP pseudogene putative
Tb927_04_v4	Tb927.4.190	+	27790	28422	28000	29507		retrotransposon hot spot protein RHS pseudogene putative
Tb927_04_v4	Tb927.4.2310	+	601005	603245	601178	604176		asparaginyl-tRNA synthetase putative
Tb927_04_v4	Tb927.4.2980	+	790014	790838	790123	791060		hypothetical protein conserved
Tb927_04_v4	Tb927.4.3750	+	973266	977090	973319	977723		receptor-type adenylate cyclase GRESAG 4 putative
Tb927_05_v4	Tb927.5.3180	-	994530	993949	994516	993216		hypothetical protein conserved
Tb927_05_v4	Tb927.5.4160	-	1270750	1269602	1270750	1269512		hypothetical protein conserved
Tb927_05_v4	Tb927.5.4490	-	1326064	1325642	1326092	1325489		hypothetical protein conserved
Tb927_05_v4	Tb927.5.660	+	229802	231274	230027	231285		hypothetical protein
Tb927_05_v4	Tb927.5.750	+	256356	257009	256369	257348		hypothetical protein conserved
Tb927_05_v4	Tb927.5.920	+	307166	308680	307266	308869		hypothetical protein conserved
Tb927_05_v4	Tb927.5.940	+	314137	316770	314268	317081		NADH-dependent fumarate reductase putative
Tb927_05_v4	Tb927.5.970	+	324223	324795	324182	324902		hypothetical protein conserved
Tb927_05_v4	Tb927.5.1040	+	338730	339323	338726	339731		hypothetical protein
Tb927_05_v4	Tb927.5.1140	+	388030	390006	388030	391803		choline%2Fethanolamine kinase putative
Tb927_05_v4	Tb927.5.1150	+	393058	395265	393066	395523		pre-mRNA splicing factor ATP-dependent RNA helicase putative
Tb927_05_v4	Tb927.5.1320	+	429814	432777	430188	433063		hypothetical protein conserved
Tb927_05_v4	Tb927.5.1900	+	589028	591076	589213	591806		hypothetical protein conserved
Tb927_05_v4	Tb927.5.1990	+	615801	616805	615924	620357		hypothetical protein conserved
Tb927_05_v4	Tb927.5.2170	+	692280	692684	692287	692930		hypothetical protein conserved
Tb927_05_v4	Tb927.5.2200	+	696462	696866	696469	697124		hypothetical protein conserved
Tb927_05_v4	Tb927.5.2230	+	700644	701048	700651	701306		hypothetical protein conserved
Tb927_05_v4	Tb927.5.2260	+	704826	705230	704826	705625		hypothetical protein conserved
Tb927_05_v4	Tb927.5.2580	+	828335	829498	828451	830587		hypothetical protein conserved
Tb927_05_v4	Tb927.5.2640	+	845000	846064	845184	846286		hypothetical protein conserved
Tb927_05_v4	Tb927.5.2740	+	865337	866962	865521	867782		hypothetical protein conserved
Tb927_05_v4	Tb927.5.3530	+	1109309	1110103	1109309	1111820		hypothetical protein conserved
Tb927_05_v4	Tb927.5.3680	+	1155023	1156084	1155129	1156533		hypothetical protein conserved
Tb927_05_v4	Tb927.5.3700	+	1158287	1159252	1158349	1160182		hypothetical protein conserved
Tb927_06_v4	Tb927.6.660	-	281302	279233	281196	278526		hypothetical protein conserved
Tb927_06_v4	Tb927.6.880	-	379234	377624	379026	377003		hypothetical protein conserved
Tb927_06_v4	Tb927.6.1070	-	427647	424852	427613	424731		hypothetical protein conserved
Tb927_06_v4	Tb927.6.1230	-	467183	465837	467115	465357		kinetoplastid-specific phospho-protein phosphatase
Tb927_06_v4	Tb927.6.1280	-	472768	471788	472712	471634		translation initiation factor eIF-2B alpha subunit putative eIF-2B GDP-GTP exchange factor
Tb927_06_v4	Tb927.6.1420	-	508915	508169	508636	507909		hypothetical protein conserved
Tb927_06_v4	Tb927.6.1440	-	512700	511792	512654	511668		hypothetical protein conserved
Tb927_06_v4	Tb927.6.1680	-	569384	567711	569350	567193		zinc finger protein putative
Tb927_06_v4	Tb927.6.1860	-	620595	619567	620401	619448		hypothetical protein conserved
Tb927_06_v4	Tb927.6.2000	-	653141	651708	653107	651257		spliceosome-associated protein putative
Tb927_06_v4	Tb927.6.2150	-	685951	684152	685809	683978		cell division cycle protein 16 putative cell division cycle protein 16 homolog putative
Tb927_06_v4	Tb927.6.3700	-	1104273	1103443	1104219	1103381		hypothetical protein conserved
Tb927_06_v4	Tb927.6.3810	-	1130484	1128949	1130365	1128556		hypothetical protein conserved
Tb927_06_v4	Tb927.6.4120	-	1191850	1190435	1191753	1190012		GTPase activating protein putative
Tb927_06_v4	Tb927.6.4150	-	1197241	1196438	1197110	1195450		hypothetical protein conserved
Tb927_06_v4	Tb927.6.4160	-	1198663	1197350	1198441	1197211		hypothetical protein conserved
Tb927_06_v4	Tb927.6.4170	-	1200661	1199360	1200591	1198510		hypothetical protein conserved
Tb927_06_v4	Tb927.6.4190	-	1204264	1202609	1204339	1202210		hypothetical protein conserved
Tb927_06_v4	Tb927.6.4200	-	1206250	1204601	1205998	1204403		hypothetical protein conserved
Tb927_06_v4	Tb927.6.4270	-	1218013	1217303	1218029	1216708		hypothetical protein conserved
Tb927_06_v4	Tb927.6.4290	-	1220674	1219898	1220562	1219793		hypothetical protein conserved pseudogene
Tb927_06_v4	Tb927.6.4330	-	1225821	1225180	1225788	1225076		hypothetical protein conserved
Tb927_06_v4	Tb927.6.4350	-	1228154	1227177	1228141	1226815		ribosomal RNA assembly protein putative
Tb927_06_v4	Tb927.6.4370	-	1231453	1229843	1231401	1229468		eukaryotic translation initiation factor 3 subunit 7-like protein
Tb927_06_v4	Tb927.6.130	+	3409	7725	3487	8913		leucine-rich repeat protein LRRP pseudogene putative leucine-rich repeat protein 1 LRRP1 frameshift
Tb927_06_v4	Tb927.6.420	+	198743	199207	198857	200025		hypothetical protein
Tb927_06_v4	Tb927.6.540	+	229296	230660	229280	230794		gene related to expression site-associated gene 2 GRESAG2 putative
Tb927_06_v4	Tb927.6.2180	+	695576	696316	695783	697357		hypothetical protein conserved
Tb927_06_v4	Tb927.6.2370	+	729735	733196	729898	733785		ubiquitin-protein ligase putative
Tb927_06_v4	Tb927.6.2480	+	757403	758563	757471	758738		chaperone protein DNAJ putative
Tb927_06_v4	Tb927.6.2580	+	785014	787107	785176	787311		hypothetical protein conserved
Tb927_06_v4	Tb927.6.2730	+	817533	823067	817606	823371		hypothetical protein conserved
Tb927_06_v4	Tb927.6.2980	+	887705	890821	887719	891022		protein kinase putative
Tb927_06_v4	Tb927.6.3200	+	951190	951777	951418	952104		hypothetical protein conserved
Tb927_06_v4	Tb927.6.3210	+	952089	952766	952230	952867		hypothetical protein conserved
Tb927_06_v4	Tb927.6.4600	+	1287658	1290687	1287759	1290756		pre-mRNA splicing factor ATP-dependent RNA helicase putative ATP-dependent RNA helicase putative
Tb927_06_v4	Tb927.6.4620	+	1292360	1292971	1292477	1293075		hypothetical protein conserved
Tb927_06_v4	Tb927.6.4630	+	1292992	1294326	1293183	1294812		kinetoplastid-specific phospho-protein phosphatase putative
Tb927_06_v4	Tb927.6.4780	+	1333904	1336144	1333977	1336424		DNA ligase I putative
Tb927_06_v4	Tb927.6.4940	+	1363773	1365182	1363770	1365310		hypothetical protein conserved
Tb927_06_v4	Tb927.6.4960	+	1366032	1366973	1366175	1367272		zinc finger-domain protein putative
Tb927_07_v4	Tb927.7.340	-	62615	61527	62570	61111		hypothetical protein conserved
Tb927_07_v4	Tb927.7.720	-	164163	158785	164107	158306		hypothetical protein conserved
Tb927_07_v4	Tb927.7.780	-	178982	177066	178971	176858		hypothetical protein conserved
Tb927_07_v4	Tb927.7.2370	-	611812	611294	611770	611120		40S ribosomal protein S15 putative
Tb927_07_v4	Tb927.7.2480	-	638655	637504	638718	637261		hypothetical protein conserved
Tb927_07_v4	Tb927.7.3310	-	854930	853860	854900	853045		hypothetical protein conserved
Tb927_07_v4	Tb927.7.3350	-	876354	875281	877135	874978		hypothetical protein conserved
Tb927_07_v4	Tb927.7.3390	-	884956	883775	884875	883706		hypothetical protein conserved
Tb927_07_v4	Tb927.7.3870	-	1010349	1009516	1010289	1009351		hypothetical protein conserved
Tb927_07_v4	Tb927.7.4300	-	1142905	1141301	1142925	1140946		hypothetical protein conserved
Tb927_07_v4	Tb927.7.4590	-	1220816	1219176	1220754	1219073		chaperone protein DNAJ putative
Tb927_07_v4	Tb927.7.4650	-	1235143	1231910	1235151	1230550		SNF2 DNA repair protein putative
Tb927_07_v4	Tb927.7.4670	-	1238442	1237468	1238375	1237419		ribosomal RNA processing protein 4 exosome complex exonuclease
Tb927_07_v4	Tb927.7.6620	-	1810473	1808851	1810422	1808392		hypothetical protein conserved
Tb927_07_v4	Tb927.7.6760	-	1871331	1867621	1871081	1867146		hypothetical protein conserved
Tb927_07_v4	Tb927.7.7110	-	2035363	2033132	2035086	2032601		leucine-rich repeat protein LRRP putative
Tb927_07_v4	Tb927.7.7380	-	2123081	2122806	2123091	2122417		U6 snRNA-associated Sm-like protein LSm3p
Tb927_07_v4	Tb927.7.7540	-	2202454	2198108	2202363	2197017		leucine-rich repeat protein LRRP pseudogene putative
Tb927_07_v4	Tb927.7.190	+	34032	36263	34179	36517		thimet oligopeptidase A putative metallo- peptidase Clan MA E Family M3 putative
Tb927_07_v4	Tb927.7.200	+	36651	38267	36627	39518		hypothetical protein conserved
Tb927_07_v4	Tb927.7.250	+	45233	46987	45233	47059		hypothetical protein conserved
Tb927_07_v4	Tb927.7.270	+	47760	49073	47949	49473		ribosome biogenesis protein putative
Tb927_07_v4	Tb927.7.930	+	235767	237158	235918	237688		hypothetical protein conserved
Tb927_07_v4	Tb927.7.1660	+	414453	417647	414448	417928		hypothetical protein conserved
Tb927_07_v4	Tb927.7.1700	+	422812	424746	422974	425593		hypothetical protein conserved
Tb927_07_v4	Tb927.7.1710	+	425709	426926	425705	427142		eukaryotic peptide chain release factor subunit 1 putative
Tb927_07_v4	Tb927.7.1720	+	427230	428072	427227	428907		HIRA-interacting protein 5 putative
Tb927_07_v4	Tb927.7.1740	+	430013	430786	430016	430946		60S ribosomal protein L7 putative
Tb927_07_v4	Tb927.7.1770	+	434534	436363	434542	436525		hypothetical protein conserved
Tb927_07_v4	Tb927.7.3210	+	826374	828248	826391	828671		protein kinase putative
Tb927_07_v4	Tb927.7.3890	+	1019311	1020231	1019330	1020372		hypothetical protein conserved
Tb927_07_v4	Tb927.7.3930	+	1025767	1030125	1025854	1030262		hypothetical protein conserved
Tb927_07_v4	Tb927.7.4220	+	1121332	1124664	1121338	1124955		hypothetical protein conserved
Tb927_07_v4	Tb927.7.4970	+	1317986	1319251	1318071	1319632		glutamine synthetase putative
Tb927_07_v4	Tb927.7.5180	+	1363903	1364565	1363950	1364834		60S ribosomal protein L23a putative
Tb927_07_v4	Tb927.7.5550	+	1495328	1496422	1495328	1496740		hypothetical protein conserved
Tb927_07_v4	Tb927.7.5580	+	1503385	1504062	1503381	1504536		cell cycle associated protein MOB1 putative
Tb927_07_v4	Tb927.7.5700	+	1540221	1541438	1540341	1542011		hypothetical protein conserved
Tb927_07_v4	Tb927.7.5740	+	1548134	1549840	1548216	1550077		hypothetical protein conserved
Tb927_07_v4	Tb927.7.5890	+	1582729	1584960	1582790	1585068		hypothetical protein conserved
Tb927_07_v4	Tb927.7.6470	+	1756885	1758108	1756895	1759008		O-sialoglycoprotein endopeptidase putative
Tb927_07_v4	Tb927.7.7510	+	2176304	2177041	2176327	2177219		hypothetical protein
Tb927_08_v4	Tb927.8.740	-	206538	206119	206523	205536		nucleolar RNA-binding protein truncated
Tb927_08_v4	Tb927.8.920	-	286392	285874	286384	285657		ubiquitin-conjugating enzyme E2 putative
Tb927_08_v4	Tb927.8.970	-	309329	307950	309310	306968		hypothetical protein
Tb927_08_v4	Tb927.8.1270	-	403198	401510	403005	400648		hypothetical protein conserved
Tb927_08_v4	Tb927.8.1370	-	445557	445051	445514	444963		hypothetical protein conserved
Tb927_08_v4	Tb927.8.1730	-	573058	572606	573039	572392		hypothetical protein conserved
Tb927_08_v4	Tb927.8.1800	-	591730	589982	591547	589739		hypothetical protein conserved
Tb927_08_v4	Tb927.8.1930	-	621976	621146	621943	621083		hypothetical protein conserved
Tb927_08_v4	Tb927.8.2870	-	871391	868587	870845	868534		hypothetical protein conserved
Tb927_08_v4	Tb927.8.2880	-	876190	872795	876232	870954		hypothetical protein conserved
Tb927_08_v4	Tb927.8.3860	-	1151768	1150494	1151757	1150423		hypothetical protein conserved
Tb927_08_v4	Tb927.8.3880	-	1158607	1157696	1158440	1157195		hypothetical protein conserved
Tb927_08_v4	Tb927.8.3890	-	1161233	1160256	1161066	1159725		hypothetical protein conserved
Tb927_08_v4	Tb927.8.3900	-	1163994	1162882	1163878	1162381		hypothetical protein conserved
Tb927_08_v4	Tb927.8.4080	-	1210063	1209365	1210018	1209317		hypothetical protein conserved
Tb927_08_v4	Tb927.8.4130	-	1219675	1218980	1219660	1218930		hypothetical protein conserved
Tb927_08_v4	Tb927.8.4140	-	1221115	1219868	1221096	1219730		hypothetical protein conserved
Tb927_08_v4	Tb927.8.4490	-	1328711	1327356	1328633	1326918		hypothetical protein
Tb927_08_v4	Tb927.8.4700	-	1381721	1380123	1381575	1378114		amino acid transporter putative
Tb927_08_v4	Tb927.8.4760	-	1397214	1396417	1397156	1396312		hypothetical protein conserved
Tb927_08_v4	Tb927.8.4830	-	1425646	1424810	1425646	1424589		U1 small nuclear ribonucleoprotein putative
Tb927_08_v4	Tb927.8.5360	-	1593106	1592618	1593035	1591402		hypothetical protein conserved
Tb927_08_v4	Tb927.8.5400	-	1601975	1599150	1601979	1598496		hypothetical protein conserved
Tb927_08_v4	Tb927.8.5430	-	1608339	1607692	1608392	1607493		hypothetical protein conserved
Tb927_08_v4	Tb927.8.6800	-	1966625	1964868	1966438	1964700		hypothetical protein conserved
Tb927_08_v4	Tb927.8.1610	+	537061	538806	537132	539225		major surface protease gp63 putative
Tb927_08_v4	Tb927.8.1620	+	539236	540999	539316	541418		major surface protease gp63 putative
Tb927_08_v4	Tb927.8.1630	+	541429	543192	541518	543611		major surface protease gp63 putative
Tb927_08_v4	Tb927.8.1640	+	543622	545385	543711	545800		major surface protease gp63 putative
Tb927_08_v4	Tb927.8.2000	+	635215	636120	635321	636268		cyclophilin type peptidyl-prolyl cis-trans isomerase putative
Tb927_08_v4	Tb927.8.2210	+	677634	678743	677827	679534		pteridine reductase
Tb927_08_v4	Tb927.8.2230	+	684814	685950	684910	686299		hypothetical protein conserved
Tb927_08_v4	Tb927.8.2390	+	717345	721940	717431	723202		hypothetical protein conserved
Tb927_08_v4	Tb927.8.2580	+	758502	761843	758535	762277		hypothetical protein conserved
Tb927_08_v4	Tb927.8.2690	+	800799	801998	800854	803213		hypothetical protein conserved
Tb927_08_v4	Tb927.8.2900	+	881678	882493	881820	882546		mannosyl-oligosaccharide 1 2-alpha-mannosidase IB pseudogene putative
Tb927_08_v4	Tb927.8.3020	+	907053	909089	907264	915478		hypothetical protein conserved
Tb927_08_v4	Tb927.8.3100	+	929015	930586	929019	931959		coronin putative
Tb927_08_v4	Tb927.8.3320	+	997288	998697	997379	998911		hypothetical protein conserved
Tb927_08_v4	Tb927.8.3330	+	998974	999996	999011	1000753		mitochondrial carrier protein putative
Tb927_08_v4	Tb927.8.5610	+	1665038	1666534	1665115	1666720		hypothetical protein conserved
Tb927_08_v4	Tb927.8.5810	+	1710836	1711750	1710859	1712005		mitochondrial carrier protein putative
Tb927_08_v4	Tb927.8.5980	+	1750990	1753449	1751033	1753835		TFIIH basal transcription factor complex helicase subunit putative
Tb927_08_v4	Tb927.8.5990	+	1753657	1755573	1753941	1755720		hypothetical protein conserved
Tb927_08_v4	Tb927.8.6520	+	1884468	1885772	1884448	1885913		hypothetical protein conserved
Tb927_08_v4	Tb927.8.6960	+	2006138	2007370	2006211	2007462		hypothetical protein conserved
Tb927_08_v4	Tb927.8.7010	+	2017036	2017728	2017108	2017876		chaperone protein DNAJ putative
Tb927_08_v4	Tb927.8.7140	+	2057460	2058650	2057458	2058997		UDP-Gal or UDP-GlcNAc-dependent glycosyltransferase putative
Tb927_08_v4	Tb927.8.7150	+	2059144	2060274	2059142	2060684		UDP-Gal or UDP-GlcNAc-dependent glycosyltransferase putative
Tb927_08_v4	Tb927.8.7190	+	2065224	2066315	2065278	2067492		hypothetical protein
Tb927_08_v4	Tb927.8.7540	+	2169787	2173254	2169897	2173517		hypothetical protein
Tb927_08_v4	Tb927.8.7600	+	2194103	2195722	2194275	2196237		amino acid transporter putative
Tb927_08_v4	Tb927.8.7680	+	2212346	2213986	2212483	2214592		amino acid transporter putative
Tb927_08_v4	Tb927.8.7700	+	2216388	2218028	2216525	2218588		amino acid transporter putative
Tb927_08_v4	Tb927.8.7860	+	2298363	2302259	2298485	2302856		receptor-type adenylate cyclase GRESAG 4 putative
Tb927_08_v4	Tb927.8.7900	+	2314616	2318413	2314630	2319454		receptor-type adenylate cyclase GRESAG 4 putative
Tb927_08_v4	Tb927.8.8070	+	2388796	2390448	2388852	2391390		hypothetical protein conserved
Tb927_08_v4	Tb927.8.8110	+	2396703	2398502	2396759	2399610		hypothetical protein conserved
Tb927_09_v4	Tb09.160.0400	-	339750	337774	339654	337575		hypothetical protein conserved
Tb927_09_v4	Tb09.160.0620	-	384376	383453	384189	383144		peroxisomal membrane protein 4 putative
Tb927_09_v4	Tb09.160.0750	-	427059	423685	427081	423436		hypothetical protein conserved
Tb927_09_v4	Tb09.160.0890	-	469810	468296	469674	467680		hypothetical protein conserved
Tb927_09_v4	Tb09.160.1020	-	498871	496400	498709	496164		hypothetical protein conserved
Tb927_09_v4	Tb09.160.1030	-	499330	498950	499295	498787		hypothetical protein conserved
Tb927_09_v4	Tb09.160.1780	-	630438	627367	630434	626967		protein kinase putative
Tb927_09_v4	Tb09.211.0200	-	1301146	1299539	1301064	1298930		hypothetical protein conserved
Tb927_09_v4	Tb09.211.0210	-	1302789	1301344	1302710	1301174		atypical dual specificity phosphatase putative
Tb927_09_v4	Tb09.211.0530	-	1353678	1352881	1353411	1352768		hypothetical protein conserved
Tb927_09_v4	Tb09.211.0800	-	1405706	1404426	1405690	1404020		hypothetical protein conserved
Tb927_09_v4	Tb09.211.0990	-	1446016	1445093	1445944	1439460		hypothetical protein conserved
Tb927_09_v4	Tb09.211.1000	-	1447601	1446558	1447618	1446017		phosphatidylcholine%3Aceramide cholinephosphotransferase 2 putative
Tb927_09_v4	Tb09.211.1030	-	1454758	1453745	1454775	1452666		phosphatidylcholine%3Aceramide cholinephosphotransferase 2 putative
Tb927_09_v4	Tb09.211.1340	-	1504420	1504130	1504356	1503717		hypothetical protein unlikely
Tb927_09_v4	Tb09.211.1600	-	1540124	1539177	1540071	1538206		hypothetical protein conserved
Tb927_09_v4	Tb09.211.1670	-	1556714	1554594	1556621	1554008		hypothetical protein conserved
Tb927_09_v4	Tb09.211.1820	-	1587302	1580562	1587308	1580386		DNA polymerase epsilon catalytic subunit putative
Tb927_09_v4	Tb09.211.1850	-	1593779	1592559	1593756	1592177		hypothetical protein conserved
Tb927_09_v4	Tb09.211.2080	-	1639889	1638060	1639895	1637715		hypothetical protein conserved
Tb927_09_v4	Tb09.211.2300	-	1678420	1676033	1678155	1675734		ATP-dependent DEAD%2FH RNA helicase putative
Tb927_09_v4	Tb09.211.2460	-	1717875	1715230	1717687	1715023		hypothetical protein conserved
Tb927_09_v4	Tb09.211.4150	-	2047531	2045951	2047418	2045703		hypothetical protein conserved
Tb927_09_v4	Tb09.211.4290	-	2083406	2082591	2083194	2082363		hypothetical protein conserved
Tb927_09_v4	Tb09.211.4360	-	2097239	2094420	2097214	2093945		hypothetical protein conserved
Tb927_09_v4	Tb09.160.2210	+	672498	673139	672571	673476		glutaredoxin-like protein
Tb927_09_v4	Tb09.160.3060	+	778806	780971	778966	782929		hypothetical protein
Tb927_09_v4	Tb09.160.3490	+	842618	843337	842659	843361		hypothetical protein conserved
Tb927_09_v4	Tb09.160.3560	+	850662	852017	850832	852380		hypothetical protein conserved
Tb927_09_v4	Tb09.160.3730	+	867532	869415	867548	869522		glutaminyl-tRNA synthetase putative
Tb927_09_v4	Tb09.160.3820	+	878624	880129	878817	881112		nucleolar RNA binding protein putative
Tb927_09_v4	Tb09.160.3910	+	888942	889649	888953	891000		hypothetical protein conserved
Tb927_09_v4	Tb09.160.4290	+	940384	942036	940487	942122		hypothetical protein conserved
Tb927_09_v4	Tb09.160.4450	+	957257	958057	957383	959020		40S ribosomal protein S3 putative
Tb927_09_v4	Tb09.160.4690	+	1007278	1007724	1007396	1008081		hypothetical protein conserved
Tb927_09_v4	Tb09.160.5130	+	1093689	1095302	1093738	1095652		hypothetical protein conserved
Tb927_09_v4	Tb09.160.5180	+	1098646	1099995	1098747	1100163		hypothetical protein conserved
Tb927_09_v4	Tb09.160.5210	+	1104642	1105073	1104786	1105451		hypothetical protein unlikely
Tb927_09_v4	Tb09.160.5220	+	1105493	1109332	1105550	1109438		RNA pseudouridylate synthase protein putative
Tb927_09_v4	Tb09.160.5310	+	1124472	1125365	1124775	1125698		hypothetical protein conserved
Tb927_09_v4	Tb09.211.2620	+	1736856	1737443	1736965	1737530		hypothetical protein conserved
Tb927_09_v4	Tb09.211.2680	+	1747197	1749203	1747314	1749522		hypothetical protein conserved
Tb927_09_v4	Tb09.211.2810	+	1770090	1770851	1770186	1771045		hypothetical protein conserved
Tb927_09_v4	Tb09.211.3290	+	1858324	1858929	1858434	1859286		hypothetical protein conserved
Tb927_09_v4	Tb09.211.3330	+	1867887	1869224	1867944	1870394		cystathione gamma lyase putative
Tb927_09_v4	Tb09.211.3370	+	1879373	1881055	1879525	1882505		hypothetical protein conserved
Tb927_09_v4	Tb09.211.3730	+	1961951	1965388	1962018	1965577		hypothetical protein conserved
Tb927_09_v4	Tb09.244.2840	+	2290416	2291030	2290341	2291114		hypothetical protein conserved
Tb927_09_v4	Tb09.244.2720	+	2308641	2309306	2308675	2309425		ribosomal protein L15 putative
Tb927_10_v4	Tb10.70.6770	-	343982	343533	343844	343219		hypothetical protein conserved
Tb927_10_v4	Tb10.70.6320	-	435756	434626	435710	434355		hypothetical protein conserved
Tb927_10_v4	Tb10.70.3440	-	1029810	1027135	1029689	1026441		phosphatidylinositol-4-phosphate 5-kinase putative
Tb927_10_v4	Tb10.70.2860	-	1133676	1132324	1133505	1131299		expression site-associated gene ESAG protein putative expression site-associated gene 3 ESAG3 protein putative
Tb927_10_v4	Tb10.70.2760	-	1146417	1145434	1146404	1145274		leucine carboxyl methyltransferase putative
Tb927_10_v4	Tb10.70.2750	-	1150171	1146806	1149970	1146559		hypothetical protein conserved
Tb927_10_v4	Tb10.70.2280	-	1226617	1225157	1226542	1224982		hypothetical protein conserved
Tb927_10_v4	Tb10.70.2260	-	1229381	1227969	1229326	1227725		serine%2Fthreonine protein kinase
Tb927_10_v4	Tb10.70.1070	-	1469085	1467649	1469024	1465910		hypothetical protein conserved
Tb927_10_v4	Tb10.70.0930	-	1497225	1495477	1497186	1494462		hypothetical protein conserved predicted tripartite motif protein predicted zinc finger protein
Tb927_10_v4	Tb10.70.0770	-	1535766	1534261	1535664	1533883		hypothetical protein conserved
Tb927_10_v4	Tb10.70.0630	-	1568260	1566569	1568262	1566432		aldehyde dehydrogenase putative
Tb927_10_v4	Tb10.6k15.3480	-	1792409	1793959	1794706	1792995		hypothetical protein conserved
Tb927_10_v4	Tb10.6k15.3370	-	1827778	1825109	1827678	1824768		terminal uridylyltransferase 3 putative
Tb927_10_v4	Tb10.6k15.3250	-	1850403	1848883	1850264	1847776		succinyl-CoA ligase %5BGDP-forming%5D beta-chain putative
Tb927_10_v4	Tb10.6k15.3100	-	1880579	1878909	1880582	1878749		hypothetical protein conserved
Tb927_10_v4	Tb10.6k15.2770	-	1935649	1934309	1935506	1933793		COP9 signalosome complex subunit putative predicted PCI domain protein
Tb927_10_v4	Tb10.6k15.2630	-	1958658	1957966	1958632	1957472		hypothetical protein conserved
Tb927_10_v4	Tb10.6k15.2400	-	2002030	1999418	2002033	1999324		hypothetical protein conserved
Tb927_10_v4	Tb10.6k15.2390	-	2003667	2002225	2003478	2002140		hypothetical protein conserved
Tb927_10_v4	Tb10.6k15.2360	-	2006482	2006108	2006487	2005998		hypothetical protein conserved
Tb927_10_v4	Tb10.6k15.2300	-	2020954	2020433	2020826	2020338		hypothetical protein conserved
Tb927_10_v4	Tb10.6k15.0060	-	2475580	2474324	2475546	2474312		procyclin-associated gene 2 PAG2 protein
Tb927_10_v4	Tb10.6k15.0040	-	2478065	2476848	2478015	2476844		procyclin-associated gene 1 PAG1 protein
Tb927_10_v4	Tb10.406.0470	-	2528953	2527811	2528554	2527460		mitochondrial carrier protein putative
Tb927_10_v4	Tb10.406.0290	-	2543734	2542934	2543691	2542064		protein tyrosine phosphatase putative
Tb927_10_v4	Tb10.406.0240	-	2550251	2549652	2550254	2548458		kinetoplastod-specific dual specificity phosphatase putative
Tb927_10_v4	Tb10.406.0140	-	2569122	2567188	2568908	2566360		hypothetical protein conserved
Tb927_10_v4	Tb10.26.1080	-	2613113	2610999	2613229	2610557		heat shock protein 83 heat shock protein
Tb927_10_v4	Tb10.26.0910	-	2651329	2648330	2651364	2648292		hypothetical protein conserved
Tb927_10_v4	Tb10.389.1340	-	2934698	2933601	2934492	2933464		hypothetical protein conserved
Tb927_10_v4	Tb10.389.1330	-	2937356	2935752	2937259	2934569		membrane transporter protein putative
Tb927_10_v4	Tb10.389.0630	-	3063227	3060801	3063232	3060079		bifunctional aminoacyl-tRNA synthetase putative
Tb927_10_v4	Tb10.389.0270	-	3138794	3137385	3138650	3137014		actin related protein 2%2F3 complex putative ARP2%2F3 complex subunit putative
Tb927_10_v4	Tb10.389.0150	-	3174667	3166712	3174650	3166498		hypothetical protein conserved
Tb927_10_v4	Tb10.389.0090	-	3186308	3185877	3186237	3185652		hypothetical protein conserved
Tb927_10_v4	Tb10.05.0040	-	3252545	3249495	3252362	3249340		hypothetical protein conserved hypothetical protein
Tb927_10_v4	Tb10.05.0090	-	3263377	3261797	3263222	3261417		hypothetical protein conserved hypothetical protein
Tb927_10_v4	Tb10.61.2720	-	3360745	3360158	3360531	3360038		hypothetical protein conserved
Tb927_10_v4	Tb10.61.2280	-	3454725	3453499	3454687	3452725		hypothetical protein conserved
Tb927_10_v4	Tb10.61.2130	-	3495493	3493511	3495387	3482960		ATP-dependent DEAD%2FH RNA helicase putative
Tb927_10_v4	Tb10.100.0045	+	67708	68310	67593	68415		hypothetical protein conserved
Tb927_10_v4	Tb10.100.0150	+	81453	81791	81534	82325		hypothetical protein conserved
Tb927_10_v4	Tb10.100.0190	+	86501	88258	86561	90911		pumillio RNA binding protein putative
Tb927_10_v4	Tb10.100.0200	+	90858	91436	91027	91615		hypothetical protein conserved
Tb927_10_v4	Tb10.70.7170	+	267278	269221	267369	269810		hypothetical protein conserved
Tb927_10_v4	Tb10.70.6200	+	454850	456445	454908	456791		hypothetical protein conserved
Tb927_10_v4	Tb10.70.6150	+	463506	464339	463595	464910		hypothetical protein conserved
Tb927_10_v4	Tb10.70.6030	+	476862	477764	476967	478112		hypothetical protein conserved
Tb927_10_v4	Tb10.70.5970	+	486115	486660	486128	486867		hypothetical protein conserved
Tb927_10_v4	Tb10.70.5830	+	523842	525518	523759	525610		actin-like protein putative
Tb927_10_v4	Tb10.70.5630	+	551184	553913	551271	554027		hypothetical protein conserved
Tb927_10_v4	Tb10.70.5350	+	608113	611286	608525	611774		hypothetical protein conserved
Tb927_10_v4	Tb10.70.4610	+	765890	771493	766093	771729		hypothetical protein conserved
Tb927_10_v4	Tb10.70.4430	+	801387	802331	801560	802894		hypothetical protein conserved
Tb927_10_v4	Tb10.70.4150	+	847036	848052	847163	848370		hypothetical protein conserved
Tb927_10_v4	Tb10.70.3860	+	920933	922237	920941	923506		arginine N-methyltransferase putative
Tb927_10_v4	Tb10.70.3840	+	926540	927724	926671	927840		hypothetical protein conserved
Tb927_10_v4	Tb10.70.1690	+	1347311	1347970	1347409	1348095		40S ribosomal protein S10 putative
Tb927_10_v4	Tb10.70.1640	+	1358974	1360818	1359082	1361413		hypothetical protein conserved
Tb927_10_v4	Tb10.70.1550	+	1374429	1375865	1374402	1376489		hypothetical protein conserved
Tb927_10_v4	Tb10.70.1510	+	1381174	1383012	1381212	1384397		endonuclease%2Fexonuclease%2Fphosphatase putative
Tb927_10_v4	Tb10.70.0190	+	1665366	1667603	1665331	1668640		hypothetical protein conserved
Tb927_10_v4	Tb10.70.0100	+	1680908	1681237	1681037	1681778		hypothetical protein
Tb927_10_v4	Tb10.6k15.3750	+	1743168	1744355	1743223	1744870		hypothetical protein conserved
Tb927_10_v4	Tb10.6k15.3740	+	1744819	1746735	1744978	1746883		hypothetical protein conserved
Tb927_10_v4	Tb10.6k15.3700	+	1751007	1752419	1751035	1753536		hypothetical protein conserved
Tb927_10_v4	Tb10.6k15.2110	+	2045898	2046434	2045797	2046505		hypothetical protein conserved
Tb927_10_v4	Tb10.20.0130	+	2059602	2060561	2059666	2060896		legume-like lectin putative
Tb927_10_v4	Tb10.6k15.1910	+	2099927	2100790	2099897	2101044		hypothetical protein conserved
Tb927_10_v4	Tb10.6k15.1780	+	2122666	2123835	2122799	2124343		hypothetical protein conserved
Tb927_10_v4	Tb10.6k15.1610	+	2158505	2160217	2158737	2160403		hypothetical protein
Tb927_10_v4	Tb10.6k15.1480	+	2184378	2184938	2184535	2185532		kinetoplast DNA-associated protein putative
Tb927_10_v4	Tb10.6k15.1380	+	2205854	2207911	2205875	2208172		hypothetical protein conserved
Tb927_10_v4	Tb10.6k15.1220	+	2236069	2239500	2236036	2240100		isoleucyl-tRNA synthetase putative
Tb927_10_v4	Tb10.6k15.0890	+	2307390	2308625	2307439	2311486		expression site-associated gene ESAG protein putative expression site-associated gene 3 ESAG3 protein putative
Tb927_10_v4	Tb10.6k15.0390	+	2406902	2408596	2406986	2408819		ABC1 protein putative
Tb927_10_v4	Tb10.6k15.0300	+	2424826	2426091	2424991	2426165		hypothetical protein conserved
Tb927_10_v4	Tb10.6k15.0290	+	2426099	2426962	2426235	2427433		hypothetical protein conserved
Tb927_10_v4	Tb10.6k15.0120	+	2462029	2463405	2462379	2463580		hypothetical protein conserved
Tb927_10_v4	Tb10.26.0570	+	2706039	2707334	2706144	2707611		hypothetical protein conserved
Tb927_10_v4	Tb10.26.0310	+	2760430	2762229	2760385	2762978		hypothetical protein conserved
Tb927_10_v4	Tb10.61.1700	+	3572681	3576403	3572844	3576872		hypothetical protein conserved
Tb927_10_v4	Tb10.61.1380	+	3621297	3622064	3621294	3622551		synaptobrevin-type vesicle transport protein putative protein SLY2
Tb927_10_v4	Tb10.61.0480	+	3834938	3835762	3834932	3835999		hypothetical protein conserved
Tb927_10_v4	Tb10.61.0370	+	3853755	3854273	3853784	3855416		hypothetical protein conserved
Tb927_10_v4	Tb10.61.0100	+	3900605	3901624	3900684	3901632		protein kinase putative
Tb927_11_01_v4	Tb11.03.0940	-	45085	43124	45099	42353		elongation factor putative
Tb927_11_01_v4	Tb11.03.0840	-	68475	67855	68414	67549		hypothetical protein conserved
Tb927_11_01_v4	Tb11.03.0700	-	99027	97939	98899	97760		hypothetical protein conserved
Tb927_11_01_v4	Tb11.03.0540	-	137520	135445	137469	134722		ABC transporter putative
Tb927_11_01_v4	Tb11.03.0500	-	145131	144550	145128	144266		lipid-like atypical dual specificity phosphatase putative
Tb927_11_01_v4	Tb11.03.0475	-	147282	146962	147306	146662		hypothetical protein conserved
Tb927_11_01_v4	Tb11.03.0470	-	149319	148249	149326	147367		hypothetical protein conserved
Tb927_11_01_v4	Tb11.03.0460	-	153467	149508	153496	149352		hypothetical protein conserved
Tb927_11_01_v4	Tb11.50.0004	-	168724	166592	168717	166307		hypothetical protein conserved
Tb927_11_01_v4	Tb11.55.0020	-	478030	476876	477947	476752		hypotheticalprotein unknownfunction
Tb927_11_01_v4	Tb11.55.0015	-	487122	485983	487338	485490		hypothetical protein conserved
Tb927_11_01_v4	Tb11.55.0014	-	491116	488996	491029	488667		vesicular transport protein CDC48 homologue putative
Tb927_11_01_v4	Tb11.55.0005	-	510669	509425	510442	509113		hypothetical protein conserved
Tb927_11_01_v4	Tb11.02.0280	-	767907	765391	767509	764984		hypothetical protein conserved
Tb927_11_01_v4	Tb11.02.0351	-	789897	788707	789827	788590		hypothetical protein conserved
Tb927_11_01_v4	Tb11.02.0353	-	793785	791800	793825	791421		hypothetical protein conserved
Tb927_11_01_v4	Tb11.02.0357	-	806238	803614	806229	800127		hypothetical protein conserved
Tb927_11_01_v4	Tb11.02.0530	-	855097	853772	854909	852423		phosphoribosylpyrophosphate synthetase putative
Tb927_11_01_v4	Tb11.02.0540	-	856307	855915	856213	855017		hypothetical protein
Tb927_11_01_v4	Tb11.02.0650	-	877730	876477	877750	876324		hypothetical protein conserved
Tb927_11_01_v4	Tb11.02.1710	-	1212524	1211109	1212461	1210159		hypothetical protein conserved
Tb927_11_01_v4	Tb11.02.1890	-	1237184	1234407	1237117	1233811		hypothetical protein conserved
Tb927_11_01_v4	Tb11.02.1910	-	1241618	1240665	1241493	1239901		hypothetical protein conserved
Tb927_11_01_v4	Tb11.02.1930	-	1249431	1242841	1249423	1242451		ATP-dependent RNA helicase putative DEAD%2FDEAH box RNA helicase putative
Tb927_11_01_v4	Tb11.02.1960	-	1254459	1254181	1254353	1253738		hypothetical protein unlikely
Tb927_11_01_v4	Tb11.02.3770	-	1668528	1668100	1668469	1667658		hypothetical protein conserved
Tb927_11_01_v4	Tb11.02.3900	-	1692929	1691622	1692850	1691441		hypothetical protein conserved
Tb927_11_01_v4	Tb11.02.4205	-	1760665	1759274	1760611	1758929		hypothetical protein conserved
Tb927_11_01_v4	Tb11.02.4460	-	1843681	1842497	1843614	1842408		hypothetical protein conserved
Tb927_11_01_v4	Tb11.02.4540	-	1869567	1868371	1869526	1868274		hypothetical protein conserved predicted tetratricopeptide repeat TPR protein
Tb927_11_01_v4	Tb11.02.4890	-	1956508	1956134	1956491	1955899		pterin-4-alpha-carbinolamine dehydratase putative
Tb927_11_01_v4	Tb11.02.5440	-	2093289	2091574	2093219	2091270		hypothetical protein conserved
Tb927_11_01_v4	Tb11.02.5470	-	2098411	2097653	2098275	2097393		vacuolar type H%2B ATPase subunit putative
Tb927_11_01_v4	Tb11.02.5600	-	2131473	2130525	2131401	2130023		gp63-1 surface protease homologue pseudogene gp63-1 surface protease homologue fragment
Tb927_11_01_v4	Tb11.01.1380	-	2564062	2561768	2564034	2561600		hypothetical protein conserved
Tb927_11_01_v4	Tb11.52.0004	-	3384522	3383614	3384342	3383029		hypothetical protein conserved
Tb927_11_01_v4	Tb11.01.4750	-	3480363	3478765	3480093	3478529		elongation factor 1 gamma putative
Tb927_11_01_v4	Tb11.01.4950	-	3525445	3524513	3525365	3524186		hypothetical protein conserved
Tb927_11_01_v4	Tb11.01.4990	-	3534022	3533429	3533997	3533039		hypothetical protein conserved
Tb927_11_01_v4	Tb11.01.5160	-	3566849	3565044	3566767	3564884		hypothetical protein conserved
Tb927_11_01_v4	Tb11.01.5180	-	3569387	3568353	3569250	3568044		ubiquinone biosynthesis protein-like protein
Tb927_11_01_v4	Tb11.01.5190	-	3572019	3570778	3571875	3570592		hypothetical protein conserved
Tb927_11_01_v4	Tb11.01.5260	-	3587848	3587258	3587818	3587025		radial spoke protein RSP11 putative
Tb927_11_01_v4	Tb11.01.5280	-	3592040	3591402	3591963	3591332		hypothetical protein conserved
Tb927_11_01_v4	Tb11.01.6260	-	3831999	3827773	3831901	3827547		RNA helicase putative DEAD%2FDEAH box helicase putative
Tb927_11_01_v4	Tb11.01.6290	-	3839659	3838997	3839518	3838770		hypothetical protein conserved
Tb927_11_01_v4	Tb11.01.6310	-	3849880	3848861	3849791	3848652		hypothetical protein conserved
Tb927_11_01_v4	Tb11.01.6760	-	3960386	3958599	3960325	3957569		hypothetical protein conserved
Tb927_11_01_v4	Tb11.01.6910	-	3992243	3991668	3992070	3991295		hypothetical protein
Tb927_11_01_v4	Tb11.01.6940	-	3995855	3995031	3995846	3994752		hypothetical protein conserved
Tb927_11_01_v4	Tb11.v4.0008	-	4003561	4001489	4003367	4000182		hypothetical protein
Tb927_11_01_v4	Tb11.01.6980	-	4008269	4004787	4008142	4003450		phosphatidylinositol 3-kinase catalytic subunit putative
Tb927_11_01_v4	Tb11.01.7540	-	4150539	4147429	4150395	4147253		hypothetical protein conserved
Tb927_11_01_v4	Tb11.01.7710	-	4192069	4190198	4192020	4190023		hypothetical protein conserved
Tb927_11_01_v4	Tb11.01.7930	-	4243975	4242155	4243992	4242048		hypothetical protein conserved
Tb927_11_01_v4	Tb11.01.8600	-	4428672	4425910	4428668	4425663		hypothetical protein conserved
Tb927_11_01_v4	Tb11.01.8620	-	4434471	4432693	4434194	4432358		hypothetical protein conserved
Tb927_11_01_v4	Tb11.01.8680	-	4450405	4447667	4450372	4447603		hypothetical protein conserved
Tb927_11_01_v4	Tb11.03.0370	+	192539	193576	192802	194058		hypothetical protein conserved
Tb927_11_01_v4	Tb11.03.0300	+	214118	216523	214210	217922		hypothetical protein conserved
Tb927_11_01_v4	Tb11.03.0060	+	267222	268931	267162	269386		hypothetical protein conserved
Tb927_11_01_v4	Tb11.47.0019	+	372572	374035	372898	374394		hypothetical protein conserved
Tb927_11_01_v4	Tb11.47.0005	+	417832	418485	417974	418660		hypothetical protein conserved
Tb927_11_01_v4	Tb11.46.0011	+	551359	552606	551421	552705		hypothetical protein conserved leucine-rich repeat protein LRRP putative
Tb927_11_01_v4	Tb11.18.0006	+	610477	612783	610559	613659		carnitine O-acetyltransferase putative
Tb927_11_01_v4	Tb11.22.0011	+	639373	642516	639448	642956		hypothetical protein conserved
Tb927_11_01_v4	Tb11.02.0820	+	951831	953054	951961	953203		ras-family member GTP-binding protein putative
Tb927_11_01_v4	Tb11.02.0900	+	989096	992266	989017	992425		hypothetical protein conserved
Tb927_11_01_v4	Tb11.02.0940	+	1001410	1003599	1001517	1004020		hypothetical protein conserved
Tb927_11_01_v4	Tb11.02.1020	+	1023911	1024588	1023940	1025143		hypothetical protein conserved
Tb927_11_01_v4	Tb11.02.1180	+	1066638	1068377	1066706	1068878		hypothetical protein conserved
Tb927_11_01_v4	Tb11.02.1390	+	1119081	1121489	1119250	1121644		N 2 N 2 -dimethylguanosine tRNA methyltransferase putative
Tb927_11_01_v4	Tb11.02.1400	+	1121582	1122655	1121741	1122866		glycosyltransferase family-like protein putative
Tb927_11_01_v4	Tb11.02.2050	+	1269319	1272660	1269341	1272754		protein kinase putative serine%2Fthreonine protein kinase putative
Tb927_11_01_v4	Tb11.02.2550	+	1383648	1385279	1383646	1385441		AAA ATPase putative
Tb927_11_01_v4	Tb11.02.2760	+	1433383	1436283	1433459	1436963		hypothetical protein conserved
Tb927_11_01_v4	Tb11.02.3250	+	1547537	1550227	1547650	1550810		DNA polymerase theta putative
Tb927_11_01_v4	Tb11.02.5210	+	2039934	2040818	2040009	2040951		RNA binding protein putative
Tb927_11_01_v4	Tb11.02.5340	+	2068634	2069272	2068686	2069476		hypothetical protein conserved
Tb927_11_01_v4	Tb11.02.5370	+	2073786	2074925	2073875	2075189		hypothetical protein conserved
Tb927_11_01_v4	Tb11.01.0280	+	2264372	2266789	2264441	2267142		hypothetical protein conserved
Tb927_11_01_v4	Tb11.01.0120	+	2304836	2305699	2304841	2307422		haloacid dehalogenase-like hydrolase putative
Tb927_11_01_v4	Tb11.12.0004	+	2344891	2346636	2344895	2346855		hypothetical protein conserved
Tb927_11_01_v4	Tb11.12.0005	+	2346862	2348394	2346930	2348752		hypothetical protein conserved
Tb927_11_01_v4	Tb11.12.0006	+	2348643	2350496	2348865	2351672		major surface protease gp63 putative surface protease homologue
Tb927_11_01_v4	Tb11.12.0007	+	2351679	2353781	2351763	2354011		ATPase putative S. cerevisiae cell division control protein 48 homolog putative
Tb927_11_01_v4	Tb11.12.0015	+	2365655	2367124	2365697	2367276		hypothetical protein conserved
Tb927_11_01_v4	Tb11.01.0710	+	2409754	2412228	2409759	2412923		elongation factor G2-like protein
Tb927_11_01_v4	Tb11.01.0780	+	2425274	2425639	2425280	2426255		hypothetical protein conserved
Tb927_11_01_v4	Tb11.01.0890	+	2451204	2456663	2451346	2456943		hypothetical protein conserved
Tb927_11_01_v4	Tb11.01.1080	+	2504243	2507014	2504312	2507077		tRNA pseudouridine synthase putative
Tb927_11_01_v4	Tb11.01.1100	+	2508292	2511321	2508346	2511993		helicase-like protein
Tb927_11_01_v4	Tb11.01.1120	+	2513466	2514731	2513517	2514896		phosphonopyruvate decarboxylase-like protein putative
Tb927_11_01_v4	Tb11.01.1620	+	2607999	2608490	2608117	2608530		hypothetical protein conserved
Tb927_11_01_v4	Tb11.01.1880	+	2656530	2659127	2656539	2659629		hypothetical protein conserved
Tb927_11_01_v4	Tb11.01.1990	+	2681596	2682771	2681635	2683285		hypothetical protein conserved
Tb927_11_01_v4	Tb11.01.2160	+	2718085	2720409	2718092	2720541		hypothetical protein conserved
Tb927_11_01_v4	Tb11.01.2580	+	2831823	2834498	2831938	2836891		hypothetical protein conserved
Tb927_11_01_v4	Tb11.01.2640	+	2844788	2845639	2844877	2846626		hypothetical protein conserved
Tb927_11_01_v4	Tb11.01.2650	+	2846647	2848059	2846757	2848825		hypothetical protein conserved
Tb927_11_01_v4	Tb11.01.2660	+	2848942	2850270	2848951	2850548		hypothetical protein conserved
Tb927_11_01_v4	Tb11.01.2680	+	2853527	2854360	2853471	2854592		40S ribosomal protein SA putative
Tb927_11_01_v4	Tb11.01.2690	+	2855153	2856106	2854696	2857207		hypothetical protein conserved
Tb927_11_01_v4	Tb11.01.2700	+	2859495	2860595	2859513	2865905		hypothetical protein conserved
Tb927_11_01_v4	Tb11.01.3050	+	2955545	2957026	2955546	2957342		hypothetical protein conserved
Tb927_11_01_v4	Tb11.01.3060	+	2957239	2958948	2957371	2959167		hypothetical protein conserved
Tb927_11_01_v4	Tb11.01.3150	+	2973278	2975677	2973295	2976294		gamma-tubulin complex subunit putative spindle pole body component alp6 putative
Tb927_11_01_v4	Tb11.01.3270	+	3007803	3009335	3007847	3009429		A%2FG-specific adenine glycosylase putative
Tb927_11_01_v4	Tb11.01.3340	+	3021787	3024030	3021918	3024254		2 3-bisphosphoglycerate-independent phosphoglycerate mutase-like protein putative
Tb927_11_01_v4	Tb11.01.3530	+	3065252	3066505	3065378	3066530		hypothetical protein conserved
Tb927_11_01_v4	Tb11.01.3660	+	3097940	3100378	3098052	3100950		DNA repair and recombination helicase protein PIF1 putative DNA repair and recombination protein mitochondrial precursor putative
Tb927_11_01_v4	Tb11.01.3700	+	3111700	3113847	3111729	3114288		leucine-rich repeat protein LRRP putative
Tb927_11_01_v4	Tb11.01.3850	+	3156434	3157603	3156517	3157810		hypothetical protein conserved
Tb927_11_01_v4	Tb11.01.3860	+	3157778	3158257	3157914	3158453		hypothetical protein conserved
Tb927_11_01_v4	Tb11.01.3890	+	3162357	3163292	3162398	3163481		hypothetical protein conserved
Tb927_11_01_v4	Tb11.01.4280	+	3263588	3264811	3263620	3266239		hypothetical protein conserved
Tb927_11_01_v4	Tb11.01.4290	+	3266305	3268011	3266370	3268164		hypothetical protein conserved
Tb927_11_01_v4	Tb11.01.4450	+	3311926	3313092	3312065	3313366		cyclin 1 serine peptidase family S51 peptidase E putative
Tb927_11_01_v4	Tb11.01.4530	+	3330358	3331485	3330419	3332100		hypothetical protein conserved
Tb927_11_01_v4	Tb11.01.5300	+	3596283	3597620	3596332	3598059		ornithine decarboxylase
Tb927_11_01_v4	Tb11.01.5400	+	3621940	3624102	3621990	3624197		hypothetical protein conserved
Tb927_11_01_v4	Tb11.01.5460	+	3631039	3631845	3630988	3632001		hypothetical protein conserved
Tb927_11_01_v4	Tb11.01.5490	+	3633956	3637303	3633967	3637775		kinesin putative kinesin-II 85 Kd subunit putative
Tb927_11_01_v4	Tb11.01.5560	+	3648488	3649564	3648532	3649740		GDP-L-fucose synthetase putative
Tb927_11_01_v4	Tb11.01.5800	+	3707116	3711630	3707220	3712037		calpain-like cysteine peptidase putative cysteine peptidase Clan CA family C2 putative
Tb927_11_01_v4	Tb11.01.5850	+	3730242	3733427	3730301	3733781		hypothetical protein conserved
Tb927_11_01_v4	Tb11.01.6210	+	3818901	3820154	3818923	3821398		procyclin-associated gene 2-like protein putative
Tb927_11_01_v4	Tb11.01.6230	+	3821406	3822872	3821491	3822884		expression site-associated gene 2 ESAG2 protein putative
