# Supplementary material for: The Transcriptome of the Human Pathogen Trypanosoma brucei at Single-Nucleotide Resolution
Source: PLoS Pathog. 2010 Sep 9;6(9):e1001090. doi: 10.1371/journal.ppat.1001090 (PMC2936537; doi:10.1371/journal.ppat.1001090)
Supplement: Table S2 — List of annotated ORFs in GeneDB v_4 not producing a detectable transcript in this analysis. (0.11 MB XLS) [file ppat.1001090.s018.xls]

## Sheet: Sheet1
Table S2. List of annotated ORFs in GeneDB v_4 not producing
a detectable transcript in this analysis.
Chromosome	Systematic Name in GeneDB v_4	Strand	Annotated ORF start in GeneDB v_4	Annotated ORF stop in GeneDB v_4		Annotation in GeneDB v_4
Tb927_01_v4	Tb927.1.110	+	59858	60184		hypothetical protein conserved
Tb927_01_v4	Tb927.1.200	+	80183	80518		hypothetical protein unlikely
Tb927_01_v4	Tb927.1.230	+	90305	90700		hypothetical protein unlikely
Tb927_01_v4	Tb927.1.250	-	103589	103266		hypothetical protein unlikely
Tb927_01_v4	Tb927.1.260	-	106573	106271		hypothetical protein unlikely
Tb927_01_v4	Tb927.1.280	+	112381	112743		hypothetical protein conserved
Tb927_01_v4	Tb927.1.310	-	129884	129633		hypothetical protein unlikely
Tb927_01_v4	Tb927.1.390	+	147175	147459		hypothetical protein unlikely
Tb927_01_v4	Tb927.1.460	+	176376	176720		hypothetical protein unlikely
Tb927_01_v4	Tb927.1.520	+	197206	198050		variant surface glycoprotein VSG pseudogene putative variant surface glycoprotein fragment
Tb927_01_v4	Tb927.1.590	-	216042	215626		hypothetical protein unlikely
Tb927_01_v4	Tb927.1.620	-	219492	219175		hypothetical protein unlikely
Tb927_01_v4	Tb927.1.660	-	227586	227413		hypothetical protein unlikely
Tb927_01_v4	Tb927.1.680	-	230632	230291		hypothetical protein unlikely
Tb927_01_v4	Tb927.1.770	-	249253	248981		hypothetical protein unlikely
Tb927_01_v4	Tb927.1.800	-	254093	253806		hypothetical protein unlikely
Tb927_01_v4	Tb927.1.810	-	254655	254257		hypothetical protein unlikely
Tb927_01_v4	Tb927.1.850	-	261035	260760		hypothetical protein unlikely
Tb927_01_v4	Tb927.1.900	-	281577	281269		hypothetical protein unlikely
Tb927_01_v4	Tb927.1.910	-	283206	283009		hypothetical protein unlikely
Tb927_01_v4	Tb927.1.920	-	284545	284354		hypothetical protein unlikely
Tb927_01_v4	Tb927.1.930	-	285471	285130		hypothetical protein unlikely
Tb927_01_v4	Tb927.1.940	-	286328	285792		hypothetical protein unlikely
Tb927_01_v4	Tb927.1.950	-	286565	286344		hypothetical protein unlikely
Tb927_01_v4	Tb927.1.960	-	287102	286791		hypothetical protein unlikely
Tb927_01_v4	Tb927.1.970	-	287728	287417		hypothetical protein unlikely
Tb927_01_v4	Tb927.1.980	-	288091	287978		hypothetical protein unlikely
Tb927_01_v4	Tb927.1.1070	+	305147	305380		hypothetical protein unlikely
Tb927_01_v4	Tb927.1.1110	+	311739	311906		hypothetical protein unlikely
Tb927_01_v4	Tb927.1.1180	+	322693	323139		hypothetical protein unlikely
Tb927_01_v4	Tb927.1.1250	+	332202	332513		hypothetical protein unlikely
Tb927_01_v4	Tb927.1.1260	-	334180	333686		hypothetical protein unlikely
Tb927_01_v4	Tb927.1.1280	+	336062	336493		hypothetical protein unlikely
Tb927_01_v4	Tb927.1.1290	+	337453	337776		hypothetical protein unlikely
Tb927_01_v4	Tb927.1.1320	+	340881	341111		hypothetical protein unlikely
Tb927_01_v4	Tb927.1.1360	+	348721	349077		hypothetical protein unlikely
Tb927_01_v4	Tb927.1.1410	-	360099	359665		hypothetical protein unlikely
Tb927_01_v4	Tb927.1.1430	-	363119	362667		hypothetical protein unlikely
Tb927_01_v4	Tb927.1.1440	-	363521	363327		hypothetical protein unlikely
Tb927_01_v4	Tb927.1.1450	-	364428	364207		hypothetical protein unlikely
Tb927_01_v4	Tb927.1.1480	+	369800	370105		hypothetical protein unlikely
Tb927_01_v4	Tb927.1.1490	-	374032	373646		hypothetical protein unlikely
Tb927_01_v4	Tb927.1.1510	-	378501	378094		hypothetical protein unlikely
Tb927_01_v4	Tb927.1.1520	+	379597	379935		hypothetical protein unlikely
Tb927_01_v4	Tb927.1.1570	+	403250	403615		hypothetical protein unlikely
Tb927_01_v4	Tb927.1.1590	+	404939	405205		hypothetical protein unlikely
Tb927_01_v4	Tb927.1.1760	+	465361	465801		hypothetical protein conserved
Tb927_01_v4	Tb927.1.1780	+	467566	467982		hypothetical protein unlikely
Tb927_01_v4	Tb927.1.1800	+	468994	469428		hypothetical protein unlikely
Tb927_01_v4	Tb927.1.1810	-	470007	469672		hypothetical protein unlikely
Tb927_01_v4	Tb927.1.1830	+	471622	471843		hypothetical protein unlikely
Tb927_01_v4	Tb927.1.1860	+	481791	482222		hypothetical protein unlikely
Tb927_01_v4	Tb927.1.1870	+	483761	483922		hypothetical protein unlikely
Tb927_01_v4	Tb927.1.1900	+	493441	493743		hypothetical protein unlikely
Tb927_01_v4	Tb927.1.1940	+	511620	511964		hypothetical protein unlikely
Tb927_01_v4	Tb927.1.1950	+	511996	512232		hypothetical protein unlikely
Tb927_01_v4	Tb927.1.1970	+	516161	516532		hypothetical protein unlikely
Tb927_01_v4	Tb927.1.2010	+	519284	519412		hypothetical protein unlikely
Tb927_01_v4	Tb927.1.2020	+	520148	520453		hypothetical protein
Tb927_01_v4	Tb927.1.2030	-	520933	520814		hypothetical protein unlikely
Tb927_01_v4	Tb927.1.2050	-	522889	522530		hypothetical protein unlikely
Tb927_01_v4	Tb927.1.2060	-	524873	524736		expression site-associated gene ESAG pseudogene putative expression site-associated gene 11 ESAG11 fragment
Tb927_01_v4	Tb927.1.2070	-	525252	524998		expression site-associated gene ESAG pseudogene putative expression site-associated gene 11 ESAG11 fragment
Tb927_01_v4	Tb927.1.2080	-	526454	526047		hypothetical protein unlikely
Tb927_01_v4	Tb927.1.2090	+	530093	530299		hypothetical protein unlikely
Tb927_01_v4	Tb927.1.2130	+	543136	543306		hypothetical protein unlikely
Tb927_01_v4	Tb927.1.2140	+	545000	545302		hypothetical protein unlikely
Tb927_01_v4	Tb927.1.2170	-	550412	550035		hypothetical protein unlikely
Tb927_01_v4	Tb927.1.2180	-	552918	552469		hypothetical protein unlikely
Tb927_01_v4	Tb927.1.2200	+	559615	559872		hypothetical protein
Tb927_01_v4	Tb927.1.2220	-	561906	561478		hypothetical protein unlikely
Tb927_01_v4	Tb927.1.2240	+	563641	563940		hypothetical protein unlikely
Tb927_01_v4	Tb927.1.2250	+	564132	564425		hypothetical protein unlikely
Tb927_01_v4	Tb927.1.2270	+	565576	565704		hypothetical protein unlikely
Tb927_01_v4	Tb927.1.2280	+	565990	566436		hypothetical protein unlikely
Tb927_01_v4	Tb927.1.2290	+	566778	567119		hypothetical protein unlikely
Tb927_01_v4	Tb927.1.2300	+	567208	567531		hypothetical protein unlikely
Tb927_01_v4	Tb927.1.2310	+	567609	567878		hypothetical protein
Tb927_01_v4	Tb927.1.2440	+	593321	593605		hypothetical protein unlikely
Tb927_01_v4	Tb927.1.2460	+	594904	595188		hypothetical protein unlikely
Tb927_01_v4	Tb927.1.2480	+	596496	596780		hypothetical protein unlikely
Tb927_01_v4	Tb927.1.2500	+	598085	598366		hypothetical protein unlikely
Tb927_01_v4	Tb927.1.2520	+	599671	599952		hypothetical protein unlikely
Tb927_01_v4	Tb927.1.2540	+	601252	601536		hypothetical protein
Tb927_01_v4	Tb927.1.2560	+	602836	603120		hypothetical protein unlikely
Tb927_01_v4	Tb927.1.2590	-	609673	609245		hypothetical protein unlikely
Tb927_01_v4	Tb927.1.2610	+	614209	614334		hypothetical protein unlikely
Tb927_01_v4	Tb927.1.2620	-	614937	614629		hypothetical protein unlikely
Tb927_01_v4	Tb927.1.2630	-	615632	615297		hypothetical protein unlikely
Tb927_01_v4	Tb927.1.2650	+	617733	617984		hypothetical protein unlikely
Tb927_01_v4	Tb927.1.2660	+	618162	618335		hypothetical protein unlikely
Tb927_01_v4	Tb927.1.2680	+	621017	621307		hypothetical protein unlikely
Tb927_01_v4	Tb927.1.2690	+	621728	622138		hypothetical protein unlikely
Tb927_01_v4	Tb927.1.2720	+	626895	627206		hypothetical protein unlikely
Tb927_01_v4	Tb927.1.2760	+	634113	634226		hypothetical protein
Tb927_01_v4	Tb927.1.2780	-	637506	637282		hypothetical protein
Tb927_01_v4	Tb927.1.2810	+	639869	640147		hypothetical protein unlikely
Tb927_01_v4	Tb927.1.2820	-	643237	641279		pteridine transporter putative
Tb927_01_v4	Tb927.1.2830	+	643319	643576		hypothetical protein unlikely
Tb927_01_v4	Tb927.1.2840	+	643864	644142		hypothetical protein unlikely
Tb927_01_v4	Tb927.1.2860	+	647317	647574		hypothetical protein unlikely
Tb927_01_v4	Tb927.1.2870	+	647862	648140		hypothetical protein unlikely
Tb927_01_v4	Tb927.1.2890	+	651320	651577		hypothetical protein unlikely
Tb927_01_v4	Tb927.1.2900	+	652247	652600		hypothetical protein unlikely
Tb927_01_v4	Tb927.1.2910	+	652719	652937		hypothetical protein unlikely
Tb927_01_v4	Tb927.1.2920	+	653941	654249		hypothetical protein unlikely
Tb927_01_v4	Tb927.1.2930	+	654595	655062		hypothetical protein unlikely
Tb927_01_v4	Tb927.1.2940	+	655066	655449		hypothetical protein unlikely
Tb927_01_v4	Tb927.1.2960	+	656007	656174		hypothetical protein unlikely
Tb927_01_v4	Tb927.1.3020	+	670006	670218		hypothetical protein unlikely
Tb927_01_v4	Tb927.1.3060	+	675081	675194		hypothetical protein unlikely
Tb927_01_v4	Tb927.1.3080	+	676583	676891		hypothetical protein unlikely
Tb927_01_v4	Tb927.1.3090	+	677018	677170		hypothetical protein unlikely
Tb927_01_v4	Tb927.1.3100	+	677216	677485		hypothetical protein unlikely
Tb927_01_v4	Tb927.1.3140	+	684930	685094		hypothetical protein unlikely
Tb927_01_v4	Tb927.1.3160	+	687105	687290		hypothetical protein unlikely
Tb927_01_v4	Tb927.1.3190	+	689689	689991		hypothetical protein unlikely
Tb927_01_v4	Tb927.1.3210	+	691036	691386		hypothetical protein unlikely
Tb927_01_v4	Tb927.1.3240	+	696621	696731		hypothetical protein unlikely
Tb927_01_v4	Tb927.1.3330	+	725837	726058		hypothetical protein unlikely
Tb927_01_v4	Tb927.1.3340	+	726707	726895		hypothetical protein unlikely
Tb927_01_v4	Tb927.1.3350	+	727719	728189		hypothetical protein
Tb927_01_v4	Tb927.1.3360	-	728726	728538		hypothetical protein unlikely
Tb927_01_v4	Tb927.1.3370	-	729884	729441		hypothetical protein unlikely
Tb927_01_v4	Tb927.1.3380	+	730441	730833		hypothetical protein unlikely
Tb927_01_v4	Tb927.1.3420	-	736789	736607		hypothetical protein unlikely
Tb927_01_v4	Tb927.1.3430	-	737368	737240		hypothetical protein unlikely
Tb927_01_v4	Tb927.1.3440	-	737678	737433		hypothetical protein unlikely
Tb927_01_v4	Tb927.1.3460	-	740595	740185		hypothetical protein unlikely
Tb927_01_v4	Tb927.1.3480	-	752156	751806		hypothetical protein unlikely
Tb927_01_v4	Tb927.1.3490	+	753867	754265		hypothetical protein unlikely
Tb927_01_v4	Tb927.1.3500	+	754577	754687		hypothetical protein unlikely
Tb927_01_v4	Tb927.1.3510	+	754952	755146		hypothetical protein unlikely
Tb927_01_v4	Tb927.1.3520	+	755215	755586		hypothetical protein unlikely
Tb927_01_v4	Tb927.1.3530	+	755593	755892		hypothetical protein unlikely
Tb927_01_v4	Tb927.1.3540	-	756471	756133		hypothetical protein unlikely
Tb927_01_v4	Tb927.1.3570	+	763568	763894		hypothetical protein unlikely
Tb927_01_v4	Tb927.1.3580	-	764542	764150		hypothetical protein unlikely
Tb927_01_v4	Tb927.1.3590	-	765398	765114		hypothetical protein unlikely
Tb927_01_v4	Tb927.1.3600	-	766087	765947		hypothetical protein unlikely
Tb927_01_v4	Tb927.1.3610	-	766747	766154		hypothetical protein
Tb927_01_v4	Tb927.1.3620	+	766853	767080		hypothetical protein unlikely
Tb927_01_v4	Tb927.1.3630	-	767968	767747		hypothetical protein unlikely
Tb927_01_v4	Tb927.1.3650	-	769720	769457		hypothetical protein unlikely
Tb927_01_v4	Tb927.1.3680	-	779505	779245		hypothetical protein unlikely
Tb927_01_v4	Tb927.1.3700	+	791451	791780		hypothetical protein unlikely
Tb927_01_v4	Tb927.1.3710	-	792345	791965		hypothetical protein unlikely
Tb927_01_v4	Tb927.1.3720	-	792779	792399		hypothetical protein unlikely
Tb927_01_v4	Tb927.1.3730	-	793345	793172		hypothetical protein
Tb927_01_v4	Tb927.1.3740	+	801841	802191		hypothetical protein unlikely
Tb927_01_v4	Tb927.1.3750	-	804064	803648		hypothetical protein conserved
Tb927_01_v4	Tb927.1.3770	+	812771	812908		hypothetical protein unlikely
Tb927_01_v4	Tb927.1.3870	+	826237	826380		hypothetical protein unlikely
Tb927_01_v4	Tb927.1.3890	+	832456	832941		hypothetical protein
Tb927_01_v4	Tb927.1.3900	+	833504	833656		hypothetical protein unlikely
Tb927_01_v4	Tb927.1.3920	+	836710	836967		hypothetical protein unlikely
Tb927_01_v4	Tb927.1.3930	+	837049	837288		hypothetical protein unlikely
Tb927_01_v4	Tb927.1.3960	+	842569	842733		hypothetical protein unlikely
Tb927_01_v4	Tb927.1.3970	+	842920	843066		hypothetical protein unlikely
Tb927_01_v4	Tb927.1.3980	+	843225	843425		hypothetical protein unlikely
Tb927_01_v4	Tb927.1.3990	+	843606	843812		hypothetical protein unlikely
Tb927_01_v4	Tb927.1.4000	+	843964	844257		hypothetical protein unlikely
Tb927_01_v4	Tb927.1.4020	+	848943	849479		hypothetical protein
Tb927_01_v4	Tb927.1.4030	+	851425	851757		hypothetical protein unlikely
Tb927_01_v4	Tb927.1.4060	+	859290	859595		hypothetical protein unlikely
Tb927_01_v4	Tb927.1.4070	+	859777	859995		hypothetical protein unlikely
Tb927_01_v4	Tb927.1.4080	+	860310	860480		hypothetical protein unlikely
Tb927_01_v4	Tb927.1.4090	+	861503	861703		hypothetical protein unlikely
Tb927_01_v4	Tb927.1.4120	+	863902	863997		hypothetical protein unlikely
Tb927_01_v4	Tb927.1.4130	+	864453	864815		hypothetical protein unlikely
Tb927_01_v4	Tb927.1.4150	+	866280	866606		hypothetical protein unlikely
Tb927_01_v4	Tb927.1.4170	+	867629	867811		hypothetical protein unlikely
Tb927_01_v4	Tb927.1.4190	+	870361	870468		hypothetical protein unlikely
Tb927_01_v4	Tb927.1.4200	+	870824	870985		hypothetical protein unlikely
Tb927_01_v4	Tb927.1.4240	-	876016	875708		hypothetical protein unlikely
Tb927_01_v4	Tb927.1.4260	+	879128	879235		hypothetical protein unlikely
Tb927_01_v4	Tb927.1.4270	-	880510	880157		hypothetical protein unlikely
Tb927_01_v4	Tb927.1.4290	+	885763	886068		hypothetical protein unlikely
Tb927_01_v4	Tb927.1.4320	+	896858	897055		hypothetical protein unlikely
Tb927_01_v4	Tb927.1.4330	+	897678	897842		hypothetical protein unlikely
Tb927_01_v4	Tb927.1.4350	+	901901	902287		hypothetical protein unlikely
Tb927_01_v4	Tb927.1.4360	+	902621	902758		hypothetical protein unlikely
Tb927_01_v4	Tb927.1.4390	+	907733	907876		hypothetical protein unlikely
Tb927_01_v4	Tb927.1.4430	+	915270	915539		hypothetical protein unlikely
Tb927_01_v4	Tb927.1.4440	+	915863	916498		hypothetical protein conserved
Tb927_01_v4	Tb927.1.4460	+	920894	921106		hypothetical protein unlikely
Tb927_01_v4	Tb927.1.4510	+	933794	934099		hypothetical protein unlikely
Tb927_01_v4	Tb927.1.4530	+	937516	937638		hypothetical protein unlikely
Tb927_01_v4	Tb927.1.4550	+	941652	942035		hypothetical protein conserved
Tb927_01_v4	Tb927.1.4570	+	944779	945114		hypothetical protein conserved
Tb927_01_v4	Tb927.1.4590	+	947842	948225		hypothetical protein conserved
Tb927_01_v4	Tb927.1.4610	+	950339	950470		hypothetical protein unlikely
Tb927_01_v4	Tb927.1.4620	+	950969	951370		hypothetical protein conserved
Tb927_01_v4	Tb927.1.4640	+	953468	953599		hypothetical protein unlikely
Tb927_01_v4	Tb927.1.4660	-	957079	956636		hypothetical protein unlikely
Tb927_01_v4	Tb927.1.4670	-	957612	957223		hypothetical protein unlikely
Tb927_01_v4	Tb927.1.4750	+	975344	975565		hypothetical protein unlikely
Tb927_01_v4	Tb927.1.4770	+	979335	979487		hypothetical protein unlikely
Tb927_01_v4	Tb927.1.4790	+	981970	982341		hypothetical protein unlikely
Tb927_01_v4	Tb927.1.4820	+	986076	986387		hypothetical protein unlikely
Tb927_01_v4	Tb927.1.4840	-	988168	987821		hypothetical protein unlikely
Tb927_01_v4	Tb927.1.4860	+	989446	989637		expression site-associated gene ESAG pseudogene putative expression site-associated gene 11 ESAG11 pseudogene
Tb927_01_v4	Tb927.1.4880	+	991536	991697		hypothetical protein unlikely
Tb927_01_v4	Tb927.1.4920	+	996672	997259		hypothetical protein
Tb927_01_v4	Tb927.1.4940	+	998941	999138		hypothetical protein unlikely
Tb927_01_v4	Tb927.1.4950	+	999600	999851		hypothetical protein unlikely
Tb927_01_v4	Tb927.1.4980	+	1002297	1002404		hypothetical protein unlikely
Tb927_01_v4	Tb927.1.4990	+	1002757	1002900		hypothetical protein unlikely
Tb927_01_v4	Tb927.1.5040	+	1010282	1010515		hypothetical protein unlikely
Tb927_01_v4	Tb927.1.5070	+	1014345	1014479		hypothetical protein unlikely
Tb927_01_v4	Tb927.1.5090	+	1016683	1016862		expression site-associated gene ESAG pseudogene putative expression site-associated gene 1 ESAG1 pseudogene
Tb927_01_v4	Tb927.1.5130	+	1021859	1022026		hypothetical protein unlikely
Tb927_01_v4	Tb927.1.5140	-	1025107	1024733		hypothetical protein unlikely
Tb927_01_v4	Tb927.1.5150	+	1025766	1025861		hypothetical protein
Tb927_01_v4	Tb927.1.5160	+	1026017	1026301		hypothetical protein
Tb927_01_v4	Tb927.1.5180	+	1028738	1028881		hypothetical protein
Tb927_01_v4	Tb927.1.5190	-	1031293	1030952		hypothetical protein unlikely
Tb927_02_v4	Tb927.2.820	-	142308	140725		retrotransposon hot spot protein RHS pseudogene putative
Tb927_02_v4	Tb927.2.940	+	158161	158457		hypothetical protein
Tb927_02_v4	Tb927.2.1150	-	203037	201606		retrotransposon hot spot protein RHS pseudogene putative
Tb927_02_v4	Tb927.2.1290	+	235206	235442		hypothetical protein
Tb927_02_v4	Tb927.2.1350	-	249667	249152		retrotransposon hot spot protein RHS pseudogene putative retrotransposon hot spot protein 1 RHS1 interrupted
Tb927_02_v4	Tb927.2.1460	+	274787	275473		hypothetical protein conserved
Tb927_02_v4	Tb927.2.1470	+	276948	277487		hypothetical protein conserved
Tb927_02_v4	Tb927.2.2320	-	451488	451021		hypothetical protein
Tb927_02_v4	Tb927.2.3090	+	581270	581815		hypothetical protein conserved
Tb927_02_v4	Tb927.2.4440	-	787589	786876		hypothetical protein
Tb927_02_v4	Tb927.2.5384	+	959690	960865		retrotransposon hot spot protein RHS pseudogene putative
Tb927_02_v4	Tb927.2.5700	+	1025545	1025997		hypothetical protein
Tb927_02_v4	Tb927.2.5710	+	1026758	1027351		hypothetical protein
Tb927_02_v4	Tb927.2.5720	+	1028398	1028763		hypothetical protein
Tb927_02_v4	Tb927.2.5870	+	1063364	1069342		hypothetical protein conserved
Tb927_02_v4	Tb927.2.6350	+	1166451	1167905		variant surface glycoprotein VSG pseudogene putative
Tb927_02_v4	Tb927.2.6372	-	1175092	1173870		variant surface glycoprotein VSG pseudogene putative
Tb927_02_v4	Tb927.2.6375	-	1176353	1175359		variant surface glycoprotein VSG pseudogene putative
Tb927_02_v4	Tb927.2.6380	-	1179708	1178158		variant surface glycoprotein VSG pseudogene putative
Tb927_02_v4	Tb927.2.6390	-	1182456	1180816		variant surface glycoprotein VSG pseudogene putative
Tb927_02_v4	Tb927.2.6400	-	1183604	1182696		expression site-associated gene ESAG pseudogene putative
Tb927_02_v4	Tb927.2.6404	-	1184890	1183907		UDP-Gal or UDP-GlcNAc-dependent glycosyltransferase pseudogene putative UDP-Gal or UDP- GlcNAc-dependent glycosyltransferase degenerate
Tb927_02_v4	Tb927.2.6410	-	1187488	1186058		variant surface glycoprotein VSG atypical putative
Tb927_02_v4	Tb927.2.6430	-	1190683	1189121		variant surface glycoprotein VSG pseudogene putative
Tb927_02_v4	Tb927.2.6435	-	1193947	1192652		variant surface glycoprotein VSG pseudogene putative
Tb927_03_v4	Tb927.3.1050	+	261163	262371		transposase of Tn10
Tb927_03_v4	Tb927.3.1060	+	262387	263532		hypothetical protein conserved pseudogene hypothetical protein conserved interrupted
Tb927_03_v4	Tb927.3.1480	+	379420	380307		hypothetical protein conserved
Tb927_03_v4	Tb927.3.1490	+	381470	383920		leucine-rich repeat protein LRRP putative
Tb927_03_v4	Tb927.3.1640	-	434896	434405		hypothetical protein
Tb927_03_v4	Tb927.3.1650	-	436034	435507		hypothetical protein
Tb927_03_v4	Tb927.3.2450	+	616993	617490		hypothetical protein conserved
Tb927_03_v4	Tb927.3.2510	-	634202	632832		expression site-associated gene ESAG protein putative
Tb927_03_v4	Tb927.3.2520	-	636393	635419		expression site-associated gene ESAG protein putative
Tb927_03_v4	Tb927.3.2530	-	637371	636520		expression site-associated gene ESAG pseudogene putative
Tb927_03_v4	Tb927.3.2540	-	638956	637733		variant surface glycoprotein VSG -related putative
Tb927_03_v4	Tb927.3.2550	-	641563	640907		hypothetical protein conserved
Tb927_03_v4	Tb927.3.2560	-	643077	642421		hypothetical protein conserved
Tb927_03_v4	Tb927.3.2570	-	644591	643935		hypothetical protein conserved
Tb927_03_v4	Tb927.3.2580	-	646204	645449		hypothetical protein conserved
Tb927_03_v4	Tb927.3.2590	-	647949	647032		hypothetical protein
Tb927_03_v4	Tb927.3.3210	-	829235	828696		hypothetical protein
Tb927_03_v4	Tb927.3.3430	-	967896	967381		hypothetical protein conserved
Tb927_03_v4	Tb927.3.4010	-	1125297	1124707		hypothetical protein
Tb927_04_v4	Tb927.4.100	-	3133	1682		retrotransposon hot spot protein RHS pseudogene putative
Tb927_04_v4	Tb927.4.140	+	17401	17667		hypothetical protein
Tb927_04_v4	Tb927.4.150	+	18000	18425		hypothetical protein
Tb927_04_v4	Tb927.4.210	-	40569	39136		retrotransposon hot spot protein RHS pseudogene putative
Tb927_04_v4	Tb927.4.1010	-	276230	275955		hypothetical protein
Tb927_04_v4	Tb927.4.1210	-	324501	323947		hypothetical protein
Tb927_04_v4	Tb927.4.2050	-	514121	513717		hypothetical protein
Tb927_04_v4	Tb927.4.2610	+	692201	692665		hypothetical protein
Tb927_04_v4	Tb927.4.2690	+	711916	712728		hypothetical protein
Tb927_04_v4	Tb927.4.2810	+	742780	743577		hypothetical protein
Tb927_04_v4	Tb927.4.3050	+	809336	809800		hypothetical protein
Tb927_04_v4	Tb927.4.3200	-	848109	847180		hypothetical protein conserved
Tb927_04_v4	Tb927.4.3210	-	849439	848255		hypothetical protein conserved ESAG11-related protein putative
Tb927_04_v4	Tb927.4.3220	-	850658	849729		hypothetical protein conserved
Tb927_04_v4	Tb927.4.3230	-	851970	850780		hypothetical protein conserved ESAG11-related protein putative
Tb927_04_v4	Tb927.4.3240	-	853204	852260		hypothetical protein conserved
Tb927_04_v4	Tb927.4.3250	-	854525	853338		hypothetical protein conserved ESAG11-related protein putative
Tb927_04_v4	Tb927.4.3260	-	855740	854814		hypothetical protein conserved
Tb927_04_v4	Tb927.4.3270	-	856980	855871		hypothetical protein conserved ESAG11-related protein putative
Tb927_04_v4	Tb927.4.3280	-	858325	857093		expression site-associated gene ESAG protein putative
Tb927_04_v4	Tb927.4.3290	-	859716	858436		hypothetical protein conserved
Tb927_04_v4	Tb927.4.4780	-	1312388	1311843		hypothetical protein
Tb927_04_v4	Tb04.3I12.100	-	1313406	1312951		hypothetical protein
Tb927_04_v4	Tb927.4.4800	-	1314662	1314270		hypothetical protein conserved
Tb927_04_v4	Tb927.4.5090	-	1396311	1395760		hypothetical protein
Tb927_04_v4	Tb04.24M18.150	-	1459109	1458621		hypothetical protein conserved
Tb927_05_v4	Tb927.5.540	-	170043	169429		hypothetical protein
Tb927_05_v4	Tb05.30F7.410	-	235992	235483		hypothetical protein
Tb927_05_v4	Tb927.5.870	+	296407	296676		hypothetical protein
Tb927_05_v4	Tb05.28F8.200	+	345728	346237		hypothetical protein
Tb927_05_v4	Tb927.5.1400	-	450831	450307		hypothetical protein
Tb927_05_v4	Tb927.5.1420	-	453770	453246		hypothetical protein
Tb927_05_v4	Tb927.5.1480	-	470300	469818		hypothetical protein
Tb927_05_v4	Tb927.5.1740	+	546312	546767		hypothetical protein
Tb927_05_v4	Tb927.5.4000	+	1238372	1238845		hypothetical protein
Tb927_06_v4	Tb06.3A7.270	-	393393	389986		hypothetical protein conserved
Tb927_06_v4	Tb927.6.1150	-	447028	446426		hypothetical protein
Tb927_06_v4	Tb06.3A7.960	+	484320	485252		hypothetical protein
Tb927_06_v4	Tb927.6.1790	-	602012	601485		hypothetical protein
Tb927_06_v4	Tb927.6.2530	+	767437	768087		hypothetical protein
Tb927_06_v4	Tb927.6.4110	-	1190258	1189704		hypothetical protein
Tb927_06_v4	Tb927.6.4730	+	1314993	1315661		hypothetical protein
Tb927_07_v4	Tb927.7.2430	-	628657	628064		hypothetical protein
Tb927_07_v4	Tb927.7.3480	-	900114	899464		hypothetical protein
Tb927_07_v4	Tb927.7.3690	-	963241	962765		hypothetical protein
Tb927_07_v4	Tb927.7.3720	+	973881	974456		hypothetical protein
Tb927_07_v4	Tb927.7.3840	-	1004699	1004538		kinesin-like protein fragment putative
Tb927_07_v4	Tb07.26A24.210	-	1280617	1280165		hypothetical protein
Tb927_07_v4	Tb927.7.5860	+	1578647	1579225		hypothetical protein
Tb927_07_v4	Tb927.7.6010	+	1619358	1619909		hypothetical protein
Tb927_07_v4	Tb927.7.6020	+	1621325	1621789		hypothetical protein
Tb927_07_v4	Tb927.7.6030	-	1624982	1624431		hypothetical protein
Tb927_07_v4	Tb927.7.6120	-	1666878	1666345		hypothetical protein
Tb927_07_v4	Tb927.7.6140	-	1668379	1667846		hypothetical protein
Tb927_07_v4	Tb927.7.6160	-	1669877	1669344		hypothetical protein
Tb927_07_v4	Tb927.7.6330	-	1720936	1720421		hypothetical protein
Tb927_07_v4	Tb927.7.6710	-	1855557	1855075		hypothetical protein
Tb927_07_v4	Tb927.7.6780	-	1876443	1875889		hypothetical protein
Tb927_07_v4	Tb927.7.7020	-	2007945	2007391		hypothetical protein
Tb927_07_v4	Tb927.7.7310	-	2110970	2110308		hypothetical protein
Tb927_07_v4	Tb927.7.7350	-	2120492	2120286		hypothetical protein
Tb927_07_v4	Tb927.7.7370	-	2122578	2122261		hypothetical protein
Tb927_07_v4	Tb927.7.7390	-	2123676	2123374		hypothetical protein
Tb927_07_v4	Tb07.30D13.160	+	2178717	2179475		hypothetical protein conserved pseudogene
Tb927_07_v4	Tb07.30D13.110	+	2186105	2186863		hypothetical protein conserved pseudogene
Tb927_07_v4	Tb07.30D13.60	+	2193496	2194254		hypothetical protein conserved pseudogene
Tb927_08_v4	Tb927.8.520	-	143255	142728		hypothetical protein
Tb927_08_v4	Tb927.8.1390	+	460827	461729		hypothetical protein conserved pseudogene ESTs
Tb927_08_v4	Tb927.8.1400	+	462702	463460		hypothetical protein conserved pseudogene
Tb927_08_v4	Tb927.8.1660	+	552517	552753		procyclin-associated gene pseudogene putative
Tb927_08_v4	Tb927.8.1750	-	576816	576442		hypothetical protein conserved
Tb927_08_v4	Tb927.8.1760	-	577571	577011		hypothetical protein
Tb927_08_v4	Tb927.8.2320	+	700426	701040		hypothetical protein
Tb927_08_v4	Tb927.8.3030	+	913496	914203		hypothetical protein
Tb927_08_v4	Tb927.8.3670	-	1100325	1099837		hypothetical protein
Tb927_08_v4	Tb927.8.3760	-	1122890	1122396		hypothetical protein
Tb927_08_v4	Tb927.8.4300	-	1275947	1275366		hypothetical protein
Tb927_08_v4	Tb927.8.5790	+	1708629	1709102		hypothetical protein
Tb927_08_v4	Tb927.8.5920	+	1737667	1738266		hypothetical protein
Tb927_08_v4	Tb927.8.5930	+	1739188	1739703		hypothetical protein
Tb927_08_v4	Tb927.8.7660	+	2208976	2209305		amino acid transporter pseudogene putative
Tb927_08_v4	Tb927.8.8060	+	2388117	2388341		UDP-Gal or UDP-GlcNAc-dependent glycosyltransferase pseudogene putative
Tb927_09_v4	Tb09.142.0380	+	177053	177406		hypothetical protein conserved
Tb927_09_v4	Tb09.142.0400	-	181434	181249		hypothetical protein conserved
Tb927_09_v4	Tb09.v1.0060	-	362609	362097		hypothetical protein unlikely
Tb927_09_v4	Tb09.160.0590	-	378675	378310		hypothetical protein unlikely
Tb927_09_v4	Tb09.160.0640	-	387368	387081		hypothetical protein unlikely
Tb927_09_v4	Tb09.160.0660	+	402568	402909		hypothetical protein unlikely
Tb927_09_v4	Tb09.v1.0080	+	441761	441925		hypothetical protein unlikely
Tb927_09_v4	Tb09.160.0800	+	442114	442686		hypothetical protein unlikely
Tb927_09_v4	Tb09.v1.0090	-	449454	449299		hypothetical protein unlikely
Tb927_09_v4	Tb09.v2.0010	+	460577	464728		invariant surface glycoprotein 100 pseudogene putative
Tb927_09_v4	Tb09.160.0880	-	467691	467359		hypothetical protein unlikely
Tb927_09_v4	Tb09.160.0940	-	481027	480752		hypothetical protein
Tb927_09_v4	Tb09.v1.0100	+	482253	482468		hypothetical protein unlikely
Tb927_09_v4	Tb09.160.0960	-	483611	483264		hypothetical protein unlikely
Tb927_09_v4	Tb09.160.1050	-	500993	500631		hypothetical protein unlikely
Tb927_09_v4	Tb09.v1.0110	+	514600	514848		hypothetical protein unlikely
Tb927_09_v4	Tb09.160.1150	-	517949	517554		hypothetical protein unlikely
Tb927_09_v4	Tb09.160.1170	+	521363	521758		hypothetical protein unlikely
Tb927_09_v4	Tb09.160.1190	+	524096	524491		hypothetical protein unlikely
Tb927_09_v4	Tb09.160.1230	-	559167	558811		hypothetical protein unlikely
Tb927_09_v4	Tb09.160.1300	+	577817	578116		hypothetical protein unlikely
Tb927_09_v4	Tb09.160.1320	+	580596	581000		hypothetical protein unlikely
Tb927_09_v4	Tb09.160.1340	-	582555	582460		hypothetical protein unlikely
Tb927_09_v4	Tb09.160.1350	-	582908	582675		hypothetical protein unlikely
Tb927_09_v4	Tb09.160.1380	+	585557	585745		hypothetical protein unlikely
Tb927_09_v4	Tb09.160.1390	-	586720	586319		hypothetical protein unlikely
Tb927_09_v4	Tb09.160.1410	+	591409	591951		hypothetical protein unlikely
Tb927_09_v4	Tb09.160.1430	-	593000	592800		hypothetical protein unlikely
Tb927_09_v4	Tb09.160.1460	+	595018	595281		hypothetical protein unlikely
Tb927_09_v4	Tb09.160.1480	+	596946	597203		hypothetical protein unlikely
Tb927_09_v4	Tb09.160.1500	-	599014	598721		hypothetical protein unlikely
Tb927_09_v4	Tb09.160.1510	-	599614	599417		hypothetical protein unlikely
Tb927_09_v4	Tb09.160.1530	+	601941	602165		hypothetical protein unlikely
Tb927_09_v4	Tb09.160.1540	+	602204	602545		hypothetical protein unlikely
Tb927_09_v4	Tb09.160.1550	+	602547	602822		hypothetical protein
Tb927_09_v4	Tb09.160.1590	-	612883	612482		hypothetical protein unlikely
Tb927_09_v4	Tb09.160.1600	-	613318	612893		hypothetical protein unlikely
Tb927_09_v4	Tb09.160.1620	+	615860	616369		hypothetical protein unlikely
Tb927_09_v4	Tb09.160.1630	+	616370	616624		hypothetical protein unlikely
Tb927_09_v4	Tb09.160.1640	+	616785	616997		hypothetical protein unlikely
Tb927_09_v4	Tb09.160.1700	-	621425	621318		hypothetical protein unlikely
Tb927_09_v4	Tb09.160.1720	-	623128	622928		hypothetical protein unlikely
Tb927_09_v4	Tb09.160.1730	-	623592	623248		hypothetical protein unlikely
Tb927_09_v4	Tb09.160.1750	-	625485	625204		hypothetical protein unlikely
Tb927_09_v4	Tb09.160.1770	+	626959	627147		hypothetical protein unlikely
Tb927_09_v4	Tb09.160.1800	-	633012	632869		hypothetical protein unlikely
Tb927_09_v4	Tb09.160.1810	+	633560	633712		hypothetical protein unlikely
Tb927_09_v4	Tb09.160.1830	+	636762	637037		hypothetical protein
Tb927_09_v4	Tb09.160.1840	-	637377	637183		hypothetical protein unlikely
Tb927_09_v4	Tb09.160.1850	-	637672	637415		hypothetical protein unlikely
Tb927_09_v4	Tb09.160.1860	+	637918	638427		hypothetical protein unlikely
Tb927_09_v4	Tb09.160.1870	+	638474	638584		hypothetical protein unlikely
Tb927_09_v4	Tb09.160.1880	+	638748	639089		hypothetical protein unlikely
Tb927_09_v4	Tb09.160.1890	+	639233	639343		hypothetical protein unlikely
Tb927_09_v4	Tb09.160.1900	+	639444	639572		hypothetical protein unlikely
Tb927_09_v4	Tb09.160.1930	-	641942	641646		hypothetical protein unlikely
Tb927_09_v4	Tb09.160.1960	-	644336	644019		hypothetical protein unlikely
Tb927_09_v4	Tb09.160.2030	+	650179	650340		hypothetical protein unlikely
Tb927_09_v4	Tb09.160.2080	-	658960	658499		hypothetical protein unlikely
Tb927_09_v4	Tb09.160.2120	+	664246	664341		hypothetical protein unlikely
Tb927_09_v4	Tb09.160.2140	+	665720	666022		hypothetical protein unlikely
Tb927_09_v4	Tb09.160.2190	+	670096	670272		hypothetical protein unlikely
Tb927_09_v4	Tb09.160.2270	+	682106	682249		hypothetical protein unlikely
Tb927_09_v4	Tb09.160.2300	-	689981	689586		hypothetical protein unlikely
Tb927_09_v4	Tb09.160.2310	+	690648	691010		hypothetical protein unlikely
Tb927_09_v4	Tb09.160.2320	-	691183	691055		hypothetical protein unlikely
Tb927_09_v4	Tb09.160.2330	-	692406	692143		hypothetical protein unlikely
Tb927_09_v4	Tb09.160.2390	-	701406	701116		hypothetical protein unlikely
Tb927_09_v4	Tb09.160.2410	+	703765	703980		hypothetical protein
Tb927_09_v4	Tb09.160.2430	+	704925	705215		hypothetical protein unlikely
Tb927_09_v4	Tb09.160.2500	-	714816	714670		hypothetical protein unlikely
Tb927_09_v4	Tb09.v1.0140	-	717814	717368		hypothetical protein unlikely
Tb927_09_v4	Tb09.160.2560	-	721303	721157		hypothetical protein unlikely
Tb927_09_v4	Tb09.v1.0160	-	724301	723855		hypothetical protein unlikely
Tb927_09_v4	Tb09.160.2630	-	729666	729532		hypothetical protein unlikely
Tb927_09_v4	Tb09.160.2640	-	729868	729728		hypothetical protein unlikely
Tb927_09_v4	Tb09.160.2660	-	734158	734042		hypothetical protein unlikely
Tb927_09_v4	Tb09.160.2680	-	734847	734557		hypothetical protein unlikely
Tb927_09_v4	Tb09.160.2690	+	735104	735520		hypothetical protein unlikely
Tb927_09_v4	Tb09.160.2700	+	735639	735998		hypothetical protein unlikely
Tb927_09_v4	Tb09.160.2710	+	736166	736918		hypothetical protein conserved
Tb927_09_v4	Tb09.160.2720	-	737203	737054		hypothetical protein unlikely
Tb927_09_v4	Tb09.160.2730	+	737823	738302		hypothetical protein unlikely
Tb927_09_v4	Tb09.160.2740	+	738582	738746		hypothetical protein unlikely
Tb927_09_v4	Tb09.160.2750	-	739192	739049		hypothetical protein unlikely
Tb927_09_v4	Tb09.160.2760	+	739261	739413		hypothetical protein unlikely
Tb927_09_v4	Tb09.160.2850	-	753072	752800		hypothetical protein unlikely
Tb927_09_v4	Tb09.160.2870	+	755212	755376		hypothetical protein unlikely
Tb927_09_v4	Tb09.160.2880	+	755621	755791		hypothetical protein unlikely
Tb927_09_v4	Tb09.160.2920	+	760444	760593		hypothetical protein unlikely
Tb927_09_v4	Tb09.160.2930	-	761711	761343		hypothetical protein unlikely
Tb927_09_v4	Tb09.160.2950	+	762004	762237		hypothetical protein unlikely
Tb927_09_v4	Tb09.v1.0170	+	773162	773296		hypothetical protein unlikely
Tb927_09_v4	Tb09.160.3000	-	774960	774766		hypothetical protein unlikely
Tb927_09_v4	Tb09.160.3010	-	775097	774966		hypothetical protein unlikely
Tb927_09_v4	Tb09.v1.0180	-	776896	776552		hypothetical protein unlikely
Tb927_09_v4	Tb09.160.3070	+	781713	781889		hypothetical protein unlikely
Tb927_09_v4	Tb09.160.3080	+	782186	782581		hypothetical protein unlikely
Tb927_09_v4	Tb09.160.3100	-	786388	786158		hypothetical protein unlikely
Tb927_09_v4	Tb09.160.3130	-	792155	792054		hypothetical protein unlikely
Tb927_09_v4	Tb09.160.3170	+	798765	799037		hypothetical protein unlikely
Tb927_09_v4	Tb09.160.3180	+	799071	799283		hypothetical protein unlikely
Tb927_09_v4	Tb09.160.3190	+	799420	799536		hypothetical protein unlikely
Tb927_09_v4	Tb09.160.3200	+	799771	799968		hypothetical protein unlikely
Tb927_09_v4	Tb09.160.3250	+	811391	811486		hypothetical protein unlikely
Tb927_09_v4	Tb09.160.3280	+	815145	815297		hypothetical protein unlikely
Tb927_09_v4	Tb09.160.3290	+	815429	815581		hypothetical protein unlikely
Tb927_09_v4	Tb09.160.3300	+	815830	815943		hypothetical protein unlikely
Tb927_09_v4	Tb09.160.3310	+	816201	816329		hypothetical protein unlikely
Tb927_09_v4	Tb09.160.3330	+	819389	819526		hypothetical protein unlikely
Tb927_09_v4	Tb09.160.3350	-	820030	819749		hypothetical protein unlikely
Tb927_09_v4	Tb09.v1.0190	+	820456	820692		hypothetical protein unlikely
Tb927_09_v4	Tb09.160.3390	-	825660	825193		hypothetical protein unlikely
Tb927_09_v4	Tb09.160.3400	+	825976	827479		glucose transporter pseudogene putative
Tb927_09_v4	Tb09.160.3420	+	829746	829853		hypothetical protein unlikely
Tb927_09_v4	Tb09.160.3430	+	831325	831708		hypothetical protein unlikely
Tb927_09_v4	Tb09.160.3450	+	832283	832396		hypothetical protein unlikely
Tb927_09_v4	Tb09.160.3460	+	832974	833387		hypothetical protein unlikely
Tb927_09_v4	Tb09.v1.0200	-	850649	850503		hypothetical protein unlikely
Tb927_09_v4	Tb09.160.3580	+	852082	852177		hypothetical protein unlikely
Tb927_09_v4	Tb09.160.3600	+	855540	856097		hypothetical protein unlikely
Tb927_09_v4	Tb09.160.3610	+	856432	856749		hypothetical protein unlikely
Tb927_09_v4	Tb09.160.3620	+	856843	857118		hypothetical protein unlikely
Tb927_09_v4	Tb09.160.3640	-	860653	860555		hypothetical protein unlikely
Tb927_09_v4	Tb09.160.3650	+	861369	861665		hypothetical protein unlikely
Tb927_09_v4	Tb09.160.3660	-	861857	861702		hypothetical protein unlikely
Tb927_09_v4	Tb09.160.3680	-	862558	862421		hypothetical protein unlikely
Tb927_09_v4	Tb09.160.3700	+	865433	865735		hypothetical protein unlikely
Tb927_09_v4	Tb09.160.3720	+	867176	867466		hypothetical protein unlikely
Tb927_09_v4	Tb09.160.3750	+	870422	870523		hypothetical protein unlikely
Tb927_09_v4	Tb09.160.3770	+	874325	874528		hypothetical protein unlikely
Tb927_09_v4	Tb09.160.3790	-	876882	876781		hypothetical protein unlikely
Tb927_09_v4	Tb09.160.3810	+	877994	878356		hypothetical protein unlikely
Tb927_09_v4	Tb09.160.3840	-	882833	882699		hypothetical protein unlikely
Tb927_09_v4	Tb09.160.3870	+	884502	884714		hypothetical protein unlikely
Tb927_09_v4	Tb09.160.3920	+	890789	890899		hypothetical protein unlikely
Tb927_09_v4	Tb09.160.3940	+	892067	892168		hypothetical protein unlikely
Tb927_09_v4	Tb09.160.3950	+	892196	892339		hypothetical protein unlikely
Tb927_09_v4	Tb09.160.3970	-	894434	894270		hypothetical protein unlikely
Tb927_09_v4	Tb09.v1.0210	-	898165	897911		hypothetical protein unlikely
Tb927_09_v4	Tb09.v1.0220	+	899046	899420		hypothetical protein unlikely
Tb927_09_v4	Tb09.160.4000	+	902303	902443		hypothetical protein unlikely
Tb927_09_v4	Tb09.160.4010	+	902664	902834		hypothetical protein unlikely
Tb927_09_v4	Tb09.160.4030	+	907496	907627		hypothetical protein unlikely
Tb927_09_v4	Tb09.160.4040	-	908083	907802		hypothetical protein unlikely
Tb927_09_v4	Tb09.160.4050	-	908247	908143		hypothetical protein unlikely
Tb927_09_v4	Tb09.160.4060	+	908354	908809		hypothetical protein unlikely
Tb927_09_v4	Tb09.160.4070	+	908876	909136		hypothetical protein unlikely
Tb927_09_v4	Tb09.160.4080	-	909510	909277		hypothetical protein unlikely
Tb927_09_v4	Tb09.160.4100	-	914059	913853		hypothetical protein unlikely
Tb927_09_v4	Tb09.160.4110	+	914493	914681		hypothetical protein unlikely
Tb927_09_v4	Tb09.160.4140	-	920850	920710		hypothetical protein unlikely
Tb927_09_v4	Tb09.160.4160	-	921762	921547		hypothetical protein unlikely
Tb927_09_v4	Tb09.160.4170	+	921885	922079		hypothetical protein unlikely
Tb927_09_v4	Tb09.160.4230	+	934250	934402		hypothetical protein unlikely
Tb927_09_v4	Tb09.160.4260	+	937853	938065		hypothetical protein unlikely
Tb927_09_v4	Tb09.160.4320	+	947361	947579		hypothetical protein unlikely
Tb927_09_v4	Tb09.160.4330	+	948064	948276		hypothetical protein unlikely
Tb927_09_v4	Tb09.160.4340	-	948612	948520		hypothetical protein unlikely
Tb927_09_v4	Tb09.160.4350	-	949087	948971		hypothetical protein unlikely
Tb927_09_v4	Tb09.160.4360	-	949320	949186		hypothetical protein unlikely
Tb927_09_v4	Tb09.160.4370	-	949654	949517		hypothetical protein unlikely
Tb927_09_v4	Tb09.160.4390	+	950691	950837		hypothetical protein unlikely
Tb927_09_v4	Tb09.160.4410	+	953345	953470		hypothetical protein unlikely
Tb927_09_v4	Tb09.160.4420	-	953728	953618		hypothetical protein unlikely
Tb927_09_v4	Tb09.v1.0230	-	955397	955140		hypothetical protein unlikely
Tb927_09_v4	Tb09.160.4510	+	966795	967004		hypothetical protein unlikely
Tb927_09_v4	Tb09.160.4530	+	968015	968488		hypothetical protein unlikely
Tb927_09_v4	Tb09.160.4650	-	999270	999088		hypothetical protein unlikely
Tb927_09_v4	Tb09.160.4730	-	1016688	1016287		hypothetical protein unlikely
Tb927_09_v4	Tb09.160.4740	+	1017028	1017429		hypothetical protein unlikely
Tb927_09_v4	Tb09.160.4800	+	1031606	1032055		hypothetical protein conserved
Tb927_09_v4	Tb09.160.4820	+	1033029	1033352		hypothetical protein unlikely
Tb927_09_v4	Tb09.160.4880	+	1049367	1049744		hypothetical protein unlikely
Tb927_09_v4	Tb09.160.4900	+	1051344	1051679		hypothetical protein unlikely
Tb927_09_v4	Tb09.v1.0250	-	1058724	1058458		hypothetical protein unlikely
Tb927_09_v4	Tb09.160.4940	-	1059232	1058759		hypothetical protein unlikely
Tb927_09_v4	Tb09.160.4960	+	1063138	1063281		hypothetical protein unlikely
Tb927_09_v4	Tb09.160.4970	+	1063879	1064316		hypothetical protein unlikely
Tb927_09_v4	Tb09.v1.0260	+	1064406	1064543		hypothetical protein unlikely
Tb927_09_v4	Tb09.160.4980	+	1067902	1068048		hypothetical protein unlikely
Tb927_09_v4	Tb09.160.4990	-	1068805	1068254		hypothetical protein unlikely
Tb927_09_v4	Tb09.160.5000	+	1069133	1069516		hypothetical protein unlikely
Tb927_09_v4	Tb09.160.5010	+	1071661	1072032		hypothetical protein
Tb927_09_v4	Tb09.v2.0040	+	1072655	1072945		hypothetical protein unlikely
Tb927_09_v4	Tb09.160.5040	+	1077863	1078282		hypothetical protein conserved
Tb927_09_v4	Tb09.v1.0270	-	1078693	1078307		hypothetical protein unlikely
Tb927_09_v4	Tb09.v1.0280	+	1085401	1085832		hypothetical protein unlikely
Tb927_09_v4	Tb09.160.5090	+	1086029	1086322		hypothetical protein unlikely
Tb927_09_v4	Tb09.160.5140	+	1095353	1095643		hypothetical protein unlikely
Tb927_09_v4	Tb09.160.5290	+	1123427	1123738		hypothetical protein unlikely
Tb927_09_v4	Tb09.160.5340	+	1130090	1130509		hypothetical protein unlikely
Tb927_09_v4	Tb09.160.5360	-	1135674	1135300		hypothetical protein unlikely
Tb927_09_v4	Tb09.160.5500	-	1182062	1181646		hypothetical protein unlikely
Tb927_09_v4	Tb09.160.5510	-	1182876	1182406		hypothetical protein
Tb927_09_v4	Tb09.160.5520	+	1183322	1183669		hypothetical protein unlikely
Tb927_09_v4	Tb09.160.5540	-	1187090	1186506		hypothetical protein unlikely
Tb927_09_v4	Tb09.160.5610	+	1199183	1199422		hypothetical protein unlikely
Tb927_09_v4	Tb09.160.5630	-	1202075	1201851		hypothetical protein unlikely
Tb927_09_v4	Tb09.v1.0340	-	1218221	1218099		hypothetical protein unlikely
Tb927_09_v4	Tb09.v1.0360	-	1220676	1220341		hypothetical protein unlikely
Tb927_09_v4	Tb09.211.0060	-	1274064	1273741		hypothetical protein unlikely
Tb927_09_v4	Tb09.211.0150	-	1290461	1290063		hypothetical protein unlikely
Tb927_09_v4	Tb09.211.0240	-	1305939	1305586		hypothetical protein unlikely
Tb927_09_v4	Tb09.v1.0560	+	1306169	1306324		hypothetical protein unlikely
Tb927_09_v4	Tb09.211.0250	-	1307240	1306344		hypothetical protein
Tb927_09_v4	Tb09.211.0270	-	1310737	1310378		hypothetical protein unlikely
Tb927_09_v4	Tb09.v1.0570	-	1313885	1313763		hypothetical protein unlikely
Tb927_09_v4	Tb09.v1.0580	+	1316969	1317091		hypothetical protein unlikely
Tb927_09_v4	Tb09.211.0360	-	1324755	1324183		hypothetical protein unlikely
Tb927_09_v4	Tb09.211.0420	-	1332329	1332048		hypothetical protein unlikely
Tb927_09_v4	Tb09.v1.0590	+	1336202	1336462		hypothetical protein unlikely
Tb927_09_v4	Tb09.211.0490	-	1348265	1347939		hypothetical protein unlikely
Tb927_09_v4	Tb09.211.0550	+	1357753	1357896		hypothetical protein unlikely
Tb927_09_v4	Tb09.211.0570	-	1359691	1359371		hypothetical protein unlikely
Tb927_09_v4	Tb09.v1.0600	+	1368884	1369093		hypothetical protein unlikely
Tb927_09_v4	Tb09.211.0640	-	1381602	1381243		hypothetical protein unlikely
Tb927_09_v4	Tb09.211.0650	-	1382083	1381607		hypothetical protein unlikely
Tb927_09_v4	Tb09.211.0670	-	1383857	1383585		hypothetical protein unlikely
Tb927_09_v4	Tb09.211.0750	-	1398681	1398346		hypothetical protein unlikely
Tb927_09_v4	Tb09.211.0970	-	1443819	1443409		hypothetical protein unlikely
Tb927_09_v4	Tb09.211.0980	-	1444238	1444026		hypothetical protein unlikely
Tb927_09_v4	Tb09.211.1060	-	1458120	1457884		hypothetical protein unlikely
Tb927_09_v4	Tb09.211.1080	+	1462423	1462839		hypothetical protein unlikely
Tb927_09_v4	Tb09.211.1090	-	1463268	1462951		hypothetical protein unlikely
Tb927_09_v4	Tb09.211.1100	+	1464323	1464757		hypothetical protein unlikely
Tb927_09_v4	Tb09.211.1110	-	1467470	1467282		hypothetical protein unlikely
Tb927_09_v4	Tb09.211.1120	-	1467888	1467655		hypothetical protein unlikely
Tb927_09_v4	Tb09.v1.0610	-	1468393	1468295		hypothetical protein unlikely
Tb927_09_v4	Tb09.211.1140	-	1469871	1469635		hypothetical protein unlikely
Tb927_09_v4	Tb09.211.1160	-	1471945	1471697		hypothetical protein unlikely
Tb927_09_v4	Tb09.211.1180	-	1476123	1475836		hypothetical protein unlikely
Tb927_09_v4	Tb09.211.1260	-	1490711	1490379		hypothetical protein unlikely
Tb927_09_v4	Tb09.211.1410	+	1516626	1517036		hypothetical protein unlikely
Tb927_09_v4	Tb09.211.1420	-	1517416	1517117		hypothetical protein unlikely
Tb927_09_v4	Tb09.211.1430	-	1518825	1518433		hypothetical protein unlikely
Tb927_09_v4	Tb09.211.1440	-	1519543	1519163		hypothetical protein unlikely
Tb927_09_v4	Tb09.211.1450	+	1519587	1519892		hypothetical protein unlikely
Tb927_09_v4	Tb09.211.1460	+	1520202	1520603		hypothetical protein unlikely
Tb927_09_v4	Tb09.211.1520	+	1529491	1529946		hypothetical protein unlikely
Tb927_09_v4	Tb09.211.1560	+	1534303	1534653		hypothetical protein unlikely
Tb927_09_v4	Tb09.v1.0620	-	1547252	1547136		hypothetical protein unlikely
Tb927_09_v4	Tb09.211.1660	-	1554350	1553961		hypothetical protein unlikely
Tb927_09_v4	Tb09.211.1710	+	1565329	1565628		hypothetical protein unlikely
Tb927_09_v4	Tb09.211.1720	-	1566244	1565867		hypothetical protein conserved predicted zinc finger protein
Tb927_09_v4	Tb09.211.1730	-	1566671	1566447		hypothetical protein unlikely
Tb927_09_v4	Tb09.211.1840	-	1592543	1592103		hypothetical protein unlikely
Tb927_09_v4	Tb09.211.1860	-	1594265	1593834		hypothetical protein unlikely
Tb927_09_v4	Tb09.211.1920	-	1606830	1606525		hypothetical protein unlikely
Tb927_09_v4	Tb09.211.1970	+	1615030	1615575		hypothetical protein unlikely
Tb927_09_v4	Tb09.211.1980	-	1616090	1615740		hypothetical protein unlikely
Tb927_09_v4	Tb09.211.1990	-	1616733	1616611		hypothetical protein unlikely
Tb927_09_v4	Tb09.211.2000	-	1617147	1617025		hypothetical protein unlikely
Tb927_09_v4	Tb09.211.2120	+	1647056	1647637		hypothetical protein unlikely
Tb927_09_v4	Tb09.211.2130	+	1647793	1648215		hypothetical protein unlikely
Tb927_09_v4	Tb09.211.2140	+	1648539	1648796		hypothetical protein unlikely
Tb927_09_v4	Tb09.211.2170	+	1654703	1654987		hypothetical protein unlikely
Tb927_09_v4	Tb09.211.2210	+	1661693	1661884		hypothetical protein unlikely
Tb927_09_v4	Tb09.211.2280	-	1672943	1672596		hypothetical protein unlikely
Tb927_09_v4	Tb09.211.2320	-	1680637	1680086		hypothetical protein
Tb927_09_v4	Tb09.211.2340	+	1684141	1684509		hypothetical protein unlikely
Tb927_09_v4	Tb09.211.2350	+	1684757	1685005		hypothetical protein unlikely
Tb927_09_v4	Tb09.211.2390	-	1694704	1694282		hypothetical protein unlikely
Tb927_09_v4	Tb09.v1.0630	+	1698746	1699093		hypothetical protein unlikely
Tb927_09_v4	Tb09.211.2470	+	1719249	1719629		hypothetical protein unlikely
Tb927_09_v4	Tb09.211.2480	+	1719707	1719919		hypothetical protein unlikely
Tb927_09_v4	Tb09.211.2490	-	1720667	1720203		hypothetical protein unlikely
Tb927_09_v4	Tb09.211.2500	+	1721229	1721495		hypothetical protein unlikely
Tb927_09_v4	Tb09.211.2510	+	1721634	1721969		hypothetical protein unlikely
Tb927_09_v4	Tb09.211.2520	-	1723083	1722763		hypothetical protein unlikely
Tb927_09_v4	Tb09.211.2690	+	1749257	1749568		hypothetical protein unlikely
Tb927_09_v4	Tb09.211.2710	+	1751733	1752122		hypothetical protein unlikely
Tb927_09_v4	Tb09.211.2820	+	1771020	1771367		hypothetical protein unlikely
Tb927_09_v4	Tb09.211.2840	+	1772929	1773186		hypothetical protein unlikely
Tb927_09_v4	Tb09.211.2890	+	1782910	1783266		hypothetical protein unlikely
Tb927_09_v4	Tb09.211.2980	+	1801138	1801524		hypothetical protein unlikely
Tb927_09_v4	Tb09.v1.0660	+	1812682	1812804		hypothetical protein unlikely
Tb927_09_v4	Tb09.211.3060	-	1817014	1816553		hypothetical protein unlikely
Tb927_09_v4	Tb09.211.3090	+	1821795	1822124		hypothetical protein unlikely
Tb927_09_v4	Tb09.v1.0670	-	1828656	1828543		hypothetical protein unlikely
Tb927_09_v4	Tb09.211.3250	+	1854464	1855099		hypothetical protein conserved
Tb927_09_v4	Tb09.211.3260	-	1856185	1855676		hypothetical protein unlikely
Tb927_09_v4	Tb09.211.3360	-	1876072	1875686		hypothetical protein unlikely
Tb927_09_v4	Tb09.211.3380	+	1882218	1882589		hypothetical protein unlikely
Tb927_09_v4	Tb09.211.3450	+	1896480	1897040		hypothetical protein unlikely
Tb927_09_v4	Tb09.211.3520	+	1910868	1911080		hypothetical protein unlikely
Tb927_09_v4	Tb09.211.3710	+	1958330	1958578		hypothetical protein unlikely
Tb927_09_v4	Tb09.211.3790	+	1979587	1979919		hypothetical protein unlikely
Tb927_09_v4	Tb09.211.3960	-	2019119	2018748		hypothetical protein unlikely
Tb927_09_v4	Tb09.211.4030	-	2032823	2032302		hypothetical protein
Tb927_09_v4	Tb09.211.4040	-	2033348	2033211		hypothetical protein unlikely
Tb927_09_v4	Tb09.211.4050	-	2034641	2034327		hypothetical protein unlikely
Tb927_09_v4	Tb09.211.4060	+	2034797	2035144		hypothetical protein unlikely
Tb927_09_v4	Tb09.v1.0690	+	2036126	2036434		hypothetical protein unlikely
Tb927_09_v4	Tb09.211.4080	+	2036721	2037101		hypothetical protein unlikely
Tb927_09_v4	Tb09.211.4090	+	2037660	2038250		hypothetical protein unlikely
Tb927_09_v4	Tb09.211.4220	-	2068083	2067721		hypothetical protein unlikely
Tb927_09_v4	Tb09.211.4250	-	2071130	2070939		hypothetical protein unlikely
Tb927_09_v4	Tb09.211.4260	+	2072496	2073032		hypothetical protein conserved
Tb927_09_v4	Tb09.211.4340	-	2090742	2090434		hypothetical protein unlikely
Tb927_09_v4	Tb09.211.4410	-	2105370	2104999		hypothetical protein unlikely
Tb927_09_v4	Tb09.211.4420	-	2106294	2105977		hypothetical protein unlikely
Tb927_09_v4	Tb09.211.4530	+	2129805	2130164		hypothetical protein unlikely
Tb927_09_v4	Tb09.211.4590	-	2143404	2143111		hypothetical protein unlikely
Tb927_09_v4	Tb09.211.4620	-	2148354	2147929		hypothetical protein unlikely
Tb927_09_v4	Tb09.211.4660	+	2151194	2151643		hypothetical protein unlikely
Tb927_09_v4	Tb09.211.4750	-	2172182	2171802		hypothetical protein unlikely
Tb927_09_v4	Tb09.211.4790	-	2179539	2179237		hypothetical protein unlikely
Tb927_09_v4	Tb09.211.4930	-	2211585	2211190		hypothetical protein
Tb927_09_v4	Tb09.211.4940	-	2213877	2213353		hypothetical protein unlikely Ingi-like sequence
Tb927_09_v4	Tb09.211.4950	+	2214727	2215290		hypothetical protein
Tb927_09_v4	Tb09.211.4960	+	2215520	2219872		leucine-rich repeat protein LRRP pseudogene putative leucine-rich repeat protein LRRP point mutation
Tb927_09_v4	Tb09.211.4970	-	2222635	2222210		hypothetical protein unlikely
Tb927_09_v4	Tb09.v1.0710	-	2228577	2228383		hypothetical protein unlikely
Tb927_09_v4	Tb09.v1.0720	-	2229595	2229380		hypothetical protein unlikely
Tb927_09_v4	Tb09.v1.0730	-	2234390	2234019		hypothetical protein unlikely
Tb927_09_v4	Tb09.211.5000	-	2235646	2235308		hypothetical protein unlikely
Tb927_09_v4	Tb09.211.5015	+	2240332	2242242		SLACS reverse transcriptase putative
Tb927_09_v4	Tb09.244.2890	-	2286176	2284797		SLACS reverse transcriptase putative
Tb927_09_v4	Tb09.244.2880	-	2286933	2286625		hypothetical protein unlikely
Tb927_09_v4	Tb09.244.2990	-	2287657	2287439		hypothetical protein unlikely
Tb927_09_v4	Tb09.244.2870	-	2288316	2287876		hypothetical protein unlikely
Tb927_09_v4	Tb09.244.2690	-	2314102	2313734		hypothetical protein unlikely
Tb927_09_v4	Tb09.v1.0740	+	2317671	2318063		hypothetical protein unlikely
Tb927_09_v4	Tb09.v1.0750	+	2322411	2322764		hypothetical protein unlikely
Tb927_09_v4	Tb09.v1.0760	-	2323495	2323316		hypothetical protein unlikely
Tb927_09_v4	Tb09.v1.0770	+	2324212	2324514		hypothetical protein conserved
Tb927_09_v4	Tb09.244.2610	-	2335640	2335293		hypothetical protein unlikely
Tb927_09_v4	Tb09.v1.0780	-	2367104	2366991		hypothetical protein unlikely
Tb927_09_v4	Tb09.244.2140	-	2460058	2459828		hypothetical protein unlikely
Tb927_09_v4	Tb09.v1.0860	+	2483829	2484023		hypothetical protein unlikely
Tb927_10_v4	Tb10.70.7290	+	229138	229491		hypothetical protein unlikely
Tb927_10_v4	Tb10.70.7120	+	274794	275288		hypothetical protein
Tb927_10_v4	Tb10.70.7110	+	275302	275775		hypothetical protein
Tb927_10_v4	Tb10.70.6700	-	359331	358984		hypothetical protein unlikely
Tb927_10_v4	Tb10.70.6070	-	473740	473363		hypothetical protein
Tb927_10_v4	Tb10.70.5580	+	559008	559199		hypothetical protein
Tb927_10_v4	Tb10.70.5370	+	605241	605810		hypothetical protein
Tb927_10_v4	Tb10.70_v2.40	+	697398	697592		hypothetical protein
Tb927_10_v4	Tb10.70.4920	+	701334	701672		hypothetical protein unlikely
Tb927_10_v4	Tb10.70.4480	-	797551	797072		hypothetical protein
Tb927_10_v4	Tb10.70.4310	+	827246	827815		hypothetical protein
Tb927_10_v4	Tb10.70.4020	+	881806	882129		hypothetical protein
Tb927_10_v4	Tb10.70.4010	+	883204	883671		hypothetical protein
Tb927_10_v4	Tb10.70.3990	+	890338	891018		hypothetical protein conserved
Tb927_10_v4	Tb10.70.3980	+	891231	892763		hypothetical protein conserved
Tb927_10_v4	Tb10.70.3310	-	1053810	1053247		hypothetical protein
Tb927_10_v4	Tb10.70.3260	-	1061543	1060914		hypothetical protein conserved
Tb927_10_v4	Tb10.70.2890	+	1126914	1127090		hypothetical protein
Tb927_10_v4	Tb10.70.2880	-	1128702	1128520		hypothetical protein
Tb927_10_v4	Tb10.70.2870	+	1131742	1132080		hypothetical protein
Tb927_10_v4	Tb10.70.2820	-	1138783	1138112		hypothetical protein
Tb927_10_v4	Tb10.70.2240	-	1230812	1230573		hypothetical protein
Tb927_10_v4	Tb10.70.1260	-	1424039	1423446		hypothetical protein
Tb927_10_v4	Tb10.70.0560	-	1586922	1586527		hypothetical protein
Tb927_10_v4	Tb10.70.0410	-	1624997	1624461		hypothetical protein
Tb927_10_v4	Tb10.70.0380	+	1629858	1630235		hypothetical protein
Tb927_10_v4	Tb10.6k15.3430	-	1810202	1809828		hypothetical protein unlikely
Tb927_10_v4	Tb10.6k15.3130	-	1873605	1873156		hypothetical protein
Tb927_10_v4	Tb10.6k15.3010	+	1902697	1903065		hypothetical protein
Tb927_10_v4	Tb10.6k15.2990	+	1906826	1907419		hypothetical protein
Tb927_10_v4	Tb10.6k15.2980	-	1908453	1908043		hypothetical protein
Tb927_10_v4	Tb10.6k15.2600	+	1963433	1963780		hypothetical protein
Tb927_10_v4	Tb10.6k15.2160	-	2040399	2039803		hypothetical protein
Tb927_10_v4	Tb10.6k15.2140	+	2043036	2043230		hypothetical protein
Tb927_10_v4	Tb10.20.0060	-	2301048	2300854		hypothetical protein unlikely
Tb927_10_v4	Tb10.6k15.0870	+	2314120	2314491		hypothetical protein unlikely
Tb927_10_v4	Tb10.6k15.0850	-	2317121	2316786		hypothetical protein
Tb927_10_v4	Tb10.6k15.0840	+	2317124	2317498		hypothetical protein unlikely
Tb927_10_v4	Tb10.6k15.0830	+	2318938	2319477		hypothetical protein
Tb927_10_v4	Tb10.6k15.0790	-	2326640	2326167		hypothetical protein
Tb927_10_v4	Tb10.6k15.0750	+	2331271	2331768		hypothetical protein
Tb927_10_v4	Tb10.6k15.0730	+	2335343	2335675		hypothetical protein
Tb927_10_v4	Tb10.6k15.0720	+	2335812	2336294		hypothetical protein
Tb927_10_v4	Tb10.6k15.0230	+	2441022	2441369		hypothetical protein unlikely
Tb927_10_v4	Tb10.406.0250	+	2548473	2548832		hypothetical protein unlikely
Tb927_10_v4	Tb10.329.0010	+	2599268	2599780		hypothetical protein unlikely
Tb927_10_v4	Tb10.26.0700	+	2688468	2688911		hypothetical protein
Tb927_10_v4	Tb10.26.0420	+	2736260	2736619		hypothetical protein unlikely
Tb927_10_v4	Tb10.26.0190	+	2790510	2791076		hypothetical protein
Tb927_10_v4	Tb10.26.0160	-	2797503	2797393		hypothetical protein unlikely
Tb927_10_v4	Tb10.26.0080	-	2812944	2812813		hypothetical protein unlikely
Tb927_10_v4	Tb10.389.1110	+	2976563	2976925		hypothetical protein
Tb927_10_v4	Tb10.389.1100	-	2978226	2977888		hypothetical protein
Tb927_10_v4	Tb10.389.1090	+	2978241	2978615		hypothetical protein
Tb927_10_v4	Tb10.389.1050	-	2985588	2985253		hypothetical protein
Tb927_10_v4	Tb10.389.0950	-	3001360	3000767		hypothetical protein conserved
Tb927_10_v4	Tb10.389.0760	-	3036002	3035502		hypothetical protein
Tb927_10_v4	Tb10.389.0410	+	3106841	3107071		hypothetical protein unlikely
Tb927_10_v4	Tb10.389.0400	-	3108591	3108166		hypothetical protein
Tb927_10_v4	Tb10.05.0130	-	3204584	3204105		hypothetical protein
Tb927_10_v4	Tb10.05.0140	-	3205344	3204871		hypothetical protein
Tb927_10_v4	Tb10.05.0180	-	3215944	3215549		hypothetical protein
Tb927_10_v4	Tb10.05.0250	+	3231486	3231830		hypothetical protein
Tb927_10_v4	Tb10.61.2830	-	3349603	3349211		hypothetical protein
Tb927_10_v4	Tb10.61.2800	-	3351323	3351099		hypothetical protein
Tb927_10_v4	Tb10.61.2500	-	3401664	3401320		hypothetical protein
Tb927_10_v4	Tb10.61.1800	+	3548843	3549205		hypothetical protein unlikely
Tb927_10_v4	Tb10.61.1650	-	3582395	3582030		hypothetical protein
Tb927_10_v4	Tb10.61.1440	+	3610199	3610603		hypothetical protein conserved
Tb927_10_v4	Tb10.61.0790	+	3749433	3749864		hypothetical protein unlikely
Tb927_10_v4	Tb10.61.0710	-	3761619	3761230		hypothetical protein unlikely
Tb927_10_v4	Tb10.229.90	+	3864358	3864750		hypothetical protein
Tb927_10_v4	Tb10.61.0290	+	3865830	3866750		expression site-associated gene ESAG pseudogene putative expression site-associated gene 4 ESAG4 pseudogene
Tb927_11_01_v4	Tb11.03.0420	+	181241	181699		hypothetical protein
Tb927_11_01_v4	Tb11.03.0320	+	207898	208362		hypothetical protein
Tb927_11_01_v4	Tb11.47.0036	+	296685	300914		calpain putative cysteine peptidase Clan CA family C2 putative
Tb927_11_01_v4	Tb11.v4.0001	+	321044	325993		hypothetical protein
Tb927_11_01_v4	Tb11.55.0028	-	454995	453823		expression site-associated gene ESAG protein putative expression site-associated gene 3 ESAG3 protein putative
Tb927_11_01_v4	Tb11.42.0001	-	541900	541184		hypothetical protein
Tb927_11_01_v4	Tb11.02.0050	-	701867	701358		hypothetical protein
Tb927_11_01_v4	Tb11.02.0080	-	709084	708521		hypothetical protein
Tb927_11_01_v4	Tb11.02.0370	-	815259	814771		hypothetical protein conserved
Tb927_11_01_v4	Tb11.02.0390	-	822706	822224		hypothetical protein
Tb927_11_01_v4	Tb11.02.0720	+	889544	890092		hypothetical protein
Tb927_11_01_v4	Tb11.02.1564	+	1173267	1174379		leucine-rich repeat protein LRRP putative
Tb927_11_01_v4	Tb11.02.1570	+	1179716	1180096		hypothetical protein unlikely
Tb927_11_01_v4	Tb11.02.1850	-	1230704	1230357		hypothetical protein
Tb927_11_01_v4	Tb11.02.2020	+	1264294	1265019		hypothetical protein
Tb927_11_01_v4	Tb11.02.2180	+	1299937	1300368		hypothetical protein
Tb927_11_01_v4	Tb11.02.2200	+	1302033	1302524		hypothetical protein
Tb927_11_01_v4	Tb11.02.2220	+	1305996	1306466		hypothetical protein conserved
Tb927_11_01_v4	Tb11.02.2990	+	1493388	1493726		hypothetical protein unlikely
Tb927_11_01_v4	Tb11.02.4690	-	1909303	1908755		hypothetical protein
Tb927_11_01_v4	Tb11.02.4710	-	1913096	1912563		hypothetical protein conserved
Tb927_11_01_v4	Tb11.02.4850	-	1948787	1948335		hypothetical protein conserved
Tb927_11_01_v4	Tb11.01.0560	+	2189287	2189667		hypothetical protein
Tb927_11_01_v4	Tb11.01.0550	+	2192502	2192993		hypothetical protein
Tb927_11_01_v4	Tb11.01.0210	+	2283622	2284119		hypothetical protein
Tb927_11_01_v4	Tb11.01.0190	+	2286447	2286860		hypothetical protein
Tb927_11_01_v4	Tb11.12.0019	+	2336079	2336762		hypothetical protein
Tb927_11_01_v4	Tb11.12.0018	+	2373921	2374454		hypothetical protein
Tb927_11_01_v4	Tb11.01.1150	-	2520405	2519893		hypothetical protein
Tb927_11_01_v4	Tb11.01.1180	+	2526931	2527422		hypothetical protein
Tb927_11_01_v4	Tb11.01.2060	+	2695395	2696024		hypothetical protein conserved
Tb927_11_01_v4	Tb11.01.2080	+	2697799	2698068		hypothetical protein unlikely
Tb927_11_01_v4	Tb11.01.2450	+	2804110	2804577		hypothetical protein
Tb927_11_01_v4	Tb11.01.2600	+	2838774	2839256		hypothetical protein
Tb927_11_01_v4	Tb11.01.2860	+	2898894	2899607		hypothetical protein
Tb927_11_01_v4	Tb11.01.2870	+	2900394	2900729		hypothetical protein unlikely
Tb927_11_01_v4	Tb11.01.2980	+	2933647	2933829		hypothetical protein unlikely
Tb927_11_01_v4	Tb11.01.3220	+	2987953	2988624		hypothetical protein
Tb927_11_01_v4	Tb11.01.3250	+	2995000	2995200		hypothetical protein
Tb927_11_01_v4	Tb11.01.3730	+	3117459	3120086		hypothetical protein conserved
Tb927_11_01_v4	Tb11.01.3800	+	3140894	3141226		hypothetical protein
Tb927_11_01_v4	Tb11.01.3810	-	3152795	3152313		hypothetical protein
Tb927_11_01_v4	Tb11.01.3820	-	3154587	3153691		hypothetical protein conserved
Tb927_11_01_v4	Tb11.01.3830	-	3155239	3154742		hypothetical protein
Tb927_11_01_v4	Tb11.v4.0002	+	3178857	3179366		hypothetical protein
Tb927_11_01_v4	Tb11.v4.0003	+	3180936	3181292		hypothetical protein
Tb927_11_01_v4	Tb11.01.4390	+	3296697	3298631		leucine-rich repeat protein LRRP putative
Tb927_11_01_v4	Tb11.52.0017	-	3415124	3414693		hypothetical protein
Tb927_11_01_v4	Tb11.01.4710	+	3467970	3468653		hypothetical protein
Tb927_11_01_v4	Tb11.01.5030	-	3540027	3539560		hypothetical protein
Tb927_11_01_v4	Tb11.01.5210	-	3575826	3575284		hypothetical protein conserved
Tb927_11_01_v4	Tb11.01.5290	+	3594196	3594840		hypothetical protein
Tb927_11_01_v4	Tb11.01.6110	-	3794398	3793901		hypothetical protein
Tb927_11_01_v4	Tb11.01.6220	+	3820285	3821394		procyclin-associated gene 4 PAG4 protein putative
Tb927_11_01_v4	Tb11.01.7360	-	4104786	4104265		hypothetical protein
Tb927_11_01_v4	Tb11.01.7860	+	4224158	4224826		hypothetical protein
Tb927_11_01_v4	Tb11.01.7870	+	4226343	4227002		hypothetical protein
Tb927_11_01_v4	Tb11.01.8530	-	4407109	4406252		hypothetical protein
