# Supplementary material for: The Transcriptome of the Human Pathogen Trypanosoma brucei at Single-Nucleotide Resolution
Source: PLoS Pathog. 2010 Sep 9;6(9):e1001090. doi: 10.1371/journal.ppat.1001090 (PMC2936537; doi:10.1371/journal.ppat.1001090)
Supplement: Table S3 — List of genes that have an alternative processing site in the 5′ UTR or 3′ UTR. (0.09 MB XLS) [file ppat.1001090.s019.xls]

## Sheet: Sheet1
Table S3. List of genes that have an alternative processing site in the 5' UTR or 3' UTR.
The criteria for defining "true" alternative processing sites were:
Clear definition of peaks in the internal reads pileups for putative alternative ends.
The presence of both SL- and poly(A)-reads at the ends of the UTR-derived transcripts.
The distance between SL- and poly(A)-reads for the UTR-derived
transcripts is generally much larger than the one between the usual
heterogeneous processing sites. Arbitrarily, but most importantly, they were
defined by visual inspection of all the data uploaded to a genome browser.
Chromosome	Systematic Name in GeneDB v_4	Strand	Annotated ORF start in GeneDB v_4	Annotated ORF stop in GeneDB v_4	Transcript 5' end mapped in this study	Transcript 3' end mapped in this study			Annotation in GeneDB v_4
Tb927_01_v4	Tb927.1.820	-	256136	254856	256475	253688	alt3UTR		hypothetical protein conserved
Tb927_01_v4	Tb927.1.1060	+	303934	304851	303867	305729	alt 3UTR		hypothetical protein conserved
Tb927_01_v4	Tb927.1.1200	+	323197	324486	322959	325191	alt 3UTR		hypothetical protein conserved
Tb927_01_v4	Tb927.1.1390	+	356937	357674	356851	358003	alt3UTR		hypothetical protein conserved
Tb927_01_v4	Tb927.1.1420	+	360261	362252	360180	366305	alt3UTR		hypothetical protein conserved
Tb927_01_v4	Tb927.1.1530	+	385710	390938	385687	394635	alt3UTR		protein kinase putative
Tb927_01_v4	Tb927.1.1930	+	501553	510264	500880	513761	alt3UTR		phosphatidylinositol 3-kinase putative
Tb927_01_v4	Tb927.1.4520	+	934943	937138	934408	939152	alt3UTR		hypothetical protein conserved
Tb927_02_v4	Tb927.2.2200	-	420238	419666	420295	419014	alt3UTR		hypothetical protein conserved
Tb927_02_v4	Tb927.2.2570	-	504677	504177	504900	503698	alt5UTR		hypothetical protein conserved
Tb927_02_v4	Tb927.2.5480	-	977207	974913	977294	971567	alt3UTR		hypothetical protein conserved
Tb927_02_v4	Tb927.2.6000	+	1088353	1089429	1088110	1092443	alt3UTR		glycosylphosphatidylinositol-specific phospholipase C
Tb927_02_v4	Tb927.2.6130	+	1102733	1105753	1102685	1107300	alt3UTR		ABC transporter putative
Tb927_02_v4	Tb927.2.6200	+	1117941	1119335	1117920	1122900	alt3UTR		adenosine transporter 2 putative
Tb927_03_v4	Tb927.3.690	-	170662	168911	171009	168578	alt 3UTR		protein kinase putative
Tb927_03_v4	Tb927.3.720	-	177171	176779	177505	175460	alt 3UTR		zinc finger protein 2 putative
Tb927_03_v4	Tb927.3.780	-	187958	187245	188075	187024	alt 3UTR		proteasome alpha 7 subunit
Tb927_03_v4	Tb927.3.860	-	201895	201449	201908	201151	alt 3UTR		acyl carrier protein mitochondrial precursor putative
Tb927_03_v4	Tb927.3.1550	-	406875	403846	407043	402792	alt 3UTR		hypothetical protein conserved
Tb927_03_v4	Tb927.3.1610	-	421779	419800	422063	418435	alt 3UTR		protein kinase putative
Tb927_03_v4	Tb927.3.1720	-	451483	451199	451873	449915	alt 3UTR		hypothetical protein conserved
Tb927_03_v4	Tb927.3.1920	-	507528	505714	507794	504520	alt 3UTR		hypothetical protein conserved
Tb927_03_v4	Tb927.3.2130	-	562875	560389	562700	560194	alt 3UTR		hypothetical protein conserved
Tb927_03_v4	Tb927.3.2900	-	748162	746906	748191	746318	alt 3UTR		elongation initiation factor 2 alpha subunit putative
Tb927_03_v4	Tb927.3.2910	-	749946	749536	749959	748732	alt 3UTR		hypothetical protein conserved
Tb927_03_v4	Tb927.3.3040	-	778265	777462	778415	776659	alt 3UTR		hypothetical protein conserved
Tb927_03_v4	Tb927.3.3190	-	824672	823161	824826	821764	alt 5UTR		serine%2Fthreonine-protein kinase putative
Tb927_03_v4	Tb927.3.3350	-	860448	858697	860271	858512	alt 3UTR		hypothetical protein conserved
Tb927_03_v4	Tb927.3.4120	-	1162863	1160791	1162853	1160685	alt 3UTR		hypothetical protein conserved
Tb927_03_v4	Tb927.3.4470	-	1252631	1251153	1252761	1250720	alt 3UTR		hypothetical protein conserved
Tb927_03_v4	Tb927.3.4490	-	1256232	1254394	1256295	1253596	alt 3UTR		protein farnesyltransferase alpha subunit putative
Tb927_03_v4	Tb927.3.4820	-	1358300	1357383	1358388	1356625	alt 3UTR		acyltransferase putative
Tb927_03_v4	Tb927.3.890	+	208791	209708	208719	209830	alt 3UTR		hypothetical protein conserved
Tb927_03_v4	Tb927.3.1130	+	275810	277510	275743	277903	alt 3UTR		DNA polymerase delta subunit 2 putative
Tb927_03_v4	Tb927.3.1200	+	295770	298091	295449	299714	alt 3UTR		hypothetical protein conserved
Tb927_03_v4	Tb927.3.1450	+	370151	371329	370020	372854	alt 3UTR		hypothetical protein conserved
Tb927_03_v4	Tb927.3.3490	+	985621	986436	985461	986823	alt 3UTR		high mobility group protein putative
Tb927_03_v4	Tb927.3.3520	+	991358	992641	991219	993276	alt 3UTR		hypothetical protein conserved
Tb927_03_v4	Tb927.3.3740	+	1044183	1046048	1044034	1046628	alt 3UTR		hypothetical protein conserved
Tb927_03_v4	Tb927.3.3750	+	1047551	1048081	1047378	1049653	alt 3UTR		hypothetical protein conserved
Tb927_03_v4	Tb927.3.3970	+	1114192	1115085	1113957	1115866	alt 3UTR		hypothetical protein conserved
Tb927_03_v4	Tb927.3.4960	+	1389072	1393856	1388675	1394714	alt 3UTR		kinesin putative
Tb927_03_v4	Tb927.3.5060	+	1419145	1420188	1419106	1420780	alt 3UTR		hypothetical protein conserved
Tb927_03_v4	Tb927.3.5130	+	1438142	1439500	1438351	1440001	alt 3UTR		hypothetical protein conserved
Tb927_03_v4	Tb927.3.5520	+	1542913	1545648	1542571	1546161	alt 3UTR		26S proteasome regulatory non-ATPase subunit
Tb927_03_v4	Tb927.3.5650	+	1576075	1578864	1575993	1580457	alt 3UTR		protein kinase putative
Tb927_03_v4	Tb927.3.5660	+	1580707	1581873	1580614	1583265	alt 3UTR		UDP-Gal or UDP-GlcNAc-dependent glycosyltransferase putative
Tb927_04_v4	Tb927.4.670	-	193549	191591	193674	190216	alt 3UTR		hypothetical protein conserved
Tb927_04_v4	Tb927.4.1540	-	400263	398737	401056	396455	alt 5UTR		hypothetical protein conserved
Tb927_04_v4	Tb927.4.1650	-	423580	421895	424271	420511	alt 5UTR		hypothetical protein conserved
Tb927_04_v4	Tb927.4.1720	-	439547	438498	439638	437851	alt 3UTR		nucleoside diphosphate kinase putative
Tb927_04_v4	Tb927.4.1740	-	442988	441720	443235	441540	alt 3UTR		hypothetical protein conserved
Tb927_04_v4	Tb927.4.1840	-	461758	459437	462067	456625	alt 3UTR		zinc carboxypeptidase putative
Tb927_04_v4	Tb927.4.1930	-	491266	490448	491372	490258	alt 3UTR		RNA-binding protein putative
Tb927_04_v4	Tb927.4.2070	-	530622	517255	530993	517069	alt 3UTR		antigenic protein putative
Tb927_04_v4	Tb927.4.2080	-	535337	532617	535378	532182	alt 3UTR		hypothetical protein conserved
Tb927_04_v4	Tb927.4.3610	-	919228	918599	919513	918491	alt 3UTR		protein phosphatase 1 putative
Tb927_04_v4	Tb927.4.3660	-	929669	928224	929784	928174	alt 3UTR		hypothetical protein conserved
Tb927_04_v4	Tb927.4.3860	-	1010965	1007267	1011704	1006663	alt 3UTR		receptor-type adenylate cyclase GRESAG 4 putative
Tb927_04_v4	Tb927.4.3920	-	1037054	1033815	1037317	1033270	alt 3UTR		hypothetical protein conserved
Tb927_04_v4	Tb927.4.3960	-	1050098	1049445	1051019	1049025	alt 5UTR		hypothetical protein conserved
Tb927_04_v4	Tb927.4.4000	-	1064552	1063098	1065065	1061854	alt 5UTR		amino acid transporter putative
Tb927_04_v4	Tb927.4.4110	-	1089917	1088379	1089947	1088312	alt 3UTR		hypothetical protein conserved
Tb927_04_v4	Tb927.4.4230	-	1124073	1121806	1124918	1118262	alt 3UTR		RNA-binding protein putative
Tb927_04_v4	Tb927.4.4240	-	1126471	1125479	1126510	1124997	alt 5UTR		hypothetical protein conserved
Tb927_04_v4	Tb927.4.4270	-	1133537	1132383	1133601	1132152	alt 3UTR		UDP-Gal or UDP-GlcNAc-dependent glycosyltransferase putative
Tb927_04_v4	Tb927.4.4370	-	1153267	1151495	1153204	1149201	alt 3UTR		hypothetical protein conserved
Tb927_04_v4	Tb927.4.4480	-	1206767	1203924	1206803	1200315	alt 3UTR		hypothetical protein conserved
Tb927_04_v4	Tb927.4.4490	-	1214369	1209090	1214601	1206961	alt 3UTR		multidrug resistance protein E P-glycoprotein
Tb927_04_v4	Tb927.4.4500	-	1220133	1216621	1220252	1215203	alt 3UTR		hypothetical protein conserved
Tb927_04_v4	Tb927.4.4550	-	1252713	1250242	1254156	1248633	alt 3UTR		hypothetical protein conserved
Tb927_04_v4	Tb927.4.4880	-	1335242	1332660	1335763	1331253	alt 3UTR		hypothetical protein conserved
Tb927_04_v4	Tb927.4.2260	+	585251	585799	585008	586388	alt 3UTR		centrin putative
Tb927_04_v4	Tb927.4.2300	+	597749	599869	597683	600536	alt 3UTR		hypothetical protein conserved
Tb927_04_v4	Tb927.4.2500	+	655877	658903	654774	661502	alt 3UTR		protein kinase putative
Tb927_04_v4	Tb927.4.2510	+	661909	666420	661612	666501	alt 3UTR		multidrug resistance-associated protein putative P-glycoprotein
Tb927_04_v4	Tb927.4.2680	+	708788	710923	708676	712057	alt 3UTR		hypothetical protein conserved
Tb927_04_v4	Tb927.4.2750	+	726421	727320	726053	731020	alt 3UTR		hypothetical protein conserved
Tb927_04_v4	Tb927.4.2890	+	765317	767212	764963	767938	alt 3UTR		hypothetical protein conserved
Tb927_05_v4	Tb927.5.520	-	166528	164933	166614	163527	alt 3UTR		stomatin-like protein putative
Tb927_05_v4	Tb927.5.620	-	207870	206605	207947	205505	alt 3UTR		hypothetical protein
Tb927_05_v4	Tb927.5.630	-	210380	209175	210429	208522	alt 3UTR		acidic phosphatase putative
Tb927_05_v4	Tb927.5.2030	-	646680	645466	646783	645280	alt 3UTR		hypothetical protein conserved
Tb927_05_v4	Tb927.5.2820	-	894421	891329	894594	890086	alt 3UTR		protein kinase putative
Tb927_05_v4	Tb927.5.3210	-	998794	998450	999025	997638	alt 3UTR		small ubiquitin protein putative
Tb927_05_v4	Tb927.5.3280	-	1030416	1026850	1030734	1026600	alt 3UTR		hypothetical protein conserved
Tb927_05_v4	Tb927.5.3330	-	1061390	1047312	1061647	1046144	alt 3UTR		hypothetical protein conserved
Tb927_05_v4	Tb927.5.4090	-	1255163	1254438	1255441	1254031	alt 3UTR		hypothetical protein conserved
Tb927_05_v4	Tb927.5.4150	-	1269307	1268147	1269410	1267647	alt 3UTR		hypothetical protein conserved
Tb927_05_v4	Tb927.5.4470	-	1323113	1320576	1323143	1319459	alt 3UTR		hypothetical protein conserved
Tb927_05_v4	Tb927.5.850	+	291265	292440	291032	293327	alt 3UTR		hypothetical protein conserved
Tb927_05_v4	Tb927.5.950	+	320949	321617	320818	322175	alt 3UTR		thioredoxin-like protein
Tb927_05_v4	Tb927.5.1230	+	408750	410201	408182	410964	alt 5UTR		hypothetical protein conserved
Tb927_05_v4	Tb927.5.1350	+	439981	440991	439337	441149	alt 5UTR		hypothetical protein conserved
Tb927_05_v4	Tb927.5.1710	+	540867	541433	540661	542355	alt 3UTR		ribonucleoprotein p18 mitochondrial precursor putative
Tb927_05_v4	Tb927.5.1780	+	555360	556763	555161	557379	alt 3UTR		hypothetical protein conserved
Tb927_05_v4	Tb927.5.1940	+	599871	600446	599668	601509	alt 3UTR		hypothetical protein conserved
Tb927_05_v4	Tb927.5.1980	+	611641	613356	611300	615766	alt 3UTR		hypothetical protein conserved
Tb927_05_v4	Tb927.5.2010	+	628909	629487	628642	629874	alt 3UTR		hypothetical protein
Tb927_05_v4	Tb927.5.2160	+	690803	691207	690810	691679	alt 3UTR		hypothetical protein conserved
Tb927_05_v4	Tb927.5.2420	+	773399	776206	773198	776269	alt 3UTR		hypothetical protein conserved
Tb927_05_v4	Tb927.5.2430	+	777028	778599	776866	779109	alt 3UTR		membrane transporter protein putative
Tb927_05_v4	Tb927.5.2500	+	803555	805642	803000	807827	alt 3UTR		hypothetical protein conserved
Tb927_05_v4	Tb927.5.2520	+	813343	816087	813150	817094	alt 3UTR		hypothetical protein conserved
Tb927_05_v4	Tb927.5.2610	+	835332	836249	835210	837166	alt 3UTR		hypothetical protein conserved
Tb927_05_v4	Tb927.5.2720	+	861441	862856	861421	863637	alt 3UTR		zinc-finger protein ZPR1 putative
Tb927_05_v4	Tb927.5.3570	+	1119550	1120371	1119274	1120889	alt 3UTR		hypothetical protein conserved
Tb927_05_v4	Tb927.5.3830	+	1193464	1194405	1193243	1195270	alt 3UTR		dihydroorotate oxidase putative
Tb927_06_v4	Tb927.6.740	-	307198	303443	307260	301566	alt 3UTR		ATP-dependent DEAH-box RNA helicase putative
Tb927_06_v4	Tb927.6.1070	-	427647	424852	427613	424731	alt 3UTR		hypothetical protein conserved
Tb927_06_v4	Tb927.6.1470	-	517854	517183	518038	515934	alt 3UTR		hypothetical protein conserved
Tb927_06_v4	Tb927.6.1770	-	592460	590574	592636	590162	alt 5UTR		kinesin putative
Tb927_06_v4	Tb927.6.1950	-	644119	641531	644209	640828	alt 3UTR		hypothetical protein conserved
Tb927_06_v4	Tb927.6.2050	-	670331	669690	670360	669616	alt 3UTR		ribosome biogenesis regulatory protein RRS1 putative
Tb927_06_v4	Tb927.6.2140	-	683185	682382	683263	681603	alt 3UTR		hypothetical protein conserved
Tb927_06_v4	Tb927.6.2150	-	685951	684152	685809	683978	alt 3UTR		cell division cycle protein 16 putative cell division cycle protein 16 homolog putative
Tb927_06_v4	Tb927.6.3430	-	1014001	1011461	1014108	1010042	alt 3UTR		protein kinase putative
Tb927_06_v4	Tb927.6.3480	-	1029017	1027974	1030208	1022388	alt 3UTR		RNA-binding protein putative
Tb927_06_v4	Tb927.6.3490	-	1037312	1037004	1037637	1030798	alt 3UTR		zinc finger protein
Tb927_06_v4	Tb927.6.3560	-	1065440	1060992	1065483	1060092	alt 3UTR		hypothetical protein conserved
Tb927_06_v4	Tb927.6.3760	-	1119872	1118856	1119975	1118485	alt 3UTR		hypothetical protein conserved
Tb927_06_v4	Tb927.6.4000	-	1175072	1173822	1175221	1172439	alt 3UTR		hypothetical protein conserved
Tb927_06_v4	Tb927.6.4470	-	1256586	1255609	1256656	1253338	alt 3UTR		prozyme
Tb927_06_v4	Tb927.6.4530	-	1268569	1268108	1268654	1266956	alt 3UTR		RNA-binding protein putative
Tb927_06_v4	Tb927.6.4550	-	1275132	1272859	1275392	1271687	alt 3UTR		hypothetical protein conserved
Tb927_06_v4	Tb927.6.2400	+	739332	741341	739097	742209	alt 3UTR		hypothetical protein conserved
Tb927_06_v4	Tb927.6.2490	+	758849	759724	758807	760862	alt 3UTR		hypothetical protein conserved
Tb927_06_v4	Tb927.6.2550	+	771759	773933	771600	774774	alt 3UTR		RNA-binding protein putative
Tb927_06_v4	Tb927.6.2700	+	811073	811333	810865	812062	alt 3UTR		small nuclear ribonucleoprotein Sm-E
Tb927_06_v4	Tb927.6.2790	+	836359	837357	836234	838243	alt 3UTR		L-threonine 3-dehydrogenase putative
Tb927_06_v4	Tb927.6.2820	+	844493	845257	844428	846154	alt 3UTR		hypothetical protein conserved
Tb927_06_v4	Tb927.6.4700	+	1308862	1309833	1308758	1310480	alt 5UTR		hypothetical protein conserved
Tb927_06_v4	Tb927.6.4720	+	1313724	1314341	1313580	1317386	alt 3UTR		hypothetical protein conserved
Tb927_06_v4	Tb927.6.4830	+	1342104	1343696	1342062	1344439	alt 3UTR		hypothetical protein conserved
Tb927_06_v4	Tb927.6.5050	+	1381837	1382511	1381755	1382930	alt 3UTR		V-type ATPase C subunit putative
Tb927_07_v4	Tb927.7.560	-	116398	114077	116593	113130	alt 3UTR		hypothetical protein conserved
Tb927_07_v4	Tb927.7.700	-	154958	152958	155118	151683	alt 3UTR		hypothetical protein conserved
Tb927_07_v4	Tb927.7.2190	-	568598	567798	568773	566890	alt 3UTR		hypothetical protein conserved
Tb927_07_v4	Tb927.7.2230	-	577714	576578	578035	575302	alt 3UTR		hypothetical protein conserved
Tb927_07_v4	Tb927.7.2480	-	638655	637504	638718	637261	alt 5UTR		hypothetical protein conserved
Tb927_07_v4	Tb927.7.2510	-	645641	645093	646204	644518	alt 3UTR		endoplasmatic reticulum retrieval protein putative
Tb927_07_v4	Tb927.7.2540	-	651788	651108	652001	649395	alt 3UTR		ubiquitin-conjugating enzyme E2 putative
Tb927_07_v4	Tb927.7.2550	-	654688	653351	655148	652111	alt 3UTR		proteasome regulatory ATPase subunit 5
Tb927_07_v4	Tb927.7.3290	-	848614	847493	848887	846907	alt 3UTR		hypothetical protein conserved
Tb927_07_v4	Tb927.7.3300	-	852793	850271	852926	849628	alt 3UTR		hypothetical protein conserved
Tb927_07_v4	Tb927.7.3330	-	871892	858888	872316	857267	alt 3UTR		hypothetical protein conserved
Tb927_07_v4	Tb927.7.3350	-	876354	875281	877135	874978	alt 5UTR		hypothetical protein conserved
Tb927_07_v4	Tb927.7.3540	-	914178	913363	914271	913055	alt 3UTR		hypothetical protein conserved
Tb927_07_v4	Tb927.7.3550	-	920576	916851	920983	915133	alt 3UTR		hypothetical protein conserved
Tb927_07_v4	Tb927.7.3630	-	946155	944569	946688	943116	alt 3UTR		TPR-repeat-containing chaperone protein DNAJ putative
Tb927_07_v4	Tb927.7.4260	-	1134891	1134100	1134967	1133760	alt 3UTR		hypothetical protein conserved
Tb927_07_v4	Tb927.7.4380	-	1163650	1161758	1163672	1161178	alt 3UTR		hypothetical protein conserved
Tb927_07_v4	Tb927.7.4400	-	1170483	1168213	1170671	1166397	alt 3UTR		inositol polyphosphate kinase-like protein putative
Tb927_07_v4	Tb927.7.4420	-	1176212	1175352	1176330	1174921	alt 3UTR		proteasome alpha 3 subunit putative
Tb927_07_v4	Tb927.7.4460	-	1187990	1185462	1188332	1185057	alt 3UTR		hypothetical protein conserved
Tb927_07_v4	Tb927.7.4520	-	1200799	1204118	1204902	1203449	alt 3UTR		hypothetical protein conserved
Tb927_07_v4	Tb927.7.4580	-	1218926	1217202	1218960	1215881	alt 3UTR		hypothetical protein conserved
Tb927_07_v4	Tb927.7.4650	-	1235143	1231910	1235151	1230550	alt 3UTR		SNF2 DNA repair protein putative
Tb927_07_v4	Tb927.7.4660	-	1237234	1236305	1237294	1235274	alt 3UTR		hypothetical protein conserved
Tb927_07_v4	Tb927.7.4700	-	1252142	1250046	1252281	1248728	alt 3UTR		hypothetical protein conserved
Tb927_07_v4	Tb927.7.4840	-	1275024	1274020	1275042	1273017	alt 3UTR		hypothetical protein conserved
Tb927_07_v4	Tb927.7.4900	-	1292746	1288490	1294224	1286106	alt 3UTR		5%27-3%27 exonuclease XRNA putative
Tb927_07_v4	Tb927.7.6100	-	1664049	1663570	1664325	1661705	alt 3UTR		hypothetical protein
Tb927_07_v4	Tb927.7.6630	-	1815284	1812747	1816131	1810535	alt 3UTR		hypothetical protein conserved
Tb927_07_v4	Tb927.7.6810	-	1884778	1881848	1884772	1880410	alt 3UTR		hypothetical protein conserved
Tb927_07_v4	Tb927.7.6970	-	1988963	1986897	1989441	1984440	alt 3UTR		paraflagellar rod protein putative
Tb927_07_v4	Tb927.7.7220	-	2082571	2079833	2082943	2079635	alt 3UTR		hypothetical protein conserved
Tb927_07_v4	Tb927.7.7270	-	2100427	2098061	2100567	2096941	alt 3UTR		hypothetical protein conserved
Tb927_07_v4	Tb927.7.7400	-	2130372	2123779	2130445	2123199	alt 3UTR		hypothetical protein conserved
Tb927_07_v4	Tb927.7.290	+	50638	52251	50595	54300	alt 3UTR		leucine-rich repeat protein LRRP putative
Tb927_07_v4	Tb927.7.1030	+	265330	267843	265052	268100	alt 5UTR		heat shock 70 kDa protein putative
Tb927_07_v4	Tb927.7.1080	+	275408	276490	275166	276688	alt 3UTR		hypothetical protein conserved
Tb927_07_v4	Tb927.7.1110	+	288012	289067	287836	290118	alt 3UTR		asparagine synthetase a putative
Tb927_07_v4	Tb927.7.1230	+	318350	320872	318216	321502	alt 3UTR		hypothetical protein conserved
Tb927_07_v4	Tb927.7.1420	+	359796	364544	359550	365836	alt 3UTR		hypothetical protein conserved
Tb927_07_v4	Tb927.7.1680	+	419490	420455	419454	420856	alt 3UTR		hypothetical protein conserved
Tb927_07_v4	Tb927.7.1910	+	454902	457814	454830	458617	alt 3UTR		glycine dehydrogenase putative
Tb927_07_v4	Tb927.7.1920	+	458754	460385	458692	460874	alt 3UTR		leucine-rich repeat protein LRRP putative
Tb927_07_v4	Tb927.7.2780	+	722307	722660	722168	722946	alt 3UTR		hypothetical protein conserved
Tb927_07_v4	Tb927.7.2980	+	748550	749122	748485	749798	alt 3UTR		hypothetical protein conserved
Tb927_07_v4	Tb927.7.2990	+	750792	751721	750589	752443	alt 3UTR		hypothetical protein conserved
Tb927_07_v4	Tb927.7.3000	+	753395	757423	752561	758547	alt 5UTR		kinesin putative
Tb927_07_v4	Tb927.7.3060	+	774730	775893	774215	775975	alt 5UTR		hypothetical protein conserved
Tb927_07_v4	Tb927.7.4020	+	1062389	1064629	1061469	1067119	alt 5UTR		protein phosphatase 2C putative
Tb927_07_v4	Tb927.7.4190	+	1117158	1117751	1117036	1118838	alt 3UTR		hypothetical protein conserved
Tb927_07_v4	Tb927.7.5050	+	1331171	1334092	1330859	1334401	alt 3UTR		hypothetical protein conserved
Tb927_07_v4	Tb927.7.5290	+	1402790	1405030	1402511	1406430	alt 3UTR		hypothetical protein conserved
Tb927_07_v4	Tb927.7.5380	+	1437481	1439280	1436813	1445584	alt 5UTR		RNA-binding protein putative
Tb927_07_v4	Tb927.7.5550	+	1495328	1496422	1495328	1496740	alt 5UTR		hypothetical protein conserved
Tb927_07_v4	Tb927.7.5560	+	1497336	1499315	1496839	1500931	alt 3UTR		glucosamine-fructose-6-phosphate aminotransferase putative
Tb927_07_v4	Tb927.7.5570	+	1501093	1501719	1501047	1502848	alt 3UTR		cell cycle associated protein MOB1 putative
Tb927_07_v4	Tb927.7.5590	+	1504697	1509634	1504614	1509936	alt 3UTR		hypothetical protein conserved
Tb927_07_v4	Tb927.7.5600	+	1510944	1514024	1510638	1516198	alt 3UTR		hypothetical protein conserved leucine-rich repeat protein LRRP putative
Tb927_07_v4	Tb927.7.5680	+	1535179	1536021	1535044	1536523	alt 3UTR		deoxyribose-phosphate aldolase putative
Tb927_07_v4	Tb927.7.5760	+	1554226	1554633	1554131	1555441	alt 3UTR		nuclear transport factor 2 protein putative
Tb927_07_v4	Tb927.7.6470	+	1756885	1758108	1756895	1759008	alt 3UTR		O-sialoglycoprotein endopeptidase putative
Tb927_07_v4	Tb7.NT.67	+	X	X	1595740	1599022	alt 3UTR		new transcript
Tb927_08_v4	Tb927.8.610	-	174983	172338	175128	171813	alt 3UTR		hypothetical protein conserved
Tb927_08_v4	Tb927.8.670	-	188239	187367	188368	185515	alt 3UTR		hypothetical protein conserved
Tb927_08_v4	Tb927.8.690	-	190726	190379	190773	189917	alt 3UTR		peptidyl-prolyl cis-trans isomerase%2Frotamase putative
Tb927_08_v4	Tb927.8.710	-	200617	196484	200604	195228	alt 3UTR 5UTR		RNA-binding protein putative
Tb927_08_v4	Tb927.8.770	-	213237	211318	213373	211256	alt 3UTR		hypothetical protein conserved
Tb927_08_v4	Tb927.8.830	-	241713	237154	241895	235512	alt 3UTR		hypothetical protein conserved
Tb927_08_v4	Tb927.8.900	-	271262	270276	271603	267525	alt 3UTR		splicing factor TSR1
Tb927_08_v4	Tb927.8.950	-	298934	297522	297132	297132	alt 3UTR		hypothetical protein
Tb927_08_v4	Tb927.8.980	-	313272	311464	313499	310538	alt 3UTR		phosphoacetylglucosamine mutase putative
Tb927_08_v4	Tb927.8.990	-	317868	316912	318340	313658	alt 3UTR		RNA-binding protein putative
Tb927_08_v4	Tb927.8.1180	-	378902	375582	379041	374938	alt 3UTR		vacuolar-type Ca2%2B-ATPase 1
Tb927_08_v4	Tb927.8.1320	-	427598	426876	428007	426303	alt 3UTR		hypothetical protein conserved
Tb927_08_v4	Tb927.8.1790	-	589381	588911	589644	586860	alt 3UTR		hypothetical protein conserved
Tb927_08_v4	Tb927.8.1910	-	619105	617921	619174	617608	alt 5UTR		acetylornithine deacetylase putative
Tb927_08_v4	Tb927.8.3610	-	1084010	1082670	1084035	1082622	alt 3UTR		hypothetical protein conserved
Tb927_08_v4	Tb927.8.3620	-	1087374	1085476	1087469	1084687	alt 3UTR		folate transporter putative
Tb927_08_v4	Tb927.8.3630	-	1090738	1088840	1090560	1087965	alt 3UTR		folate transporter putative
Tb927_08_v4	Tb927.8.4010	-	1198413	1196773	1198570	1194546	alt 3UTR		flagellum-adhesion glycoprotein
Tb927_08_v4	Tb927.8.4210	-	1250136	1248877	1250284	1246034	alt 3UTR		hypothetical protein conserved
Tb927_08_v4	Tb927.8.4440	-	1318670	1317567	1318952	1316654	alt 3UTR		mitochondrial carrier protein putative
Tb927_08_v4	Tb927.8.4540	-	1348681	1347029	1349172	1341186	alt 3UTR		hypothetical protein conserved
Tb927_08_v4	Tb927.8.6850	-	1982117	1981257	1982158	1980813	alt 5UTR		hypothetical protein conserved
Tb927_08_v4	Tb8.NT.5	-	X	X	151497	149960	alt 3UTR		new transcript
Tb927_08_v4	Tb8.NT.32	-	X	X	557581	554633	alt 3UTR		new transcript
Tb927_08_v4	Tb927.8.1600	+	531411	533165	531301	533382	alt 5UTR		lysyl-tRNA synthetase putative
Tb927_08_v4	Tb927.8.2390	+	717345	721940	717431	723202	alt 3UTR		hypothetical protein conserved
Tb927_08_v4	Tb927.8.2490	+	739775	740707	739706	740872	alt 5UTR		hypothetical protein conserved
Tb927_08_v4	Tb927.8.2520	+	743395	745416	743167	748206	alt 3UTR		acetyl-CoA synthetase putative
Tb927_08_v4	Tb927.8.2550	+	751686	753575	751641	755365	alt 3UTR		hypothetical protein conserved
Tb927_08_v4	Tb927.8.2600	+	764947	766887	764939	767176	alt 3UTR		hypothetical protein conserved
Tb927_08_v4	Tb927.8.2730	+	808373	809521	808337	809743	alt 3UTR		hypothetical protein conserved
Tb927_08_v4	Tb927.8.2740	+	810553	811569	810416	812736	alt 3UTR		mitochondrial RNA binding protein
Tb927_08_v4	Tb927.8.2770	+	817353	826652	817161	828160	alt 3UTR		hypothetical protein conserved
Tb927_08_v4	Tb927.8.3020	+	907053	909089	907264	915478	alt 3UTR		hypothetical protein conserved
Tb927_08_v4	Tb927.8.3040	+	915645	916253	915592	916939	alt 3UTR		hypothetical protein conserved
Tb927_08_v4	Tb927.8.3170	+	942936	945326	942887	945494	alt 3UTR		hypothetical protein conserved
Tb927_08_v4	Tb927.8.4960	+	1470223	1474602	1470077	1474687	alt 5UTR		hypothetical protein conserved
Tb927_08_v4	Tb927.8.5120	+	1527060	1527404	1526879	1528918	alt 3UTR		cytochrome c
Tb927_08_v4	Tb927.8.5460	+	1617393	1618616	1617289	1618858	alt 5UTR		flagellar calcium-binding protein
Tb927_08_v4	Tb927.8.5500	+	1627649	1629388	1627256	1629825	alt 3UTR		protein kinase putative
Tb927_08_v4	Tb927.8.5580	+	1644049	1658481	1643203	1660850	alt 3UTR		hypothetical protein conserved
Tb927_08_v4	Tb927.8.5700	+	1686435	1687631	1686379	1688454	alt 3UTR		hypothetical protein conserved
Tb927_08_v4	Tb927.8.6070	+	1768762	1773000	1768547	1773400	alt 3UTR		basal body component
Tb927_08_v4	Tb927.8.6080	+	1774417	1775418	1774291	1777575	alt 3UTR		hypothetical protein conserved
Tb927_08_v4	Tb927.8.6100	+	1781130	1784261	1780800	1785135	alt 5UTR		hypothetical protein conserved
Tb927_08_v4	Tb927.8.6140	+	1791563	1792741	1790740	1795133	alt 3UTR		hypothetical protein conserved
Tb927_08_v4	Tb927.8.6500	+	1880338	1881957	1880263	1883234	alt 5UTR		cell division cycle protein putative
Tb927_08_v4	Tb927.8.7070	+	2030791	2031741	2030572	2031914	alt 3UTR		hypothetical protein conserved
Tb927_08_v4	Tb927.8.7120	+	2053438	2054808	2053058	2055841	alt 3UTR		farnesyltransferase putative
Tb927_08_v4	Tb927.8.7220	+	2072492	2074444	2072442	2075735	alt 3UTR		protein kinase putative
Tb927_08_v4	Tb927.8.7260	+	2082953	2086039	2082899	2086521	alt 3UTR		kinetoplast-associated protein putative
Tb927_08_v4	Tb927.8.7540	+	2169787	2173254	2169897	2173517	alt 3UTR		hypothetical protein
Tb927_08_v4	Tb927.8.7580	+	2183282	2185903	2182841	2187973	alt 3UTR		hypothetical protein conserved
Tb927_08_v4	Tb927.8.7750	+	2246545	2249859	2246444	2250872	alt 3UTR		hypothetical protein conserved
Tb927_08_v4	Tb927.8.7830	+	2280001	2283519	2279885	2285910	alt 3UTR		hypothetical protein conserved
Tb927_08_v4	Tb927.8.7950	+	2338138	2343381	2338064	2344250	alt 3UTR		hypothetical protein conserved
Tb927_08_v4	Tb927.8.8130	+	2401399	2403549	2401054	2405486	alt 3UTR		hypothetical protein conserved
Tb927_08_v4	Tb927.8.8160	+	2411939	2414404	2411808	2414954	alt 3UTR		hypothetical protein conserved
Tb927_08_v4	Tb927.8.8300	+	2456617	2458032	2456536	2459340	alt 3UTR		amino acid transporter putative
Tb927_09_v4	Tb09.160.0430	-	345105	342652	345279	341844	alt 3UTR		hypothetical protein conserved
Tb927_09_v4	Tb09.160.0680	-	415810	413927	415833	412473	alt3UTR		sec1 family transport protein putative
Tb927_09_v4	Tb09.160.0950	-	482088	481459	483045	480910	alt5UTR		hypothetical protein conserved
Tb927_09_v4	Tb09.211.0140	-	1289704	1288412	1290056	1287456	alt3UTR		chaperone protein DNAJ putative
Tb927_09_v4	Tb09.211.0690	-	1390485	1389448	1390550	1388528	alt3UTR		hypothetical protein conserved
Tb927_09_v4	Tb09.211.0820	-	1410069	1408210	1410127	1407456	alt3UTR		hypothetical protein conserved
Tb927_09_v4	Tb09.211.0840	-	1413633	1412602	1413644	1411810	alt3UTR		hypothetical protein conserved
Tb927_09_v4	Tb09.211.1020	-	1452422	1451451	1452542	1450119	alt3UTR		phosphatidylcholine%3Aceramide cholinephosphotransferase 2 putative
Tb927_09_v4	Tb09.211.1030	-	1454758	1453745	1454775	1452666	alt3UTR		phosphatidylcholine%3Aceramide cholinephosphotransferase 2 putative
Tb927_09_v4	Tb09.211.1800	-	1579469	1577982	1579493	1577396	alt3UTR		hypothetical protein conserved
Tb927_09_v4	Tb09.211.1930	-	1609124	1606944	1609315	1605889	alt3UTR		hypothetical protein conserved
Tb927_09_v4	Tb09.211.2430	-	1712041	1710233	1712207	1709369	alt3UTR		hypothetical protein conserved
Tb927_09_v4	Tb09.160.2380	+	700354	700614	700275	701647	alt3UTR		hypothetical protein conserved
Tb927_09_v4	Tb09.160.2540	+	717921	718535	717571	720161	alt3UTR		alpha%2Fbeta-hydrolase-like protein
Tb927_09_v4	Tb09.160.2770	+	739926	743148	739701	742210	alt3UTR		fatty acyl CoA syntetase 1
Tb927_09_v4	Tb09.160.2810	+	746960	749068	746702	750100	alt3UTR		fatty acyl CoA synthetase 3
Tb927_09_v4	Tb09.160.2910	+	759422	760405	759237	762980	alt3UTR		tricarboxylate carrier putative
Tb927_09_v4	Tb09.160.3060	+	778806	780971	778966	782929	alt3UTR		hypothetical protein
Tb927_09_v4	Tb09.160.3800	+	876962	877786	876666	878710	alt3UTR		hypothetical protein conserved
Tb927_09_v4	Tb09.211.2830	+	1771613	1772155	1771160	1773267	alt3UTR		iron-sulfur cluster assembly protein putative
Tb927_09_v4	Tb09.211.2970	+	1796997	1800824	1796788	1802268	alt3UTR		structural maintenance of chromosome 1 putative
Tb927_09_v4	Tb09.211.3040	+	1812951	1815257	1812865	1815930	alt3UTR		DNA-repair protein putative
Tb927_09_v4	Tb09.211.3460	+	1897175	1898203	1897144	1898978	alt3UTR		hypothetical protein conserved
Tb927_09_v4	Tb09.211.3530	+	1914359	1915612	1913847	1915764	alt3UTR		hypothetical protein conserved
Tb927_09_v4	Tb09.211.3870	+	1992680	1994455	1992299	1996245	alt5UTR		transporter putative
Tb927_10_v4	Tb10.70.6680	-	364445	361482	364499	360624	alt3UTR		serine%2Fthreonine-protein kinase putative
Tb927_10_v4	Tb10.70.6620	-	372423	371032	372485	369913	alt3UTR		methionine aminopeptidase 2 putative metallo- peptidase Clan MG Family M24
Tb927_10_v4	Tb10.70.6550	-	389416	386876	389546	385785	alt3UTR		protein kinase putative
Tb927_10_v4	Tb10.70.3710	-	953163	951952	953323	949431	alt3UTR		aspartate aminotransferase
Tb927_10_v4	Tb10.70.3380	-	1041929	1040463	1042005	1037737	alt3UTR		hypothetical protein conserved
Tb927_10_v4	Tb10.70.0970	-	1487506	1486034	1487561	1484710	alt3UTR		protein kinase putative OTHER NEK family HsNEK1-like
Tb927_10_v4	Tb10.6k15.2690	-	1945427	1944777	1945482	1943223	alt3UTR		hypothetical protein conserved
Tb927_10_v4	Tb10.6k15.2280	-	2025540	2024416	2025618	2024409	alt3UTR		hypothetical protein conserved
Tb927_10_v4	Tb10.61.2440	-	3415742	3412620	3415823	3411807	alt3UTR		hypothetical protein conserved
Tb927_10_v4	Tb10.100.0190	+	86501	88258	86561	90911	alt3UTR		pumillio RNA binding protein putative
Tb927_10_v4	Tb10.70.7640	+	159532	160506	159012	163312	alt5UTR		hypothetical protein conserved
Tb927_10_v4	Tb10.70.4750	+	736188	744269	735339	745214	alt3UTR		calcium channel protein putative
Tb927_10_v4	Tb10.70.4090	+	863910	865547	863770	867741	alt3UTR		hypothetical protein conserved
Tb927_10_v4	Tb10.70.3880	+	914434	915114	914411	916882	alt3UTR		hypothetical protein conserved
Tb927_10_v4	Tb10.70.1860	+	1296357	1301465	1295739	1303700	alt 3UTR		hypothetical protein conserved predicted nucleotide-binding protein
Tb927_10_v4	Tb10.6k15.3800	+	1735865	1738417	1735775	1740243	alt3UTR		dipeptidyl-peptidase 8-like serine peptidase serine peptidase Clan SC Family S9B
Tb927_10_v4	Tb10.6k15.2070	+	2061042	2061758	2061875	2062706	alt3UTR		hypothetical protein conserved
Tb927_10_v4	Tb10.6k15.2000	+	2079785	2080795	2079770	2081336	alt3UTR		chaperone protein DNAJ putative
Tb927_10_v4	Tb10.6k15.1940	+	2092489	2095758	2091855	2095967	alt5UTR		hypothetical protein conserved
Tb927_10_v4	Tb10.6k15.1600	+	2160821	2161450	2160529	2163937	alt3UTR		kinetoplast DNA-associated protein putative
Tb927_10_v4	Tb10.6k15.1510	+	2177393	2179525	2176944	2180922	alt3UTR		hypothetical protein conserved
Tb927_10_v4	Tb10.26.0330	+	2751364	2756355	2751052	2757223	alt3UTR		hypothetical protein conserved predicted WD40 repeat protein
Tb927_10_v4	Tb10.61.1630	+	3582978	3584276	3582785	3587093	alt3UTR		RNA binding protein putative
Tb927_10_v4	Tb10.61.1190	+	3659899	3664836	3659253	3666644	alt3UTR		hypothetical protein conserved
Tb927_10_v4	Tb10.61.0620	+	3783512	3793870	3783363	3794744	alt3UTR		hypothetical protein conserved
Tb927_10_v4	Tb10.61.0610	+	3795207	3796178	3794852	3797208	alt3UTR		mitochondrial carrier protein putative
Tb927_11_01_v4	Tb11.03.0970	-	35571	31837	35657	28983	alt 5UTR		receptor-type adenylate cyclase GRESAG 4 putative
Tb927_11_01_v4	Tb11.03.0760	-	87711	85144	87770	84986	alt 3UTR		hypothetical protein conserved
Tb927_11_01_v4	Tb11.03.0700	-	99027	97939	98899	97760	alt 3UTR		hypothetical protein conserved
Tb927_11_01_v4	Tb11.03.0620	-	119615	118956	119768	113140	alt 3UTR many pA		RNA-binding protein putative
Tb927_11_01_v4	Tb11.03.0490	-	145976	145374	146019	145244	alt 5UTR		hypothetical protein conserved
Tb927_11_01_v4	Tb11.03.0470	-	149319	148249	149326	147367	alt 3UTR		hypothetical protein conserved
Tb927_11_01_v4	Tb11.50.0006	-	165396	163879	165481	163525	alt 3UTR		epsin putative
Tb927_11_01_v4	Tb11.50.0002	-	172243	171038	172478	170126	alt 3UTR		hypotheticalprotein unknownfunction
Tb927_11_01_v4	Tb11.50.0007	-	173608	173336	173658	172499	alt 3UTR		dynein light chain putative
Tb927_11_01_v4	Tb11.55.0015	-	487122	485983	487338	485490	alt 3UTR		hypothetical protein conserved
Tb927_11_01_v4	Tb11.55.0007	-	505112	504240	505178	502995	alt 3UTR		hypothetical protein
Tb927_11_01_v4	Tb11.02.0070	-	707245	705548	707515	703635	alt 3UTR		aminopeptidase putative metallo-peptidase Clan MF Family M17
Tb927_11_01_v4	Tb11.02.0330	-	783241	782054	783471	780737	alt 3UTR		UDP-galactose 4-epimerase
Tb927_11_01_v4	Tb11.02.0353	-	793785	791800	793825	791421	alt 5UTR		hypothetical protein conserved
Tb927_11_01_v4	Tb11.02.0710	-	888751	887846	888898	887018	alt 5UTR		hypothetical protein conserved
Tb927_11_01_v4	Tb11.02.1660	-	1199735	1198302	1200218	1195897	alt 3UTR		hypothetical protein conserved
Tb927_11_01_v4	Tb11.02.1710	-	1212524	1211109	1212461	1210159	alt 3UTR		hypothetical protein conserved
Tb927_11_01_v4	Tb11.02.1830	-	1229269	1228835	1229356	1228282	alt 3UTR		40S ribosomal protein S12
Tb927_11_01_v4	Tb11.02.3990	-	1706865	1706317	1707203	1704803	alt 3UTR		S-phase kinase-associated protein putative SKP1 family protein
Tb927_11_01_v4	Tb11.02.4100	-	1731165	1729720	1731396	1727670	alt 3UTR		pretranslocation protein alpha subunit putative SEC61-like pretranslocation process protein putative
Tb927_11_01_v4	Tb11.02.4250	-	1773128	1772250	1773461	1770956	alt 5UTR		hypothetical protein conserved
Tb927_11_01_v4	Tb11.02.4400	-	1818947	1817355	1819650	1816690	alt 3UTR		hypothetical protein conserved
Tb927_11_01_v4	Tb11.02.4420	-	1825184	1823355	1825424	1822545	alt 3UTR		hypothetical protein conserved
Tb927_11_01_v4	Tb11.02.4535	-	1868101	1867703	1868153	1867382	alt 3UTR		hypothetical protein conserved
Tb927_11_01_v4	Tb11.02.4870	-	1954053	1953310	1954205	1952811	alt 3UTR		proteasome alpha 7 subunit putative
Tb927_11_01_v4	Tb11.02.5040	-	1988812	1986971	1988987	1986894	alt 3UTR		hypothetical protein conserved
Tb927_11_01_v4	Tb11.02.5060	-	1995978	1993120	1996041	1993029	alt 5UTR		SNF2 DNA repair protein putative
Tb927_11_01_v4	Tb11.02.5070	-	1998165	1997254	1998192	1997003	alt 3UTR		hypothetical protein conserved
Tb927_11_01_v4	Tb11.02.5470	-	2098411	2097653	2098275	2097393	alt 3UTR		vacuolar type H%2B ATPase subunit putative
Tb927_11_01_v4	Tb11.02.5480	-	2099752	2099363	2099820	2099065	alt 3UTR		hypothetical protein conserved
Tb927_11_01_v4	Tb11.02.5510	-	2105933	2104839	2105991	2104688	alt 3UTR		hypothetical protein conserved
Tb927_11_01_v4	Tb11.02.5520	-	2109137	2106954	2109602	2106095	alt 3UTR		long-chain-fatty-acid-coA ligase protein putative
Tb927_11_01_v4	Tb11.02.5780	-	2179906	2178662	2179906	2177829	alt 3UTR		hypothetical protein conserved
Tb927_11_01_v4	Tb11.01.1200	-	2530650	2529550	2530766	2529198	alt 3UTR		hypothetical protein conserved
Tb927_11_01_v4	Tb11.01.1350	-	2558252	2556939	2558372	2556296	alt 3UTR		S-adenosylhomocysteine hydrolase putative
Tb927_11_01_v4	Tb11.01.1440	-	2574887	2573760	2574921	2573279	alt 3UTR		aminomethyltransferase putative
Tb927_11_01_v4	Tb11.01.4620	-	3354446	3348951	3354478	3347785	alt 3UTR		ubiquitin ligase putative
Tb927_11_01_v4	Tb11.01.4830	-	3494854	3493421	3495002	3492094	alt 3UTR		eukaryotic translation initiation factor 2 gamma putative
Tb927_11_01_v4	Tb11.01.4920	-	3516272	3513813	3516469	3512373	alt 3UTR		hypothetical protein conserved
Tb927_11_01_v4	Tb11.01.5100	-	3552859	3551081	3552978	3549581	alt 3UTR		paraflagellar rod component putative
Tb927_11_01_v4	Tb11.01.5120	-	3558569	3555720	3558782	3554606	alt 3UTR		hypothetical protein conserved
Tb927_11_01_v4	Tb11.01.6370	-	3859930	3858428	3859953	3858203	alt 3UTR		hypothetical protein conserved
Tb927_11_01_v4	Tb11.01.6520	-	3895660	3893714	3895868	3893523	alt 3UTR		hypothetical protein conserved
Tb927_11_01_v4	Tb11.01.6540	-	3900323	3899034	3900449	3897309	alt 3UTR		protein phosphatase 2C putative
Tb927_11_01_v4	Tb11.01.6640	-	3932284	3931811	3932407	3931351	alt 3UTR		hypothetical protein conserved
Tb927_11_01_v4	Tb11.01.6650	-	3936447	3934726	3936567	3932507	alt 3UTR		serine%2Fthreonine-protein kinase putative
Tb927_11_01_v4	Tb11.01.6710	-	3949802	3946572	3949877	3946350	alt 3UTR		hypothetical protein conserved
Tb927_11_01_v4	Tb11.01.6920	-	3993271	3992465	3993325	3992207	alt 3UTR		hypothetical protein conserved
Tb927_11_01_v4	Tb11.01.7050	-	4033612	4029971	4033735	4029492	alt 5UTR		hypothetical protein conserved
Tb927_11_01_v4	Tb11.01.7610	-	4170296	4167156	4170391	4166553	alt 3UTR		hypothetical protein conserved
Tb927_11_01_v4	Tb11.01.7620	-	4173585	4172083	4173695	4171160	alt 3UTR		hypothetical protein conserved
Tb927_11_01_v4	Tb11.01.8030	-	4278602	4275153	4278771	4274719	alt 3UTR		hypothetical protein conserved
Tb927_11_01_v4	Tb11.01.8100	-	4295560	4294037	4295620	4293951	alt 3UTR		enolase putative
Tb927_11_01_v4	Tb11.01.8225	-	4316739	4316299	4317043	4315789	alt 3UTR		hypothetical protein conserved
Tb927_11_01_v4	Tb11.01.8680	-	4450405	4447667	4450372	4447603	alt 5UTR		hypothetical protein conserved
Tb927_11_01_v4	Tb11.01.8780	-	4482110	4479537	4482143	4479505	alt 3UTR		hypothetical protein conserved
Tb927_11_01_v4	Tb11.03.0350	+	194419	196263	194223	200554	alt 3UTR		hypothetical protein conserved
Tb927_11_01_v4	Tb11.03.0310	+	209195	211702	209114	214100	alt 3UTR		hypothetical protein conserved
Tb927_11_01_v4	Tb11.03.0260	+	222727	223467	222591	224343	alt 3UTR		hypothetical protein conserved
Tb927_11_01_v4	Tb11.03.0140	+	249751	254412	249724	254818	alt 3UTR		nucleoporin putative serine peptidase Clan SP family S59 putative
Tb927_11_01_v4	Tb11.47.0022	+	363594	364103	363419	364486	alt 3UTR		hypothetical protein conserved
Tb927_11_01_v4	Tb11.47.0021	+	365901	366710	365295	370360	alt 3UTR		hypothetical protein conserved
Tb927_11_01_v4	Tb11.47.0017	+	376811	377419	376670	377488	alt 3UTR		NADH-ubiquinone oxidoreductase 20 kDa subunit mitochondrial precursor
Tb927_11_01_v4	Tb11.47.0001	+	428987	430300	428869	432247	alt 3UTR		65 kDa invariant surface glycoprotein-like protein
Tb927_11_01_v4	Tb11.27.0001	+	432389	436105	432345	436983	alt 3UTR		receptor-type adenylate cyclase GRESAG 4 putative
Tb927_11_01_v4	Tb11.18.0011	+	591796	593283	591662	593943	alt 3UTR		hypothetical protein conserved
Tb927_11_01_v4	Tb11.57.0004	+	601312	601710	601255	601958	alt 3UTR		DNA-directed RNA polymerase II putative RNA polymerase subunit putative
Tb927_11_01_v4	Tb11.22.0012	+	636031	637389	635973	638556	alt 3UTR		eukaryotic peptide chain release factor subunit 1 putative
Tb927_11_01_v4	Tb11.02.0815	+	948990	949406	948662	951378	alt 3UTR		ubiquitin-conjugating enzyme putative ubiquitin-conjugating enzyme-like putative
Tb927_11_01_v4	Tb11.02.0990	+	1014984	1018037	1014826	1018532	alt 3UTR		hypothetical protein conserved
Tb927_11_01_v4	Tb11.02.1020	+	1023911	1024588	1023940	1025143	alt 5UTR		hypothetical protein conserved
Tb927_11_01_v4	Tb11.02.1100	+	1044152	1045459	1043981	1046491	alt 3UTR		nucleobase%2Fnucleoside transporter 8.1 nucleobase transporter
Tb927_11_01_v4	Tb11.02.1105	+	1047131	1048438	1046995	1049448	alt 3UTR		nucleobase%2Fnucleoside transporter 8.1 nucleobase transporter
Tb927_11_01_v4	Tb11.02.1110	+	1052372	1052929	1052360	1054758	alt 3UTR		hypothetical protein conserved
Tb927_11_01_v4	Tb11.02.1260	+	1090029	1090817	1089884	1091166	alt 3UTR		hypothetical protein conserved
Tb927_11_01_v4	Tb11.02.1350	+	1111658	1113013	1111366	1114099	alt 3UTR		hypothetical protein conserved
Tb927_11_01_v4	Tb11.02.1370	+	1114656	1116359	1114528	1117101	alt 3UTR		katanin putative serine peptidase Clan SJ family S16 putative
Tb927_11_01_v4	Tb11.02.1470	+	1139591	1141780	1139550	1143027	alt 3UTR		hypothetical protein conserved
Tb927_11_01_v4	Tb11.02.1510	+	1152288	1155722	1152189	1156186	alt 5UTR		hypothetical protein conserved
Tb927_11_01_v4	Tb11.02.2210	+	1302874	1304373	1302384	1309440	alt 3UTR		protein kinase A regulatory subunit
Tb927_11_01_v4	Tb11.02.2280	+	1325455	1326495	1325192	1326858	alt 3UTR		hypothetical protein conserved
Tb927_11_01_v4	Tb11.02.2370	+	1342241	1343059	1342190	1343718	alt 3UTR		hypothetical protein
Tb927_11_01_v4	Tb11.02.2500	+	1374248	1375501	1374182	1375880	alt 3UTR		hypothetical protein conserved
Tb927_11_01_v4	Tb11.02.2560	+	1385573	1387933	1385556	1390831	alt 3UTR		hypothetical protein conserved
Tb927_11_01_v4	Tb11.02.2960	+	1484695	1485543	1484580	1486268	alt 3UTR		mitochondrial carrier protein putative
Tb927_11_01_v4	Tb11.02.3040	+	1503851	1504789	1503408	1505661	alt 3UTR		aldo%2Fketo reductase putative
Tb927_11_01_v4	Tb11.02.3530	+	1616642	1620466	1616601	1621002	alt 3UTR		mitochondrial DNA-directed RNA polymerase
Tb927_11_01_v4	Tb11.02.3570	+	1627525	1628433	1627314	1629375	alt 3UTR		hypothetical protein conserved
Tb927_11_01_v4	Tb11.02.3640	+	1637569	1638597	1637559	1639430	alt 3UTR		protein kinase putative
Tb927_11_01_v4	Tb11.02.3670	+	1643590	1645263	1643373	1646622	alt 3UTR		hypothetical protein conserved
Tb927_11_01_v4	Tb11.02.3690	+	1647931	1648896	1647713	1650922	alt 3UTR		hypothetical protein conserved
Tb927_11_01_v4	Tb11.02.5140	+	2021546	2022349	2021446	2022592	alt 3UTR		hypothetical protein conserved
Tb927_11_01_v4	Tb11.02.5190	+	2031554	2035957	2031499	2037336	alt 3UTR		pantothenate kinase subunit putative
Tb927_11_01_v4	Tb11.02.5250	+	2047276	2047707	2047217	2048719	alt 3UTR		histone H2B variant putative
Tb927_11_01_v4	Tb11.02.5270	+	2050659	2051597	2050356	2053420	alt 3UTR		haloacid dehalogenase hydrolase putative
Tb927_11_01_v4	Tb11.02.5300	+	2059325	2062489	2059211	2063455	alt 3UTR		hypothetical protein conserved
Tb927_11_01_v4	Tb11.02.5360	+	2072253	2073170	2072095	2073723	alt 3UTR		hypothetical protein conserved
Tb927_11_01_v4	Tb11.02.5400	+	2082500	2083588	2082386	2084276	alt 3UTR		cystathionine beta-synthase putative
Tb927_11_01_v4	Tb11.01.0390	+	2225207	2237665	2225056	2238138	alt 3UTR		dynein heavy chain putative
Tb927_11_01_v4	Tb11.01.0280	+	2264372	2266789	2264441	2267142	alt 3UTR		hypothetical protein conserved
Tb927_11_01_v4	Tb11.01.0240	+	2275428	2276594	2275231	2278013	alt 3UTR		hypothetical protein conserved
Tb927_11_01_v4	Tb11.01.0130	+	2302246	2303031	2302088	2304743	alt 3UTR		hypothetical protein conserved
Tb927_11_01_v4	Tb11.12.0011	+	2358200	2359405	2358095	2359818	alt 3UTR		ATP-dependent DEAD FH RNA helicase putative DEAD box RNA helicase putative RNA helicase putative
Tb927_11_01_v4	Tb11.12.0012	+	2360387	2362108	2360367	2362494	alt 3UTR		hypothetical protein conserved
Tb927_11_01_v4	Tb11.12.0015	+	2365655	2367124	2365697	2367276	alt 3UTR		hypothetical protein conserved
Tb927_11_01_v4	Tb11.12.0016	+	2368765	2369589	2368320	2370515	alt 3UTR		glutathionylspermidine synthetase putative
Tb927_11_01_v4	Tb11.01.0780	+	2425274	2425639	2425280	2426255	alt 3UTR		hypothetical protein conserved
Tb927_11_01_v4	Tb11.01.0810	+	2429728	2431137	2429574	2431592	alt 3UTR		hypothetical protein conserved
Tb927_11_01_v4	Tb11.01.0820	+	2431951	2435601	2431724	2436232	alt 3UTR		hypothetical protein conserved
Tb927_11_01_v4	Tb11.01.1000	+	2485166	2486590	2485018	2488270	alt 3UTR		hypothetical protein conserved
Tb927_11_01_v4	Tb11.01.1680	+	2621515	2623572	2621460	2624597	alt 3UTR		polyubiquitin putative
Tb927_11_01_v4	Tb11.01.2000	+	2683578	2684207	2683395	2684881	alt 3UTR		hslVU complex proteolytic subunit
Tb927_11_01_v4	Tb11.01.2390	+	2775279	2775854	2775028	2776411	alt 3UTR		hypothetical protein conserved
Tb927_11_01_v4	Tb11.01.2530	+	2822309	2824162	2822068	2825229	alt 3UTR		kinesin-like protein putative
Tb927_11_01_v4	Tb11.01.2690	+	2855153	2856106	2854696	2857207	alt 5UTR		hypothetical protein conserved
Tb927_11_01_v4	Tb11.01.3090	+	2966575	2968071	2966515	2968291	alt 3UTR		hypothetical protein conserved
Tb927_11_01_v4	Tb11.01.3190	+	2980998	2982650	2980957	2982946	alt 3UTR		hypothetical protein conserved
Tb927_11_01_v4	Tb11.01.3370	+	3029096	3029752	3029020	3030428	alt 3UTR		glycosomal membrane protein putative
Tb927_11_01_v4	Tb11.01.3620	+	3086449	3087486	3086313	3087612	alt 3UTR		hypothetical protein conserved
Tb927_11_01_v4	Tb11.01.4090	+	3214149	3215624	3213881	3216939	alt 3UTR		hypothetical protein conserved drug resistence protein putative
Tb927_11_01_v4	Tb11.01.4140	+	3226634	3229213	3226207	3229570	alt 5UTR		hypothetical protein conserved
Tb927_11_01_v4	Tb11.01.4220	+	3243600	3245267	3243037	3247301	alt 3UTR		hypothetical protein conserved
Tb927_11_01_v4	Tb11.01.4230	+	3248188	3249585	3247986	3254694	alt 5UTR		protein kinase putative
Tb927_11_01_v4	Tb11.01.4250	+	3255422	3256876	3254844	3259712	alt 3UTR		protein kinase putative
Tb927_11_01_v4	Tb11.01.4420	+	3305079	3306260	3304971	3307302	alt 3UTR		hypothetical protein conserved
Tb927_11_01_v4	Tb11.01.5370	+	3616837	3618507	3616780	3618787	alt 3UTR		ATP-dependent DEAD%2FH RNA helicase putative ATP- dependent RNA helicase putative
Tb927_11_01_v4	Tb11.01.5510	+	3639116	3639766	3638905	3641601	alt 3UTR		ubiquitin-conjugating enzyme E2 putative ubiquitin carrier protein putative ubiquitin-protein ligase putative
Tb927_11_01_v4	Tb11.01.5680	+	3671680	3673122	3671363	3673975	alt 3UTR		hypothetical protein conserved
Tb927_11_01_v4	Tb11.01.5690	+	3678018	3679535	3676416	3680158	alt 5UTR		RNA-binding protein putative DRBD4
Tb927_11_01_v4	Tb11.01.5820	+	3712952	3714502	3712150	3727654	alt 5UTR		hypothetical protein conserved
Tb927_11_01_v4	Tb11.01.5930	+	3749121	3753950	3749028	3755244	alt 5UTR		hypothetical protein conserved
Tb927_11_01_v4	Tb11.01.5990	+	3768969	3769766	3768753	3770465	alt 3UTR		hypothetical protein conserved
Tb927_11_01_v4	Tb11.01.6090	+	3790622	3791194	3790457	3791354	alt 3UTR		RNA polymerase subunit putative
Tb927_11_01_v4	Tb11.NT.61	+	X	X	1357222	1358821	alt 3UTR		new transcript
