# Supplementary material for: The Transcriptome of the Human Pathogen Trypanosoma brucei at Single-Nucleotide Resolution
Source: PLoS Pathog. 2010 Sep 9;6(9):e1001090. doi: 10.1371/journal.ppat.1001090 (PMC2936537; doi:10.1371/journal.ppat.1001090)
Supplement: Table S4 — Listing of all mapped trans-splice acceptor sites (SAS) and measurement of the 5′UTR length. SAS mapping inside an ORF are indicated by NA in the 5′UTR length column. 5′UTRs were not defined for novel transcripts (NA). (3.67 MB XLS) [file ppat.1001090.s020.xls]

## Sheet: SpliceSites
Table S4. Listing of all mapped trans-splice acceptor sites (SAS) and measurement
of the 5'UTR length. SAS mapping inside an ORF are indicated by NA in the
5'UTR length column. 5'UTRs were not defined for novel transcripts (NA).
Systematic Name in GeneDB v_4	Chr	Strand	SAS Coordinate	# of reads	5'UTR length	Dinucleotide at SAS
Tb927.1.50	1	-	41382	10	99	ag
Tb927.1.50	1	-	41394	18	111	ag
Tb927.1.60	1	-	42561	1	NA	ag
Tb927.1.60	1	-	42567	1	NA	ag
Tb927.1.60	1	-	42577	14	NA	ag
Tb927.1.60	1	-	43607	1	NA	ag
Tb927.1.60	1	-	44380	382	471	ag
Tb927.1.60	1	-	44385	46	476	cg
Tb927.1.70	1	-	46340	1	NA	ag
Tb927.1.70	1	-	47043	4	49	ag
Tb927.1.90	1	-	52234	3	29	ag
Tb927.1.90	1	-	52237	11	32	ga
Tb927.1.90	1	-	52244	1	39	ag
Tb927.1.90	1	-	52251	3	46	ag
Tb927.1.90	1	-	52253	44	48	ag
Tb927.1.90	1	-	52265	363	60	tt
Tb927.1.100	1	-	57954	2	NA	ag
Tb927.1.100	1	-	57980	5	NA	ag
Tb927.1.100	1	-	58935	1	NA	ag
Tb927.1.100	1	-	58974	1	NA	ag
Tb927.1.100	1	-	58980	1	NA	gg
Tb927.1.100	1	-	58981	29	NA	ag
Tb927.1.100	1	-	58986	13	NA	ag
Tb927.1.100	1	-	59047	7	NA	ag
Tb1.NT.1	1	-	59762	18	NA	ag
Tb1.NT.1	1	-	59764	14	NA	ag
Tb1.NT.1	1	-	59769	1	NA	cg
Tb927.1.120	1	-	60969	4	NA	ag
Tb927.1.120	1	-	61071	2	NA	ag
Tb927.1.120	1	-	61530	1	NA	ag
Tb927.1.120	1	-	62856	1	20	ag
Tb927.1.120	1	-	62882	21	46	ag
Tb927.1.120	1	-	62885	15	49	ga
Tb927.1.120	1	-	62886	441	50	ag
Tb1.NT.2	1	-	66731	1	NA	ag
Tb1.NT.2	1	-	68913	1	NA	aa
Tb1.NT.2	1	-	68919	6	NA	ag
Tb1.NT.2	1	-	68923	20	NA	ag
Tb1.NT.2	1	-	68926	79	NA	ag
Tb1.NT.2	1	-	68937	542	NA	ag
Tb1.NT.2	1	-	68940	1	NA	tg
Tb927.1.180	1	-	72453	4	48	ag
Tb927.1.180	1	-	72469	10	64	ag
Tb927.1.190	1	-	77963	5	48	ag
Tb927.1.190	1	-	77975	4	60	at
Tb927.1.190	1	-	77979	362	64	ag
Tb1.NT.3	1	-	79025	1	NA	ag
Tb1.NT.4	1	-	82802	1	NA	ag
Tb1.NT.4	1	-	84814	1	NA	ag
Tb1.NT.4	1	-	84865	3	NA	ag
Tb1.NT.4	1	-	84869	2	NA	ag
Tb1.NT.4	1	-	84872	9	NA	ag
Tb1.NT.4	1	-	84873	7	NA	aa
Tb1.NT.4	1	-	84883	16	NA	ag
Tb1.NT.5	1	-	85459	1	NA	ag
Tb927.1.220	1	-	88396	1	41	aa
Tb927.1.220	1	-	88401	14	46	ag
Tb927.1.220	1	-	88403	103	48	ag
Tb927.1.220	1	-	88419	1783	64	ag
Tb1.NT.6	1	-	90688	11	NA	ag
Tb927.1.240	1	-	98687	1	NA	ag
Tb927.1.240	1	-	99120	1	39	ag
Tb927.1.240	1	-	99127	3	46	ag
Tb927.1.240	1	-	99129	299	48	ag
Tb927.1.240	1	-	99145	176	64	ag
Tb1.NT.7	1	-	102154	11	NA	ag
Tb1.NT.7	1	-	103259	6	NA	ag
Tb1.NT.7	1	-	103342	2	NA	ag
Tb927.1.270	1	+	105896	13	758	ag
Tb927.1.270	1	+	105910	2	744	ag
Tb927.1.270	1	+	106147	87	507	gg
Tb927.1.270	1	+	106181	1	473	gg
Tb927.1.270	1	+	106929	1	NA	ag
Tb927.1.270	1	+	106961	3	NA	ag
Tb927.1.275	1	+	108028	19	30	ag
Tb927.1.275	1	+	108033	3	25	ag
Tb927.1.275	1	+	108088	4	NA	ag
Tb927.1.275	1	+	108133	2	NA	aa
Tb927.1.290	1	+	113083	122	NA	ag
Tb927.1.290	1	+	113107	1	NA	ag
Tb927.1.290	1	+	113960	1	NA	ag
Tb927.1.290	1	+	115058	1	NA	ag
Tb1.NT.8	1	+	118536	4	NA	aa
Tb1.NT.8	1	+	118542	14	NA	aa
Tb1.NT.8	1	+	118543	17	NA	ag
Tb927.1.300	1	+	121926	1	124	ag
Tb927.1.300	1	+	121946	44	104	gg
Tb927.1.300	1	+	121977	1	73	ag
Tb1.NT.10	1	+	129265	30	NA	ag
Tb1.NT.10	1	+	129343	1	NA	ag
Tb927.1.320	1	+	130188	4	NA	ag
Tb927.1.320	1	+	130204	3	NA	ag
Tb927.1.350	1	-	135535	1	NA	ag
Tb927.1.350	1	-	135545	17	NA	gg
Tb927.1.350	1	-	135546	1	NA	ag
Tb927.1.360	1	-	136097	1	NA	ag
Tb927.1.360	1	-	136377	1	NA	gg
Tb927.1.360	1	-	136526	1	129	ag
Tb927.1.360	1	-	136575	1	178	ag
Tb927.1.360	1	-	136577	1	180	gg
Tb927.1.360	1	-	136578	52	181	ag
Tb927.1.360	1	-	136584	48	187	ag
Tb1.NT.11	1	-	138213	3	NA	ag
Tb1.NT.11	1	-	138225	2	NA	ag
Tb1.NT.12	1	-	138877	1	NA	ag
Tb1.NT.12	1	-	138981	3	NA	ag
Tb1.NT.12	1	-	138982	1	NA	aa
Tb1.NT.12	1	-	138986	5	NA	ac
Tb1.NT.12	1	-	138987	3	NA	aa
Tb927.1.370	1	-	142102	1	NA	ag
Tb927.1.370	1	-	144443	1	NA	ag
Tb927.1.370	1	-	144449	15	NA	ag
Tb927.1.370	1	-	144568	6	8	ag
Tb927.1.380	1	-	145815	2	NA	ag
Tb927.1.380	1	-	146400	2	NA	aa
Tb927.1.380	1	-	146433	2	NA	ag
Tb927.1.380	1	-	146526	1	NA	tg
Tb927.1.380	1	-	146621	7	NA	ag
Tb927.1.380	1	-	146629	6	NA	ag
Tb927.1.400	1	+	147245	15	NA	ag
Tb927.1.400	1	+	147461	1	NA	ag
Tb927.1.400	1	+	147890	1	NA	ag
Tb927.1.400	1	+	147973	1	NA	ag
Tb1.NT.13	1	+	149087	35	NA	ga
Tb1.NT.14	1	+	149570	66	NA	ag
Tb927.1.410	1	+	151218	1	59	at
Tb927.1.410	1	+	151227	2	50	ag
Tb927.1.410	1	+	151252	1	25	aa
Tb927.1.410	1	+	151257	2	20	ag
Tb927.1.420	1	+	156334	3226	NA	ag
Tb927.1.420	1	+	156338	71	NA	ag
Tb927.1.420	1	+	156960	1	NA	ag
Tb927.1.420	1	+	157774	1	NA	ag
Tb927.1.430	1	+	159359	329	NA	ag
Tb927.1.430	1	+	159368	8	NA	ag
Tb927.1.430	1	+	159374	1	NA	ag
Tb927.1.430	1	+	159426	1	NA	ag
Tb927.1.450	1	-	168212	1	NA	aa
Tb927.1.450	1	-	174123	3	NA	ag
Tb927.1.450	1	-	174135	3	NA	ag
Tb927.1.450	1	-	174143	14	NA	aa
Tb927.1.450	1	-	174153	13	NA	ag
Tb1.NT.15	1	-	176673	13	NA	ag
Tb927.1.470	1	+	179811	22	NA	ag
Tb927.1.470	1	+	180201	1	NA	ag
Tb927.1.470	1	+	180907	1	NA	ag
Tb927.1.480	1	+	181774	927	NA	ag
Tb927.1.480	1	+	185389	9	NA	aa
Tb1.NT.16	1	+	187288	10	NA	ag
Tb1.NT.17	1	+	188016	7	NA	ag
Tb1.NT.17	1	+	188028	2	NA	ag
Tb1.NT.17	1	+	188033	2	NA	ag
Tb927.1.490	1	+	189612	1	225	ag
Tb927.1.490	1	+	189650	119	187	ag
Tb927.1.490	1	+	189749	1	88	ag
Tb927.1.500	1	+	190648	5	NA	ag
Tb927.1.500	1	+	190659	1	NA	ag
Tb927.1.500	1	+	196048	1	NA	ag
Tb927.1.500	1	+	196409	1	NA	ca
Tb1.NT.18	1	-	202471	1	NA	ag
Tb1.NT.18	1	-	202486	21	NA	ag
Tb927.1.530	1	-	203648	16	NA	ag
Tb927.1.530	1	-	203831	1	NA	ag
Tb927.1.530	1	-	204031	1	14	ag
Tb927.1.530	1	-	204045	85	28	ag
Tb927.1.530	1	-	204061	1	44	at
Tb927.1.540	1	-	205204	1	NA	ag
Tb927.1.540	1	-	207126	1	NA	ag
Tb927.1.540	1	-	207863	1	56	ag
Tb927.1.540	1	-	207896	44	89	ag
Tb927.1.550	1	-	208479	4	0	ag
Tb927.1.550	1	-	208483	14	4	ag
Tb927.1.560	1	-	210011	1	NA	ag
Tb927.1.560	1	-	210074	1	43	gg
Tb927.1.560	1	-	210075	9	44	ag
Tb927.1.560	1	-	210085	188	54	ag
Tb927.1.570	1	-	211427	134	8	ag
Tb927.1.570	1	-	211435	4	16	gg
Tb927.1.570	1	-	211436	1	17	cg
Tb927.1.580	1	-	214103	4	98	ag
Tb927.1.580	1	-	214108	33	103	ag
Tb927.1.600	1	-	217809	43	98	ag
Tb927.1.610	1	-	219043	2	54	ag
Tb927.1.610	1	-	219052	40	63	ag
Tb927.1.630	1	-	220392	5	309	ag
Tb927.1.630	1	-	220397	86	314	ag
Tb927.1.640	1	-	222430	1	NA	ag
Tb927.1.640	1	-	225657	2	NA	ag
Tb927.1.640	1	-	225679	1	6	tg
Tb927.1.640	1	-	225689	131	16	ag
Tb927.1.640	1	-	225692	14	19	gg
Tb927.1.640	1	-	225705	1	32	aa
Tb927.1.640	1	-	225761	1	88	gg
Tb927.1.650	1	-	226624	1	4	ag
Tb927.1.650	1	-	226665	105	45	ag
Tb927.1.650	1	-	226712	1	92	ag
Tb927.1.670	1	-	229898	1	11	gg
Tb927.1.670	1	-	229899	1	12	ag
Tb927.1.670	1	-	230097	1	210	ag
Tb927.1.670	1	-	230110	206	223	ag
Tb927.1.690	1	-	231287	1	NA	ag
Tb927.1.690	1	-	231401	1	NA	ag
Tb927.1.690	1	-	231512	1	87	ag
Tb927.1.690	1	-	231514	4	89	ag
Tb927.1.690	1	-	231519	1	94	ag
Tb927.1.690	1	-	231528	80	103	ag
Tb927.1.690	1	-	231577	1	152	aa
Tb927.1.700	1	-	232838	1	NA	tg
Tb927.1.700	1	-	233898	1	72	ag
Tb927.1.700	1	-	233904	6	78	ag
Tb927.1.710	1	-	235425	1	NA	ag
Tb927.1.710	1	-	235500	1	62	ag
Tb927.1.710	1	-	235504	12	66	ag
Tb927.1.710	1	-	235553	172	115	ag
Tb927.1.710	1	-	235582	14	144	ag
Tb927.1.710	1	-	235590	28	152	ag
Tb927.1.720	1	-	237340	1	41	ag
Tb927.1.720	1	-	237343	2	44	ag
Tb927.1.720	1	-	237346	1	47	ag
Tb927.1.720	1	-	237362	23	63	ag
Tb927.1.720	1	-	237430	13	131	ag
Tb927.1.720	1	-	237477	1	178	ag
Tb927.1.720	1	-	237504	1	205	ag
Tb927.1.730	1	-	239548	3	5	ag
Tb927.1.730	1	-	239558	130	15	ag
Tb927.1.730	1	-	239566	1	23	tg
Tb1.NT.19	1	-	240159	15	NA	ag
Tb1.NT.19	1	-	240184	1	NA	gt
Tb1.NT.19	1	-	240185	17	NA	ag
Tb1.NT.19	1	-	240186	13	NA	ta
Tb1.NT.19	1	-	240187	3	NA	tt
Tb927.1.740	1	-	241700	1	15	ag
Tb927.1.740	1	-	241710	81	25	ag
Tb927.1.750	1	-	245933	1	8	ag
Tb927.1.750	1	-	245975	1	50	ag
Tb927.1.750	1	-	245978	19	53	ag
Tb927.1.750	1	-	245989	297	64	ag
Tb927.1.750	1	-	246015	2	90	ag
Tb927.1.760	1	-	248996	1	65	ag
Tb927.1.760	1	-	249001	3	70	ag
Tb927.1.760	1	-	249004	4	73	ag
Tb927.1.760	1	-	249006	61	75	ag
Tb927.1.760	1	-	249013	1	82	gg
Tb927.1.780	1	-	250613	1	18	ag
Tb927.1.780	1	-	250618	108	23	ag
Tb927.1.780	1	-	250661	1	66	aa
Tb927.1.790	1	-	251838	3	NA	ag
Tb927.1.790	1	-	253512	1	125	ag
Tb927.1.790	1	-	253518	83	131	ag
Tb927.1.790	1	-	253556	1	169	gg
Tb927.1.820	1	-	256259	1	123	ag
Tb927.1.820	1	-	256464	1	328	ag
Tb927.1.820	1	-	256475	83	339	ag
Tb927.1.830	1	-	257635	4	NA	ag
Tb927.1.830	1	-	257708	24	NA	ag
Tb927.1.830	1	-	259666	1	NA	ag
Tb927.1.830	1	-	259691	2	NA	ag
Tb927.1.830	1	-	259714	76	NA	ag
Tb927.1.840	1	-	260558	8	NA	ag
Tb927.1.840	1	-	260611	2	NA	ag
Tb927.1.840	1	-	260621	8	NA	ag
Tb927.1.840	1	-	260628	2	NA	tg
Tb927.1.840	1	-	260630	64	NA	ag
Tb927.1.860	1	-	261882	1	NA	ag
Tb927.1.860	1	-	262087	1	20	ag
Tb927.1.860	1	-	262094	15	27	ag
Tb927.1.860	1	-	262188	1	121	ag
Tb927.1.860	1	-	262195	34	128	ag
Tb927.1.860	1	-	262198	374	131	ag
Tb927.1.870	1	-	263799	9	219	ag
Tb927.1.870	1	-	263802	87	222	ag
Tb927.1.870	1	-	263808	1	228	gg
Tb927.1.880	1	-	272533	1	NA	ag
Tb927.1.880	1	-	278060	1	NA	ag
Tb927.1.880	1	-	278165	138	NA	ag
Tb927.1.890	1	-	279217	4	16	ag
Tb927.1.890	1	-	279226	108	25	ag
Tb927.1.890	1	-	279269	1	68	ag
Tb1.NT.20	1	+	287496	3	NA	ag
Tb1.NT.20	1	+	287528	4	NA	ag
Tb927.1.990	1	+	288565	1	17	cg
Tb927.1.990	1	+	288568	147	14	ag
Tb927.1.1000	1	+	289841	5	52	ag
Tb927.1.1000	1	+	289878	213	15	ag
Tb927.1.1000	1	+	289885	9	8	ag
Tb927.1.1000	1	+	289886	1	7	gg
Tb927.1.1000	1	+	289889	2	4	ag
Tb927.1.1000	1	+	290143	2	NA	ag
Tb927.1.1000	1	+	290691	1	NA	ag
Tb927.1.1010	1	+	291565	29	20	ag
Tb927.1.1010	1	+	291570	1	15	ag
Tb927.1.1010	1	+	291700	4	NA	ag
Tb927.1.1010	1	+	293195	2	NA	ag
Tb927.1.1020	1	+	294104	65	124	ag
Tb1.NT.21	1	+	296267	2	NA	ag
Tb1.NT.21	1	+	296302	271	NA	ag
Tb1.NT.21	1	+	296309	9	NA	ag
Tb927.1.1030	1	+	296918	79	50	ag
Tb927.1.1030	1	+	296932	8	36	ag
Tb927.1.1030	1	+	297266	4	NA	ag
Tb927.1.1030	1	+	297296	14	NA	ag
Tb927.1.1040	1	+	298769	27	2	ag
Tb927.1.1050	1	+	300029	1	68	ag
Tb927.1.1050	1	+	300077	29	20	ag
Tb927.1.1050	1	+	300706	3	NA	ag
Tb927.1.1060	1	+	303867	58	67	ag
Tb927.1.1060	1	+	303904	1	30	ag
Tb927.1.1080	1	+	305834	34	9	ag
Tb927.1.1080	1	+	305836	2	7	ag
Tb927.1.1080	1	+	305888	1	NA	ag
Tb927.1.1090	1	+	307531	26	117	ag
Tb927.1.1090	1	+	307532	1	116	gg
Tb927.1.1090	1	+	307538	2	110	ag
Tb927.1.1100	1	+	308515	19	189	ag
Tb927.1.1120	1	+	312383	120	74	ag
Tb927.1.1120	1	+	312393	3	64	ag
Tb927.1.1130	1	+	313875	2	105	ag
Tb927.1.1130	1	+	313880	2	100	ag
Tb927.1.1130	1	+	313928	47	52	ag
Tb927.1.1140	1	+	316136	3	54	ag
Tb927.1.1140	1	+	316528	1	NA	ag
Tb927.1.1140	1	+	316570	2	NA	ag
Tb927.1.1150	1	+	317666	1	163	gg
Tb927.1.1150	1	+	317686	2	143	ag
Tb927.1.1160	1	+	319645	104	8	ag
Tb927.1.1160	1	+	319658	2	NA	ag
Tb927.1.1170	1	+	321591	74	34	ag
Tb927.1.1170	1	+	321594	5	31	ag
Tb927.1.1170	1	+	321600	1	25	ag
Tb927.1.1170	1	+	321617	2	8	ag
Tb1.NT.22	1	+	322130	3	NA	ag
Tb1.NT.22	1	+	322178	1	NA	tg
Tb1.NT.22	1	+	322186	136	NA	ag
Tb1.NT.22	1	+	322204	171	NA	ag
Tb927.1.1200	1	+	322959	93	238	ag
Tb927.1.1200	1	+	322972	4	225	ag
Tb927.1.1200	1	+	322976	1	221	ag
Tb927.1.1200	1	+	323238	10	NA	ag
Tb927.1.1200	1	+	323296	6	NA	ag
Tb927.1.1210	1	+	325360	53	194	ag
Tb927.1.1210	1	+	325363	3	191	ag
Tb927.1.1210	1	+	325364	1	190	gg
Tb927.1.1210	1	+	325500	3	54	ag
Tb927.1.1220	1	+	326506	134	206	ag
Tb927.1.1220	1	+	326511	5	201	ag
Tb927.1.1230	1	+	327580	1	83	ag
Tb927.1.1230	1	+	327626	82	37	ag
Tb1.NT.23	1	+	329454	1	NA	ag
Tb1.NT.23	1	+	329511	32	NA	ag
Tb1.NT.23	1	+	329524	2	NA	ag
Tb927.1.1240	1	+	330131	98	158	ag
Tb927.1.1240	1	+	330175	1	114	tg
Tb927.1.1240	1	+	330176	3	113	gg
Tb927.1.1240	1	+	330206	12	83	cg
Tb927.1.1240	1	+	330209	7	80	aa
Tb927.1.1240	1	+	330220	2	69	cg
Tb927.1.1240	1	+	330221	12	68	gg
Tb927.1.1240	1	+	330228	1	61	aa
Tb927.1.1240	1	+	330231	164	58	ag
Tb927.1.1270	1	+	334682	50	5	ag
Tb927.1.1300	1	+	338011	15	87	ag
Tb927.1.1310	1	+	339464	1	93	cg
Tb927.1.1310	1	+	339481	2	76	at
Tb927.1.1310	1	+	339485	2	72	aa
Tb927.1.1310	1	+	339488	2	69	cg
Tb927.1.1310	1	+	340242	2	NA	ag
Tb927.1.1330	1	+	341279	1	20	aa
Tb927.1.1330	1	+	341283	34	16	ag
Tb927.1.1330	1	+	341299	2	0	ag
Tb927.1.1340	1	+	342870	42	108	ag
Tb927.1.1340	1	+	342877	1	101	ag
Tb927.1.1340	1	+	342927	3	51	ag
Tb927.1.1350	1	+	345440	74	345	ag
Tb927.1.1350	1	+	345509	1	276	ag
Tb927.1.1350	1	+	345832	3	NA	ag
Tb927.1.1370	1	+	350008	98	87	ag
Tb927.1.1370	1	+	350021	6	74	ag
Tb927.1.1370	1	+	350033	1	62	ag
Tb927.1.1370	1	+	350045	1	50	ag
Tb927.1.1380	1	+	352622	138	619	ag
Tb927.1.1390	1	+	356851	25	86	ag
Tb927.1.1390	1	+	356856	4	81	ag
Tb927.1.1390	1	+	356859	6	78	ag
Tb927.1.1390	1	+	356969	1	NA	ag
Tb927.1.1400	1	+	358123	1	232	gg
Tb927.1.1400	1	+	358142	5	213	ag
Tb927.1.1400	1	+	358145	1	210	gg
Tb927.1.1400	1	+	358153	1	202	tg
Tb927.1.1400	1	+	358173	15	182	ag
Tb927.1.1400	1	+	358177	2	178	ag
Tb927.1.1400	1	+	358193	1	162	ag
Tb927.1.1400	1	+	358321	15	34	ag
Tb927.1.1400	1	+	358331	12	24	ag
Tb927.1.1400	1	+	358346	1	9	ag
Tb927.1.1400	1	+	358355	1	0	ag
Tb1.NT.24	1	+	359493	233	NA	ag
Tb1.NT.24	1	+	359496	22	NA	ag
Tb927.1.1420	1	+	360180	6	81	ag
Tb927.1.1420	1	+	360216	37	45	ag
Tb927.1.1420	1	+	361370	1	NA	ga
Tb927.1.1460	1	+	366494	1	NA	gg
Tb927.1.1460	1	+	366500	130	NA	ag
Tb927.1.1460	1	+	366507	10	NA	ag
Tb927.1.1460	1	+	366512	1	NA	ag
Tb927.1.1500	1	+	374289	10	589	ag
Tb927.1.1500	1	+	374298	1	580	ag
Tb1.NT.25	1	+	385002	24	NA	ag
Tb1.NT.25	1	+	385013	1	NA	ag
Tb927.1.1530	1	+	385687	84	23	ag
Tb927.1.1530	1	+	385723	1	NA	ag
Tb927.1.1540	1	+	394757	1	49	at
Tb927.1.1540	1	+	394781	84	25	ag
Tb927.1.1550	1	+	397182	103	8	ag
Tb927.1.1550	1	+	397188	3	2	ag
Tb927.1.1560	1	+	399582	121	94	ag
Tb927.1.1560	1	+	399599	2	77	ag
Tb927.1.1560	1	+	399609	1	67	ag
Tb927.1.1580	1	+	403754	115	21	ag
Tb927.1.1580	1	+	403757	11	18	ag
Tb927.1.1580	1	+	403815	1	NA	ag
Tb927.1.1600	1	+	405363	35	315	ag
Tb927.1.1600	1	+	405433	31	245	ag
Tb927.1.1600	1	+	405513	4	165	ag
Tb927.1.1610	1	+	411097	1	314	ag
Tb927.1.1610	1	+	411126	4	285	gg
Tb927.1.1610	1	+	411183	91	228	ag
Tb927.1.1610	1	+	411186	1	225	gg
Tb927.1.1610	1	+	411202	1	209	ag
Tb927.1.1620	1	+	412634	1	326	ag
Tb927.1.1620	1	+	412656	2	304	ag
Tb927.1.1620	1	+	412695	65	265	ag
Tb927.1.1620	1	+	412700	8	260	ag
Tb927.1.1630	1	+	415584	22	101	ag
Tb927.1.1630	1	+	415594	2	91	ag
Tb927.1.1630	1	+	415920	1	NA	ag
Tb927.1.1640	1	+	416618	2	NA	ag
Tb927.1.1640	1	+	416708	1	NA	ag
Tb927.1.1640	1	+	416749	31	NA	ag
Tb927.1.1640	1	+	416819	1	NA	ag
Tb927.1.1640	1	+	416831	2	NA	ag
Tb927.1.1640	1	+	416991	2	NA	ag
Tb927.1.1640	1	+	416997	1	NA	ag
Tb927.1.1640	1	+	417028	2	NA	ag
Tb927.1.1650	1	+	417999	134	2	ag
Tb927.1.1650	1	+	418081	1	NA	cg
Tb927.1.1650	1	+	418092	1	NA	ag
Tb927.1.1660	1	+	418784	44	45	ag
Tb927.1.1660	1	+	418807	5	22	ag
Tb927.1.1660	1	+	418840	6	NA	ag
Tb927.1.1670	1	+	419908	18	127	ag
Tb927.1.1670	1	+	419910	19	125	ag
Tb927.1.1680	1	+	424538	122	128	ag
Tb927.1.1690	1	+	425754	1	33	tg
Tb927.1.1690	1	+	425755	2	32	gg
Tb927.1.1690	1	+	425774	26	13	ag
Tb927.1.1690	1	+	425783	4	4	ag
Tb927.1.1690	1	+	426462	1	NA	ag
Tb927.1.1690	1	+	426472	1	NA	ag
Tb927.1.1700	1	+	428804	49	72	ag
Tb927.1.1700	1	+	428807	42	69	ag
Tb927.1.1700	1	+	428820	1	56	ag
Tb927.1.1700	1	+	429961	1	NA	ag
Tb927.1.1710	1	+	430740	2	203	ag
Tb927.1.1710	1	+	430767	2	176	ag
Tb927.1.1710	1	+	430797	1	146	gg
Tb927.1.1710	1	+	430810	136	133	ag
Tb927.1.1710	1	+	430860	1	83	ag
Tb927.1.1710	1	+	430937	2	6	ag
Tb927.1.1710	1	+	431520	2	NA	ag
Tb927.1.1710	1	+	434354	1	NA	ag
Tb927.1.1710	1	+	434370	2	NA	ag
Tb927.1.1720	1	+	436923	1	NA	gg
Tb927.1.1720	1	+	436931	74	NA	ag
Tb927.1.1720	1	+	436933	85	NA	ag
Tb927.1.1720	1	+	436939	9	NA	ag
Tb927.1.1730	1	+	438490	4	219	ag
Tb927.1.1730	1	+	438559	23	150	ag
Tb927.1.1740	1	+	441101	56	288	ag
Tb927.1.1740	1	+	441217	1	172	ag
Tb927.1.1740	1	+	441256	2	133	ag
Tb927.1.1740	1	+	441448	1	NA	ag
Tb927.1.1740	1	+	441550	1	NA	ag
Tb927.1.1750	1	+	463430	78	44	ag
Tb927.1.1750	1	+	463444	1	30	ag
Tb927.1.1770	1	+	466504	2	409	ag
Tb927.1.1770	1	+	466562	3	351	aa
Tb927.1.1770	1	+	466568	1	345	ag
Tb927.1.1770	1	+	466912	1	1	ag
Tb927.1.1790	1	+	468044	31	152	aa
Tb927.1.1790	1	+	468057	3	139	ag
Tb927.1.1820	1	+	470111	1	161	tg
Tb927.1.1820	1	+	470120	54	152	ag
Tb927.1.1820	1	+	470124	9	148	ag
Tb927.1.1840	1	+	473180	57	995	ag
Tb927.1.1840	1	+	473639	1	536	ag
Tb927.1.1850	1	+	479530	22	264	ag
Tb927.1.1850	1	+	479532	1	262	ag
Tb927.1.1850	1	+	479555	1	239	ag
Tb927.1.1880	1	+	483817	35	373	ag
Tb927.1.1880	1	+	483825	1	365	ag
Tb927.1.1880	1	+	485145	1	NA	ag
Tb927.1.1880	1	+	485153	1	NA	ag
Tb927.1.1890	1	+	488949	20	70	ag
Tb927.1.1890	1	+	488952	1	67	gg
Tb927.1.1890	1	+	488954	23	65	ag
Tb927.1.1890	1	+	488972	20	47	ag
Tb927.1.1890	1	+	489001	1	18	ag
Tb927.1.1910	1	+	493402	2	399	ag
Tb927.1.1910	1	+	493470	35	331	ag
Tb927.1.1910	1	+	493523	11	278	ag
Tb927.1.1910	1	+	495770	2	NA	ag
Tb927.1.1910	1	+	495797	8	NA	ag
Tb927.1.1910	1	+	495800	3	NA	ag
Tb927.1.1920	1	+	498098	28	96	ag
Tb927.1.1920	1	+	498146	3	48	ag
Tb927.1.1930	1	+	500880	58	673	ag
Tb927.1.1930	1	+	500893	1	660	ag
Tb927.1.1930	1	+	500930	2	623	ag
Tb927.1.1930	1	+	500960	1	593	ag
Tb927.1.1960	1	+	513787	5	252	ag
Tb927.1.1960	1	+	513805	1	234	gg
Tb927.1.1960	1	+	513878	120	161	ag
Tb927.1.1960	1	+	513880	10	159	ag
Tb927.1.1960	1	+	513882	2	157	ag
Tb927.1.1960	1	+	513884	1	155	ag
Tb927.1.1960	1	+	513892	2	147	ag
Tb927.1.1980	1	+	516410	91	160	ag
Tb927.1.1980	1	+	516445	4	125	ag
Tb927.1.1990	1	+	517767	50	NA	ag
Tb927.1.1990	1	+	517772	6	NA	ag
Tb927.1.1990	1	+	517775	10	NA	ag
Tb927.1.1990	1	+	517825	1	NA	ag
Tb927.1.2000	1	+	518621	34	330	ag
Tb927.1.2000	1	+	518633	1	318	ag
Tb1.NT.44	1	-	520703	3	NA	ag
Tb927.1.2040	1	-	522475	13	13	ag
Tb1.NT.26	1	+	527552	1	NA	tg
Tb1.NT.26	1	+	527593	63	NA	aa
Tb1.NT.26	1	+	527605	1	NA	ag
Tb1.NT.26	1	+	530999	2	NA	ag
Tb927.1.2100	1	+	531515	1328	68	gg
Tb927.1.2100	1	+	531517	5	66	ag
Tb927.1.2100	1	+	531522	47	61	ag
Tb927.1.2100	1	+	531533	1	50	ag
Tb927.1.2100	1	+	531539	1	44	ag
Tb927.1.2100	1	+	531568	2	15	ag
Tb927.1.2100	1	+	531574	2	9	ag
Tb927.1.2110	1	+	535994	148	283	ag
Tb927.1.2110	1	+	536028	3	249	ag
Tb927.1.2120	1	+	540417	110	301	ag
Tb927.1.2120	1	+	540705	25	13	ag
Tb927.1.2120	1	+	540708	14	10	ag
Tb927.1.2150	1	+	546122	63	113	ag
Tb927.1.2150	1	+	546124	2	111	ag
Tb927.1.2150	1	+	546130	2	105	ag
Tb927.1.2160	1	+	548660	71	205	ag
Tb927.1.2160	1	+	548671	1	194	ag
Tb927.1.2190	1	+	551782	70	1448	ag
Tb927.1.2190	1	+	552733	10	497	ga
Tb927.1.2190	1	+	556364	1	NA	ag
Tb927.1.2210	1	+	559984	73	NA	ag
Tb927.1.2210	1	+	560016	104	NA	ag
Tb927.1.2210	1	+	560033	2	NA	ag
Tb927.1.2260	1	+	564543	3	434	at
Tb927.1.2260	1	+	564547	6	430	cg
Tb927.1.2260	1	+	564552	1	425	at
Tb927.1.2260	1	+	564569	1	408	at
Tb927.1.2260	1	+	564601	363	376	ag
Tb927.1.2320	1	+	568526	26	124	ag
Tb927.1.2320	1	+	568618	1	32	ag
Tb927.1.2320	1	+	568664	1	NA	ag
Tb927.1.2330	1	+	570392	2	90	cg
Tb927.1.2330	1	+	570423	49	59	ag
Tb927.1.2330	1	+	570432	3	50	ag
Tb927.1.2330	1	+	570434	10	48	ag
Tb927.1.2330	1	+	570437	1	45	ag
Tb927.1.2330	1	+	570446	58	36	ag
Tb927.1.2330	1	+	570470	14	12	ag
Tb927.1.2340	1	+	572317	1	125	cg
Tb927.1.2340	1	+	572319	1	123	cg
Tb927.1.2340	1	+	572320	201	122	gg
Tb927.1.2340	1	+	572325	7	117	tg
Tb927.1.2340	1	+	572336	15841	106	ag
Tb927.1.2340	1	+	572344	1	98	aa
Tb927.1.2340	1	+	572351	826	91	ag
Tb927.1.2340	1	+	572357	90	85	ag
Tb927.1.2340	1	+	572362	31	80	ag
Tb927.1.2340	1	+	572385	27	57	ag
Tb927.1.2340	1	+	572391	26	51	ag
Tb927.1.2340	1	+	572394	7	48	ag
Tb927.1.2340	1	+	572401	1	41	ag
Tb927.1.2350	1	+	574064	1	60	ca
Tb927.1.2350	1	+	574065	357	59	ag
Tb927.1.2350	1	+	574066	1	58	gc
Tb927.1.2350	1	+	574074	175	50	ag
Tb927.1.2350	1	+	574077	45	47	gg
Tb927.1.2350	1	+	574079	34	45	ag
Tb927.1.2350	1	+	574083	3	41	ag
Tb927.1.2350	1	+	574105	122	19	ag
Tb927.1.2360	1	+	575978	85	106	ag
Tb927.1.2360	1	+	575979	1	105	ga
Tb927.1.2360	1	+	575993	8	91	ag
Tb927.1.2370	1	+	577707	19199	59	ag
Tb927.1.2370	1	+	577716	144	50	ag
Tb927.1.2370	1	+	577721	1	45	ag
Tb927.1.2370	1	+	577725	157	41	ag
Tb927.1.2370	1	+	577790	2	NA	ag
Tb927.1.2370	1	+	578780	1	NA	cg
Tb927.1.2380	1	+	579603	1	123	cg
Tb927.1.2380	1	+	579604	24	122	gg
Tb927.1.2380	1	+	579609	2	117	tg
Tb927.1.2380	1	+	579618	1	108	ac
Tb927.1.2380	1	+	579620	2864	106	ag
Tb927.1.2380	1	+	579635	218	91	ag
Tb927.1.2380	1	+	579641	6	85	ag
Tb927.1.2380	1	+	579646	1	80	ag
Tb927.1.2380	1	+	579669	2	57	ag
Tb927.1.2380	1	+	579675	3	51	ag
Tb927.1.2380	1	+	580117	1	NA	tg
Tb927.1.2390	1	+	581349	356	59	ag
Tb927.1.2390	1	+	581358	2	50	ag
Tb927.1.2390	1	+	581360	21	48	ag
Tb927.1.2390	1	+	581361	1	47	gg
Tb927.1.2390	1	+	581363	1	45	ag
Tb927.1.2390	1	+	581367	3	41	ag
Tb927.1.2390	1	+	581389	3	19	ag
Tb927.1.2400	1	+	583262	4	106	ag
Tb927.1.2400	1	+	583277	2	91	ag
Tb927.1.2410	1	+	584973	1	NA	aa
Tb927.1.2410	1	+	584991	13839	NA	ag
Tb927.1.2410	1	+	584992	2	NA	gc
Tb927.1.2410	1	+	585000	9	NA	ag
Tb927.1.2410	1	+	585002	3	NA	ag
Tb927.1.2410	1	+	585003	41	NA	gg
Tb927.1.2410	1	+	585005	29	NA	ag
Tb927.1.2410	1	+	585031	3	NA	ag
Tb927.1.2420	1	+	590974	1	NA	ag
Tb927.1.2430	1	+	592431	1	65	at
Tb927.1.2430	1	+	592436	1	60	at
Tb927.1.2430	1	+	592441	6	55	ag
Tb927.1.2430	1	+	592445	2708	51	ag
Tb927.1.2430	1	+	592480	1	16	ag
Tb927.1.2430	1	+	592494	17	2	ag
Tb927.1.2430	1	+	592618	1	NA	cc
Tb927.1.2450	1	+	594014	8	65	at
Tb927.1.2450	1	+	594024	12	55	ag
Tb927.1.2450	1	+	594028	3	51	ag
Tb927.1.2470	1	+	595608	33	55	ag
Tb927.1.2470	1	+	595613	1	50	gc
Tb927.1.2470	1	+	595661	1	2	ag
Tb927.1.2490	1	+	597200	18621	55	ag
Tb927.1.2490	1	+	597204	3	51	ag
Tb927.1.2490	1	+	597206	2	49	ct
Tb927.1.2490	1	+	597239	30	16	ag
Tb927.1.2510	1	+	598786	7	55	ag
Tb927.1.2510	1	+	598787	1	54	ga
Tb927.1.2510	1	+	598790	2	51	ag
Tb927.1.2510	1	+	598798	75	43	ag
Tb927.1.2530	1	+	600372	427	55	ag
Tb927.1.2530	1	+	600376	81	51	ag
Tb927.1.2530	1	+	600411	1	16	ag
Tb927.1.2550	1	+	601944	2	67	ac
Tb927.1.2550	1	+	601956	386	55	ag
Tb927.1.2550	1	+	601959	1	52	aa
Tb927.1.2550	1	+	601960	63	51	ag
Tb927.1.2550	1	+	601968	2	43	ag
Tb927.1.2570	1	+	603459	372	23	ag
Tb927.1.2570	1	+	603472	2	10	ag
Tb927.1.2570	1	+	603486	2	NA	gg
Tb927.1.2570	1	+	603489	4	NA	gg
Tb927.1.2580	1	+	607283	1	119	ag
Tb927.1.2580	1	+	607325	1	77	gg
Tb927.1.2580	1	+	607363	1	39	tg
Tb927.1.2580	1	+	607369	1	33	tg
Tb927.1.2580	1	+	607378	52	24	ag
Tb927.1.2580	1	+	607396	59	6	ag
Tb927.1.2580	1	+	607401	3	1	ag
Tb927.1.2580	1	+	607408	1	NA	ag
Tb1.NT.28	1	+	608988	12	NA	ag
Tb1.NT.28	1	+	609016	2	NA	ag
Tb927.1.2600	1	+	609479	35	551	ag
Tb927.1.2600	1	+	609485	3	545	ag
Tb927.1.2640	1	+	616213	13	383	ag
Tb927.1.2640	1	+	616235	2	361	ag
Tb927.1.2640	1	+	616241	1	355	ag
Tb927.1.2670	1	+	618323	1	606	gt
Tb927.1.2670	1	+	618328	4	601	gg
Tb927.1.2670	1	+	618361	1	568	at
Tb927.1.2670	1	+	618377	113	552	ag
Tb927.1.2670	1	+	618393	1	536	ag
Tb927.1.2700	1	+	622172	1	372	gg
Tb927.1.2700	1	+	622175	58	369	ag
Tb927.1.2700	1	+	622204	1	340	aa
Tb927.1.2710	1	+	624161	13	539	ag
Tb927.1.2710	1	+	624169	2	531	ag
Tb927.1.2710	1	+	624253	2	447	ag
Tb927.1.2710	1	+	624651	4	49	ag
Tb927.1.2730	1	+	628532	92	342	ag
Tb927.1.2730	1	+	628843	8	31	ag
Tb927.1.2740	1	+	631055	63	214	ag
Tb927.1.2740	1	+	631058	21	211	ag
Tb927.1.2750	1	+	633138	11	227	ag
Tb927.1.2750	1	+	633179	4	186	tg
Tb927.1.2750	1	+	633187	2	178	tg
Tb927.1.2750	1	+	633194	516	171	ag
Tb927.1.2750	1	+	633200	21	165	ag
Tb927.1.2750	1	+	633221	2	144	ag
Tb927.1.2750	1	+	633239	1	126	ag
Tb927.1.2770	1	+	634789	2	27	ag
Tb927.1.2770	1	+	634794	42	22	ag
Tb1.NT.29	1	-	640556	62	NA	ag
Tb927.1.2820	1	-	643225	1	NA	ag
Tb927.1.2820	1	-	643258	2	NA	ag
Tb927.1.2820	1	-	643277	3	NA	gg
Tb1.NT.30	1	-	644551	1	NA	ag
Tb927.1.2850	1	-	647261	878	26	ag
Tb1.NT.31	1	-	648549	3	NA	ag
Tb927.1.2880	1	-	651263	1	25	gc
Tb927.1.2880	1	-	651264	24	26	ag
Tb927.1.2950	1	+	655572	14	48	ag
Tb927.1.2950	1	+	655575	1	45	ag
Tb927.1.2970	1	+	656565	69	28	ag
Tb927.1.2970	1	+	656661	4	NA	ag
Tb927.1.2970	1	+	656954	1	NA	ag
Tb1.NT.33	1	+	657749	53	NA	ag
Tb1.NT.33	1	+	657753	1	NA	ag
Tb1.NT.33	1	+	657830	1	NA	gg
Tb1.NT.33	1	+	658568	8	NA	ag
Tb927.1.2980	1	+	658928	83	NA	ag
Tb927.1.2980	1	+	658961	3	NA	ag
Tb927.1.2980	1	+	659805	2	NA	ag
Tb927.1.2980	1	+	661541	1	NA	ag
Tb927.1.2980	1	+	662044	1	NA	ag
Tb927.1.2985	1	+	662952	139	21	ag
Tb927.1.2985	1	+	662957	2	16	ag
Tb927.1.2990	1	+	663652	89	6	ag
Tb927.1.2990	1	+	663688	1	NA	ag
Tb927.1.3000	1	+	666881	5	126	ag
Tb927.1.3000	1	+	666978	61	29	ag
Tb927.1.3000	1	+	666981	8	26	ag
Tb927.1.3000	1	+	667021	1	NA	ag
Tb927.1.3010	1	+	668665	1	127	ag
Tb927.1.3010	1	+	668729	37	63	ag
Tb927.1.3010	1	+	668753	33	39	ag
Tb927.1.3010	1	+	668770	23	22	ag
Tb927.1.3010	1	+	668774	1	18	ag
Tb927.1.3030	1	+	670234	173	48	ag
Tb927.1.3040	1	+	671777	67	71	ag
Tb927.1.3040	1	+	672364	1	NA	ag
Tb927.1.3050	1	+	672923	27	125	ag
Tb927.1.3050	1	+	672944	5	104	ag
Tb927.1.3050	1	+	673036	130	12	ag
Tb927.1.3050	1	+	673040	4	8	ag
Tb927.1.3070	1	+	675087	1	126	tg
Tb927.1.3070	1	+	675110	175	103	ag
Tb927.1.3070	1	+	675125	2	88	ag
Tb927.1.3070	1	+	675130	2	83	ag
Tb927.1.3070	1	+	675192	1	21	ag
Tb927.1.3110	1	+	677605	86	161	ag
Tb927.1.3110	1	+	677616	284	150	ag
Tb927.1.3110	1	+	677625	15	141	ag
Tb927.1.3110	1	+	677628	2	138	ag
Tb927.1.3110	1	+	677661	42	105	ag
Tb927.1.3120	1	+	679083	1	70	ag
Tb927.1.3120	1	+	679144	34	9	ag
Tb927.1.3120	1	+	679150	1	3	ag
Tb927.1.3130	1	+	683008	21	124	ag
Tb927.1.3130	1	+	683041	3	91	ag
Tb927.1.3130	1	+	683047	1	85	ag
Tb927.1.3150	1	+	685426	73	116	ag
Tb927.1.3150	1	+	685641	2	NA	aa
Tb927.1.3170	1	+	687191	1	145	ac
Tb927.1.3170	1	+	687208	173	128	ag
Tb927.1.3180	1	+	688887	1	76	ta
Tb927.1.3180	1	+	688901	4	62	cg
Tb927.1.3180	1	+	688905	1	58	ac
Tb927.1.3180	1	+	688918	2	45	cg
Tb927.1.3180	1	+	688927	3	36	at
Tb927.1.3180	1	+	688934	4370	29	ag
Tb927.1.3180	1	+	688935	1	28	gc
Tb927.1.3180	1	+	688942	16	21	ag
Tb927.1.3180	1	+	688953	2	10	ag
Tb927.1.3180	1	+	688978	1	NA	ag
Tb927.1.3200	1	+	689933	14	222	ag
Tb927.1.3200	1	+	689981	359	174	ag
Tb927.1.3200	1	+	689982	1	173	gg
Tb927.1.3200	1	+	690000	1	155	ag
Tb927.1.3200	1	+	690013	1	142	ag
Tb927.1.3220	1	+	691363	29	434	ag
Tb927.1.3220	1	+	691383	1	414	ag
Tb927.1.3220	1	+	691387	1	410	ag
Tb927.1.3220	1	+	691637	40	160	ag
Tb927.1.3220	1	+	691680	3	117	ag
Tb927.1.3220	1	+	691711	11	86	ag
Tb927.1.3220	1	+	691715	1	82	ag
Tb927.1.3220	1	+	691722	1	75	ag
Tb927.1.3230	1	+	694140	105	178	ag
Tb927.1.3230	1	+	694168	8	150	ag
Tb927.1.3230	1	+	694242	1	76	ag
Tb927.1.3250	1	+	696806	162	219	ag
Tb927.1.3260	1	+	702966	108	160	ag
Tb927.1.3260	1	+	702980	47	146	ag
Tb927.1.3260	1	+	702989	13	137	ag
Tb927.1.3260	1	+	707994	2	NA	ag
Tb927.1.3270	1	+	709471	68	102	ag
Tb927.1.3280	1	+	712890	73	NA	ag
Tb927.1.3280	1	+	712898	2	NA	ag
Tb927.1.3290	1	+	714080	1	157	cg
Tb927.1.3290	1	+	714094	140	143	ag
Tb927.1.3290	1	+	714099	21	138	ag
Tb927.1.3290	1	+	714223	5	14	ag
Tb927.1.3290	1	+	714229	8	8	ag
Tb927.1.3300	1	+	717838	1	146	tg
Tb927.1.3300	1	+	717851	160	133	ag
Tb927.1.3300	1	+	717860	3	124	ag
Tb927.1.3300	1	+	717875	1	109	ag
Tb927.1.3300	1	+	717892	1	92	ag
Tb927.1.3310	1	+	721777	47	445	ag
Tb927.1.3310	1	+	721781	20	441	ag
Tb927.1.3320	1	+	723733	9	723	ag
Tb1.NT.35	1	-	731190	2	NA	ag
Tb1.NT.35	1	-	731231	3	NA	ag
Tb927.1.3390	1	-	732219	14	8	ag
Tb927.1.3390	1	-	732375	16	164	ag
Tb927.1.3390	1	-	732378	79	167	ag
Tb927.1.3390	1	-	732470	1	259	ag
Tb927.1.3390	1	-	732497	38	286	ag
Tb927.1.3400	1	-	733835	4	15	ag
Tb927.1.3400	1	-	733840	12	20	ag
Tb927.1.3400	1	-	733895	2	75	ag
Tb927.1.3400	1	-	733898	3	78	ag
Tb927.1.3400	1	-	734045	7	225	ag
Tb927.1.3410	1	-	735425	2	NA	ag
Tb927.1.3410	1	-	735458	1	NA	ag
Tb927.1.3410	1	-	735796	82	NA	ag
Tb927.1.3410	1	-	735850	1	NA	at
Tb927.1.3450	1	-	740175	203	43	ag
Tb1.NT.36	1	-	744983	8	NA	tt
Tb927.1.3470	1	-	751735	1	NA	tt
Tb927.1.3470	1	-	752043	10	NA	ag
Tb927.1.3470	1	-	752057	1	NA	gg
Tb927.1.3470	1	-	752058	442	NA	ag
Tb927.1.3470	1	-	752067	1	NA	gg
Tb927.1.3550	1	-	757915	4	47	ag
Tb927.1.3550	1	-	757935	66	67	ag
Tb927.1.3560	1	-	761318	3	34	ag
Tb927.1.3560	1	-	761322	25	38	ag
Tb1.NT.37	1	-	762050	3	NA	ag
Tb1.NT.37	1	-	762086	15	NA	ag
Tb927.1.3640	1	+	767118	2	NA	ag
Tb927.1.3640	1	+	767154	6	NA	ag
Tb927.1.3640	1	+	767161	2	NA	ag
Tb927.1.3640	1	+	767839	2	NA	ag
Tb927.1.3640	1	+	767861	1	NA	ag
Tb1.NT.38	1	+	769482	4	NA	ag
Tb1.NT.38	1	+	769502	22	NA	ag
Tb1.NT.38	1	+	769731	10	NA	ag
Tb1.NT.38	1	+	769751	34	NA	ag
Tb1.NT.38	1	+	769760	1	NA	ag
Tb1.NT.38	1	+	776042	1	NA	tg
Tb927.1.3670	1	+	776565	46	60	ag
Tb927.1.3670	1	+	776581	2	44	ag
Tb927.1.3670	1	+	776590	1	35	ag
Tb927.1.3670	1	+	776593	1	32	ag
Tb1.NT.45	1	+	795931	1	NA	tg
Tb927.1.3760	1	-	808853	3	NA	ag
Tb927.1.3800	1	+	814170	4	135	ag
Tb927.1.3800	1	+	814190	1	115	ag
Tb927.1.3800	1	+	814232	73	73	ag
Tb927.1.3800	1	+	814242	5	63	ag
Tb927.1.3800	1	+	814253	2	52	ag
Tb927.1.3810	1	+	815091	1	NA	at
Tb927.1.3810	1	+	815097	213	NA	ag
Tb927.1.3810	1	+	815099	1	NA	tg
Tb927.1.3820	1	+	815718	246	30	ag
Tb927.1.3820	1	+	815727	61	21	ag
Tb927.1.3820	1	+	815731	1	17	ag
Tb927.1.3820	1	+	815743	1	5	ag
Tb927.1.3830	1	+	816304	250	115	ag
Tb927.1.3830	1	+	816308	13	111	ag
Tb927.1.3830	1	+	816329	3	90	gc
Tb927.1.3840	1	+	818726	121	NA	ag
Tb927.1.3840	1	+	818727	1	NA	gg
Tb927.1.3840	1	+	818754	1	NA	ag
Tb927.1.3850	1	+	820932	2	197	ag
Tb927.1.3850	1	+	820951	5	178	gg
Tb927.1.3850	1	+	820956	4	173	gg
Tb927.1.3850	1	+	820959	1	170	gg
Tb927.1.3850	1	+	820968	128	161	ag
Tb927.1.3850	1	+	820975	3	154	ag
Tb927.1.3860	1	+	822194	114	376	ag
Tb927.1.3860	1	+	822486	1	84	ag
Tb927.1.3880	1	+	826497	101	511	ag
Tb927.1.3880	1	+	826501	8	507	ag
Tb927.1.3880	1	+	826622	25	386	ag
Tb927.1.3880	1	+	826633	1	375	ag
Tb927.1.3880	1	+	827398	1	NA	ag
Tb927.1.3910	1	+	833538	2	259	tg
Tb927.1.3910	1	+	833539	3	258	gg
Tb927.1.3910	1	+	833572	196	225	ag
Tb927.1.3910	1	+	833601	2	196	ag
Tb927.1.3910	1	+	835222	8	NA	ag
Tb927.1.3910	1	+	835226	2	NA	ag
Tb927.1.3940	1	+	837292	1	391	cg
Tb927.1.3940	1	+	837318	148	365	gg
Tb927.1.3940	1	+	837323	18	360	ag
Tb927.1.3940	1	+	837328	6	355	ag
Tb927.1.3940	1	+	837542	1	141	ag
Tb927.1.3950	1	+	840718	809	NA	ag
Tb927.1.3950	1	+	840730	7	NA	ag
Tb927.1.3950	1	+	840753	2	NA	ag
Tb927.1.4010	1	+	844375	84	483	ag
Tb927.1.4010	1	+	844382	4	476	ag
Tb927.1.4010	1	+	844904	1	NA	ag
Tb927.1.4040	1	+	852602	1	207	aa
Tb927.1.4040	1	+	852635	15	174	ag
Tb927.1.4050	1	+	856392	135	119	ag
Tb927.1.4050	1	+	856406	15	105	ag
Tb927.1.4050	1	+	856415	3	96	ag
Tb927.1.4050	1	+	856422	1	89	ag
Tb927.1.4050	1	+	856470	1	41	ag
Tb927.1.4050	1	+	857317	3	NA	ag
Tb927.1.4100	1	+	861500	1	307	gg
Tb927.1.4100	1	+	861570	1	237	cg
Tb927.1.4100	1	+	861572	403	235	ag
Tb927.1.4100	1	+	861574	802	233	ag
Tb927.1.4100	1	+	861582	155	225	ag
Tb927.1.4100	1	+	861585	11	222	ag
Tb927.1.4100	1	+	861589	1	218	ag
Tb927.1.4100	1	+	861604	1	203	ag
Tb927.1.4140	1	+	864788	37	173	ag
Tb927.1.4140	1	+	864800	2	161	ag
Tb927.1.4140	1	+	864813	1	148	ag
Tb927.1.4140	1	+	865063	4	NA	ag
Tb927.1.4160	1	+	866616	5	352	cg
Tb927.1.4160	1	+	866632	1	336	cg
Tb927.1.4160	1	+	866634	265	334	ag
Tb927.1.4160	1	+	866678	3	290	ag
Tb927.1.4160	1	+	866684	2	284	ag
Tb927.1.4160	1	+	866894	2	74	ag
Tb927.1.4180	1	+	867775	2	343	gg
Tb927.1.4180	1	+	867776	1	342	gg
Tb927.1.4180	1	+	867783	75	335	ag
Tb927.1.4210	1	+	871358	8	132	ag
Tb927.1.4220	1	+	871861	111	NA	ag
Tb927.1.4220	1	+	871863	1	NA	cg
Tb927.1.4220	1	+	871872	1	NA	ag
Tb927.1.4220	1	+	871880	1	NA	ag
Tb927.1.4230	1	+	873846	2	86	aa
Tb927.1.4230	1	+	873894	1	38	tg
Tb927.1.4230	1	+	873895	2	37	gg
Tb927.1.4230	1	+	873897	1	35	tg
Tb927.1.4230	1	+	873908	1	24	cg
Tb927.1.4230	1	+	873922	445	10	ag
Tb927.1.4230	1	+	873927	66	5	ag
Tb927.1.4250	1	+	876432	103	3	ag
Tb927.1.4250	1	+	876442	2	NA	ag
Tb927.1.4280	1	+	880176	14	910	ag
Tb927.1.4280	1	+	880564	1	522	ag
Tb927.1.4300	1	+	885965	156	334	ag
Tb927.1.4310	1	+	890091	154	836	ag
Tb927.1.4310	1	+	890095	6	832	ag
Tb927.1.4310	1	+	890128	1	799	ag
Tb927.1.4340	1	+	899103	1	535	ag
Tb927.1.4340	1	+	899108	17	530	ag
Tb927.1.4340	1	+	899113	2	525	ag
Tb927.1.4340	1	+	899123	1	515	ag
Tb927.1.4370	1	+	902820	119	404	ag
Tb927.1.4370	1	+	902832	1	392	ag
Tb927.1.4370	1	+	903279	1	NA	ag
Tb927.1.4370	1	+	903462	2	NA	ag
Tb927.1.4380	1	+	905808	1	202	ac
Tb927.1.4380	1	+	905832	42	178	ag
Tb927.1.4380	1	+	906488	1	NA	ag
Tb927.1.4380	1	+	906515	1	NA	ag
Tb927.1.4400	1	+	907814	10	286	ag
Tb927.1.4400	1	+	907857	11	243	gg
Tb927.1.4400	1	+	907880	69	220	ag
Tb927.1.4400	1	+	907887	1	213	gg
Tb927.1.4400	1	+	907892	1	208	ag
Tb927.1.4400	1	+	907957	2	143	ag
Tb927.1.4410	1	+	909409	120	126	ag
Tb927.1.4410	1	+	909419	1	116	ag
Tb927.1.4410	1	+	909507	2	28	ag
Tb927.1.4410	1	+	909516	3	19	ag
Tb927.1.4420	1	+	912167	189	157	ag
Tb927.1.4420	1	+	912178	1	146	ag
Tb927.1.4420	1	+	912243	2	81	ag
Tb927.1.4450	1	+	916355	1	198	at
Tb927.1.4450	1	+	916379	1	174	cg
Tb927.1.4450	1	+	916395	118	158	ag
Tb927.1.4450	1	+	917248	1	NA	ag
Tb927.1.4450	1	+	917319	1	NA	cg
Tb927.1.4450	1	+	917338	2	NA	ag
Tb927.1.4450	1	+	917341	1	NA	ag
Tb927.1.4450	1	+	917764	1	NA	ag
Tb927.1.4450	1	+	917809	2	NA	ag
Tb927.1.4470	1	+	921184	1	239	gg
Tb927.1.4470	1	+	921239	211	184	ag
Tb927.1.4480	1	+	923222	1	317	gg
Tb927.1.4480	1	+	923248	79	291	ag
Tb927.1.4480	1	+	923293	1	246	ag
Tb927.1.4490	1	+	928833	90	25	ag
Tb927.1.4490	1	+	928837	3	21	ag
Tb927.1.4500	1	+	932224	89	483	ag
Tb927.1.4500	1	+	932236	2	471	ag
Tb927.1.4500	1	+	932273	1	434	ag
Tb927.1.4500	1	+	932981	1	NA	ag
Tb927.1.4520	1	+	934408	17	535	ag
Tb927.1.4520	1	+	934456	1	487	gg
Tb927.1.4540	1	+	939284	2	110	ag
Tb927.1.4540	1	+	939354	1	40	ag
Tb927.1.4560	1	+	942423	1	99	ag
Tb927.1.4650	1	+	954772	375	132	ag
Tb927.1.4650	1	+	954797	5	107	ag
Tb927.1.4680	1	+	962455	13	295	ag
Tb927.1.4680	1	+	962687	1	63	ag
Tb927.1.4690	1	+	964015	61	171	ag
Tb927.1.4690	1	+	964048	23	138	ag
Tb927.1.4690	1	+	964094	1	92	ag
Tb927.1.4700	1	+	965820	15	217	ag
Tb927.1.4700	1	+	965979	1	58	gg
Tb927.1.4700	1	+	965981	53	56	ag
Tb927.1.4700	1	+	965983	15	54	ag
Tb927.1.4700	1	+	965989	13	48	ag
Tb927.1.4700	1	+	966220	1	NA	ag
Tb927.1.4710	1	+	967637	2	151	ag
Tb927.1.4710	1	+	967653	1	135	ag
Tb927.1.4710	1	+	967784	9	4	ag
Tb927.1.4720	1	+	968713	62	71	ag
Tb927.1.4720	1	+	968750	1	34	ag
Tb927.1.4720	1	+	969441	3	NA	ag
Tb927.1.4720	1	+	969443	9	NA	ag
Tb927.1.4720	1	+	969456	1	NA	ag
Tb927.1.4730	1	+	970947	3	69	ag
Tb927.1.4730	1	+	971007	108	9	ag
Tb927.1.4730	1	+	971012	41	4	ac
Tb927.1.4730	1	+	971023	1	NA	ag
Tb927.1.4730	1	+	971024	5	NA	gg
Tb927.1.4740	1	+	971898	93	59	ag
Tb927.1.4740	1	+	971901	14	56	ag
Tb927.1.4740	1	+	971904	1	53	ag
Tb927.1.4740	1	+	971947	1	10	ag
Tb927.1.4760	1	+	975777	50	67	ag
Tb927.1.4760	1	+	975784	36	60	ag
Tb927.1.4780	1	+	979505	83	38	ag
Tb927.1.4780	1	+	979591	16	NA	ag
Tb927.1.4780	1	+	979608	8	NA	ag
Tb927.1.4800	1	+	982326	42	219	ag
Tb927.1.4800	1	+	982329	5	216	ag
Tb927.1.4810	1	+	984349	22	111	ag
Tb927.1.4810	1	+	984377	2	83	aa
Tb927.1.4830	1	+	986557	16	161	ag
Tb927.1.4830	1	+	986563	1	155	ag
Tb927.1.4850	1	+	988441	8	478	ag
Tb927.1.4870	1	+	989768	2	3	ag
Tb927.1.4890	1	+	991993	16	11	ag
Tb927.1.4900	1	+	993537	13	7	ag
Tb927.1.4910	1	+	994790	2	3	ag
Tb927.1.4930	1	-	998560	10	325	ag
Tb1.NT.39	1	-	999172	4	NA	ag
Tb1.NT.39	1	-	999177	9	NA	ag
Tb1.NT.39	1	-	999210	4	NA	ca
Tb1.NT.47	1	-	1000259	1	NA	ag
Tb927.1.4970	1	+	1001643	1	NA	cg
Tb927.1.4970	1	+	1001645	16	NA	ag
Tb927.1.4970	1	+	1001653	6	NA	ag
Tb927.1.5000	1	+	1004241	3	67	ag
Tb927.1.5000	1	+	1004272	196	36	ag
Tb927.1.5000	1	+	1004287	9	21	ag
Tb927.1.5010	1	+	1005861	49	517	ag
Tb927.1.5010	1	+	1005871	1	507	ag
Tb927.1.5020	1	+	1007062	18	198	ag
Tb927.1.5020	1	+	1007066	3	194	ag
Tb927.1.5020	1	+	1007074	5	186	ag
Tb927.1.5020	1	+	1007106	2	154	ag
Tb927.1.5030	1	+	1007744	11	60	ag
Tb927.1.5030	1	+	1007761	20	43	ag
Tb927.1.5030	1	+	1007766	3	38	ag
Tb1.NT.40	1	+	1010716	26	NA	ag
Tb1.NT.40	1	+	1010736	8	NA	ag
Tb1.NT.40	1	+	1010758	1	NA	ag
Tb927.1.5050	1	+	1011666	5	496	ag
Tb927.1.5050	1	+	1011667	3	495	gg
Tb927.1.5050	1	+	1011696	3	466	ta
Tb927.1.5060	1	+	1013233	29	32	ag
Tb927.1.5060	1	+	1013237	3	28	ag
Tb927.1.5080	1	+	1015353	12	42	ag
Tb927.1.5100	1	+	1018100	3	NA	ag
Tb1.NT.41	1	+	1021984	1	NA	gg
Tb1.NT.41	1	+	1021997	6	NA	ag
Tb1.NT.41	1	+	1025237	2	NA	ag
Tb927.1.5170	1	+	1027233	2	13	ag
Tb927.1.5170	1	+	1027243	1	3	ag
Tb1.NT.42	1	+	1029003	3	NA	ag
Tb1.NT.42	1	+	1029718	1	NA	ag
Tb1.NT.43	1	+	1030891	1	NA	ag
Tb1.NT.43	1	+	1031460	1	NA	ag
Tb927.1.5200	1	+	1032129	5	16	ag
Tb2.NT.1	2	-	705	1	NA	aa
Tb2.NT.1	2	-	715	7	NA	ag
Tb2.NT.1	2	-	723	1	NA	cg
Tb2.NT.2	2	-	1270	1	NA	ag
Tb2.NT.2	2	-	1285	3	NA	ag
Tb2.NT.2	2	-	1287	64	NA	ag
Tb927.2.100	2	-	4216	2	44	aa
Tb927.2.100	2	-	4218	23	46	ag
Tb927.2.100	2	-	4219	1	47	ga
Tb927.2.100	2	-	4220	453	48	ag
Tb927.2.100	2	-	4236	17	64	ag
Tb927.2.170	2	+	11866	1	NA	ag
Tb927.2.170	2	+	12376	1	NA	aa
Tb927.2.170	2	+	13824	2	NA	ag
Tb927.2.170	2	+	13841	2	NA	ag
Tb2.NT.67	2	+	17348	106	NA	ag
Tb2.NT.67	2	+	17353	26	NA	ag
Tb2.NT.67	2	+	18094	5	NA	ag
Tb927.2.200	2	+	20712	4	NA	ag
Tb927.2.200	2	+	21648	1	NA	ag
Tb927.2.240	2	-	26166	6	NA	ag
Tb927.2.240	2	-	26185	71	NA	ag
Tb927.2.270	2	-	32798	7	39	ag
Tb927.2.270	2	-	32823	5	64	ag
Tb927.2.280	2	-	38199	666	32	ag
Tb927.2.300	2	-	43860	1	NA	ag
Tb927.2.300	2	-	43870	1	NA	ag
Tb927.2.300	2	-	44616	2	NA	ag
Tb927.2.300	2	-	44622	1	NA	ag
Tb927.2.300	2	-	44854	6	NA	ag
Tb927.2.300	2	-	44893	1	NA	ag
Tb927.2.300	2	-	44900	1	NA	ag
Tb927.2.300	2	-	44962	1	NA	ag
Tb927.2.300	2	-	45182	1	NA	ag
Tb927.2.300	2	-	45233	1	NA	gg
Tb927.2.300	2	-	45237	11	NA	ag
Tb927.2.300	2	-	45309	1	NA	gg
Tb927.2.300	2	-	45645	1	NA	ag
Tb927.2.300	2	-	45669	3	NA	ag
Tb927.2.300	2	-	45673	5	NA	ag
Tb927.2.300	2	-	45675	124	NA	ag
Tb927.2.340	2	-	46702	1	NA	ag
Tb927.2.340	2	-	46840	2	NA	ag
Tb927.2.340	2	-	46842	2	NA	ag
Tb927.2.340	2	-	46870	1	NA	aa
Tb927.2.340	2	-	46879	18	NA	ag
Tb927.2.340	2	-	46888	6	NA	ag
Tb927.2.340	2	-	46979	1	NA	ag
Tb927.2.340	2	-	47233	1	NA	ag
Tb927.2.340	2	-	47441	1	NA	ag
Tb927.2.340	2	-	48789	17	46	ag
Tb927.2.340	2	-	48793	581	50	ag
Tb2.NT.71	2	-	53594	1	NA	ag
Tb2.NT.71	2	-	54821	1	NA	gt
Tb2.NT.71	2	-	54843	1	NA	ag
Tb2.NT.71	2	-	54861	17	NA	ag
Tb927.2.370	2	-	58379	7	39	ag
Tb927.2.370	2	-	58388	71	48	ag
Tb927.2.370	2	-	58404	55	64	ag
Tb927.2.380	2	-	63800	262	32	ag
Tb927.2.380	2	-	63820	1	52	at
Tb927.2.400	2	-	68133	1	NA	ag
Tb927.2.400	2	-	69160	2	25	ag
Tb927.2.400	2	-	69167	3	32	ag
Tb927.2.420	2	-	74838	1	NA	ag
Tb927.2.420	2	-	74844	3	NA	ag
Tb927.2.420	2	-	74854	11	NA	ag
Tb927.2.420	2	-	74880	9	NA	ag
Tb927.2.420	2	-	75409	1	NA	ag
Tb927.2.420	2	-	75823	11	NA	ag
Tb927.2.420	2	-	75884	2	NA	ag
Tb927.2.420	2	-	75946	26	NA	ag
Tb927.2.420	2	-	75950	259	NA	ag
Tb927.2.420	2	-	76120	3	77	ag
Tb927.2.420	2	-	76163	2	120	ag
Tb927.2.420	2	-	76166	11	123	ag
Tb927.2.420	2	-	76230	1	187	ag
Tb927.2.420	2	-	76307	1	264	ag
Tb927.2.420	2	-	76657	3	614	ag
Tb927.2.420	2	-	76659	152	616	ag
Tb927.2.450	2	-	77863	21	NA	ag
Tb927.2.450	2	-	77872	9	NA	ag
Tb927.2.450	2	-	77951	1	NA	ag
Tb927.2.450	2	-	77963	6	NA	ag
Tb927.2.450	2	-	77965	33	NA	gg
Tb927.2.450	2	-	78558	1	NA	ga
Tb927.2.450	2	-	79730	1	6	ag
Tb927.2.460	2	-	84582	6	NA	ag
Tb927.2.460	2	-	84592	43	NA	ag
Tb927.2.460	2	-	85622	1	NA	ac
Tb927.2.460	2	-	85687	1	NA	ag
Tb927.2.460	2	-	85691	11	NA	ag
Tb927.2.460	2	-	85735	2	NA	ag
Tb927.2.460	2	-	85737	15	NA	ag
Tb927.2.460	2	-	85778	1	NA	ag
Tb927.2.460	2	-	85960	2	NA	ag
Tb927.2.460	2	-	86383	3	NA	ag
Tb927.2.460	2	-	86389	1	NA	ag
Tb927.2.460	2	-	86394	19	NA	tg
Tb927.2.470	2	-	87593	348	NA	ag
Tb927.2.470	2	-	87602	103	NA	ag
Tb927.2.470	2	-	88797	1	NA	tt
Tb927.2.470	2	-	89102	1	NA	ag
Tb927.2.470	2	-	89488	1	25	ag
Tb927.2.470	2	-	89509	2	46	ag
Tb927.2.470	2	-	89513	386	50	ag
Tb927.2.480	2	-	92990	1	NA	ag
Tb927.2.490	2	-	95707	24	NA	ag
Tb927.2.490	2	-	96763	2	NA	ca
Tb927.2.490	2	-	96947	2	NA	ag
Tb927.2.490	2	-	97057	28	NA	ag
Tb927.2.490	2	-	97486	5	NA	ag
Tb927.2.510	2	-	100650	1	64	ag
Tb927.2.540	2	-	106342	1	NA	ag
Tb927.2.540	2	-	107300	33	NA	ag
Tb927.2.540	2	-	107339	9	NA	ag
Tb927.2.540	2	-	107346	44	NA	ag
Tb927.2.540	2	-	107351	29	NA	ag
Tb927.2.540	2	-	107404	3	NA	ag
Tb927.2.540	2	-	107408	20	NA	ag
Tb927.2.540	2	-	107495	2	NA	ag
Tb927.2.540	2	-	108123	8	NA	ag
Tb927.2.540	2	-	108128	7	NA	cg
Tb927.2.560	2	-	109345	1	NA	ag
Tb927.2.560	2	-	109374	5	NA	at
Tb927.2.560	2	-	109378	34	NA	ag
Tb927.2.560	2	-	109387	7	NA	ag
Tb927.2.560	2	-	111333	1	64	ag
Tb2.NT.75	2	-	114343	10	NA	ag
Tb2.NT.75	2	-	115406	1	NA	ca
Tb2.NT.75	2	-	115420	30	NA	ag
Tb2.NT.75	2	-	115431	2	NA	gg
Tb927.2.650	2	+	118069	1	NA	ag
Tb927.2.650	2	+	118104	1	NA	ag
Tb927.2.650	2	+	118107	3	NA	ag
Tb927.2.650	2	+	118339	4	NA	ag
Tb927.2.650	2	+	119025	35	NA	gg
Tb927.2.650	2	+	119027	7	NA	ag
Tb927.2.650	2	+	119137	4	NA	ag
Tb927.2.660	2	+	120174	5	57	ag
Tb927.2.660	2	+	120192	2	39	at
Tb927.2.660	2	+	120201	1	30	aa
Tb927.2.660	2	+	120203	3	28	ac
Tb927.2.660	2	+	120206	149	25	ag
Tb927.2.660	2	+	120369	45	NA	ag
Tb927.2.660	2	+	120376	1	NA	ag
Tb927.2.680	2	+	124426	2	199	ag
Tb927.2.680	2	+	124443	1	182	ag
Tb927.2.690	2	+	125209	13	170	ag
Tb927.2.690	2	+	125307	65	72	ag
Tb927.2.690	2	+	126193	1	NA	ag
Tb2.NT.76	2	+	129958	36	NA	aa
Tb2.NT.76	2	+	130003	1	NA	ag
Tb2.NT.76	2	+	130703	2	NA	ag
Tb2.NT.76	2	+	130718	1	NA	ag
Tb2.NT.76	2	+	131354	1	NA	ag
Tb2.NT.77	2	+	132369	240	NA	ag
Tb2.NT.77	2	+	132372	18	NA	ag
Tb2.NT.78	2	-	139116	1	NA	ag
Tb2.NT.78	2	-	139765	24	NA	ag
Tb927.2.830	2	-	144812	1	39	ag
Tb927.2.830	2	-	144819	7	46	ag
Tb927.2.830	2	-	144821	68	48	ag
Tb2.NT.79	2	-	147344	9	NA	ag
Tb927.2.900	2	+	151836	1	508	aa
Tb927.2.900	2	+	151837	129	507	ag
Tb927.2.900	2	+	151853	3	491	ag
Tb927.2.900	2	+	151876	3	468	ag
Tb927.2.900	2	+	152539	1	NA	gg
Tb927.2.900	2	+	152651	9	NA	gg
Tb2.NT.80	2	+	152956	4	NA	ag
Tb2.NT.80	2	+	152979	53	NA	ag
Tb2.NT.80	2	+	152983	1	NA	ag
Tb2.NT.80	2	+	153162	5	NA	ag
Tb927.2.910	2	+	153708	1	26	at
Tb2.NT.80	2	+	153708	1	NA	at
Tb927.2.910	2	+	153717	708	17	aa
Tb2.NT.80	2	+	153717	708	NA	aa
Tb927.2.910	2	+	153722	15	12	ag
Tb2.NT.80	2	+	153722	15	NA	ag
Tb927.2.910	2	+	153782	2	NA	ag
Tb927.2.910	2	+	153821	4	NA	aa
Tb927.2.910	2	+	153884	1	NA	ag
Tb927.2.950	2	+	158783	1	71	ag
Tb927.2.960	2	+	164292	2	NA	ag
Tb927.2.980	2	+	167660	6	214	aa
Tb927.2.980	2	+	167662	10	212	ag
Tb927.2.980	2	+	167681	60	193	ag
Tb927.2.980	2	+	167692	2	182	ag
Tb2.NT.82	2	-	171181	1	NA	ac
Tb2.NT.82	2	-	172998	2	NA	ag
Tb2.NT.82	2	-	173902	2	NA	ag
Tb2.NT.82	2	-	173905	51	NA	ag
Tb2.NT.82	2	-	173906	1	NA	aa
Tb2.NT.82	2	-	173916	344	NA	ag
Tb2.NT.83	2	-	174489	2	NA	ag
Tb2.NT.83	2	-	174491	15	NA	ag
Tb927.2.1050	2	-	175508	5	NA	ag
Tb927.2.1050	2	-	175511	2	NA	ag
Tb927.2.1050	2	-	175606	1	NA	ag
Tb927.2.1050	2	-	176700	1	NA	ag
Tb927.2.1080	2	-	181709	3	46	ag
Tb927.2.1080	2	-	181713	1	50	ag
Tb927.2.1080	2	-	181769	1	106	ag
Tb927.2.1100	2	-	186890	58	NA	ag
Tb927.2.1100	2	-	186894	69	NA	ag
Tb927.2.1100	2	-	186898	6	NA	ag
Tb927.2.1100	2	-	186904	42	NA	ta
Tb927.2.1110	2	-	188413	1	NA	ag
Tb927.2.1110	2	-	188441	7	NA	ag
Tb927.2.1110	2	-	188467	65	NA	ag
Tb927.2.1110	2	-	189176	2	NA	ag
Tb927.2.1110	2	-	189180	2	NA	gg
Tb927.2.1110	2	-	189568	2	NA	ag
Tb927.2.1110	2	-	190229	1	NA	ag
Tb927.2.1110	2	-	190233	3	NA	ag
Tb927.2.1110	2	-	190235	105	NA	ag
Tb927.2.1120	2	-	191437	3	NA	ag
Tb927.2.1120	2	-	192910	2	50	ag
Tb927.2.1120	2	-	192914	1	54	ac
Tb927.2.1130	2	-	197327	1	272	aa
Tb927.2.1130	2	-	197329	1	274	aa
Tb927.2.1130	2	-	197332	1	277	aa
Tb927.2.1130	2	-	197333	1	278	aa
Tb927.2.1140	2	-	198655	3	39	ag
Tb927.2.1140	2	-	198662	5	46	ag
Tb927.2.1140	2	-	198676	4	60	at
Tb927.2.1140	2	-	198680	1229	64	ag
Tb2.NT.84	2	-	200925	3	NA	ag
Tb2.NT.84	2	-	200929	53	NA	ag
Tb927.2.1160	2	-	204584	2	NA	ag
Tb927.2.1160	2	-	204592	41	NA	ag
Tb927.2.1170	2	-	207613	1	46	ag
Tb927.2.1170	2	-	207617	10	50	ag
Tb927.2.1170	2	-	207621	1	54	ac
Tb927.2.1180	2	-	212706	1	20	ag
Tb927.2.1180	2	-	212732	1	46	ag
Tb927.2.1180	2	-	212736	1382	50	ag
Tb927.2.1180	2	-	212740	1	54	ac
Tb927.2.1200	2	-	217544	2	NA	ag
Tb927.2.1200	2	-	217554	11	NA	ag
Tb927.2.1200	2	-	218535	1	NA	ag
Tb927.2.1200	2	-	218633	4	NA	ag
Tb927.2.1200	2	-	218643	14	NA	ag
Tb927.2.1200	2	-	218647	147	NA	ag
Tb927.2.1200	2	-	218693	2	NA	ag
Tb927.2.1200	2	-	218991	1	NA	gg
Tb927.2.1200	2	-	219351	3	NA	ag
Tb927.2.1200	2	-	219356	2	NA	cg
Tb927.2.1210	2	-	220605	1	NA	ag
Tb927.2.1210	2	-	221412	2	NA	ag
Tb927.2.1210	2	-	221442	1	NA	ag
Tb927.2.1210	2	-	222532	2	48	ag
Tb2.NT.85	2	-	225070	3	NA	ag
Tb927.2.1250	2	+	229546	3	NA	ag
Tb927.2.1250	2	+	229569	4	NA	ag
Tb927.2.1250	2	+	230344	1	NA	ag
Tb927.2.1260	2	+	231359	1	NA	aa
Tb927.2.1260	2	+	231401	31	NA	at
Tb927.2.1260	2	+	231410	46	NA	aa
Tb927.2.1260	2	+	231415	38	NA	ag
Tb927.2.1260	2	+	231536	7	NA	ag
Tb927.2.1260	2	+	231578	1	NA	ag
Tb927.2.1310	2	+	237279	1	NA	ag
Tb927.2.1310	2	+	240105	1	NA	ag
Tb2.NT.86	2	+	241966	23	NA	ac
Tb2.NT.86	2	+	241970	6	NA	ag
Tb2.NT.86	2	+	244313	3	NA	ag
Tb2.NT.86	2	+	244414	2	NA	ag
Tb927.2.1330	2	+	245376	2	274	ag
Tb927.2.1330	2	+	245406	1	244	ag
Tb927.2.1330	2	+	245997	2	NA	ag
Tb927.2.1330	2	+	247050	1	NA	ag
Tb2.NT.87	2	+	247945	59	NA	ag
Tb2.NT.89	2	+	247945	59	NA	ag
Tb2.NT.87	2	+	247968	1	NA	ag
Tb2.NT.89	2	+	247968	1	NA	ag
Tb927.2.1344	2	+	248900	1	NA	at
Tb2.NT.90	2	+	248900	1	NA	at
Tb927.2.1344	2	+	248904	287	NA	ag
Tb2.NT.90	2	+	248904	287	NA	ag
Tb927.2.1344	2	+	248918	1	NA	ag
Tb2.NT.90	2	+	248918	1	NA	ag
Tb2.NT.90	2	+	250327	63	NA	ag
Tb2.NT.88	2	+	250916	947	NA	ag
Tb2.NT.88	2	+	250926	11	NA	aa
Tb2.NT.88	2	+	250927	27	NA	ag
Tb2.NT.88	2	+	250930	6	NA	ag
Tb2.NT.88	2	+	250934	3	NA	ag
Tb2.NT.88	2	+	250955	1	NA	ag
Tb2.NT.88	2	+	250963	1	NA	ag
Tb2.NT.88	2	+	253083	3	NA	ag
Tb2.NT.88	2	+	253643	2	NA	ag
Tb927.2.1380	2	+	254704	15	58	ag
Tb927.2.1380	2	+	254719	1	43	ag
Tb927.2.1380	2	+	257149	1	NA	ag
Tb927.2.1560	2	-	305155	1	NA	ag
Tb927.2.1560	2	-	305158	2	NA	ag
Tb927.2.1560	2	-	305280	3	NA	ag
Tb927.2.1560	2	-	305293	1	NA	ag
Tb927.2.1560	2	-	305320	67	NA	ag
Tb927.2.1600	2	-	307614	1	11	ag
Tb927.2.1600	2	-	307620	23	17	ag
Tb927.2.1600	2	-	307642	36	39	ag
Tb927.2.1680	2	+	315629	915	60	ag
Tb927.2.1680	2	+	315643	5	46	ag
Tb927.2.1680	2	+	315791	15	NA	ag
Tb2.NT.3	2	+	316546	30	NA	aa
Tb2.NT.3	2	+	316551	1	NA	ag
Tb2.NT.3	2	+	316560	1	NA	ag
Tb927.2.1700	2	+	317193	69	32	ag
Tb927.2.1700	2	+	317198	12	27	ag
Tb927.2.1700	2	+	317207	3	18	ag
Tb2.NT.4	2	+	319893	24	NA	ag
Tb2.NT.4	2	+	319900	1	NA	ag
Tb927.2.1720	2	+	321262	257	25	ag
Tb927.2.1720	2	+	321282	30	5	ag
Tb927.2.1730	2	+	321812	37	15	ag
Tb927.2.1730	2	+	321816	1	11	ac
Tb927.2.1730	2	+	321877	6	NA	ag
Tb927.2.1740	2	+	322758	110	5	ag
Tb927.2.1740	2	+	322773	6	NA	ag
Tb2.NT.5	2	+	324433	48	NA	ag
Tb2.NT.5	2	+	324440	1	NA	ag
Tb927.2.1760	2	+	325815	1	NA	ag
Tb927.2.1760	2	+	326865	2	NA	ag
Tb927.2.1770	2	+	328419	263	8	ag
Tb927.2.1770	2	+	328455	2	NA	cg
Tb927.2.1770	2	+	328461	2	NA	ag
Tb927.2.1780	2	+	328895	2	84	ag
Tb927.2.1780	2	+	328898	2	81	ag
Tb927.2.1780	2	+	328953	110	26	ag
Tb927.2.1780	2	+	328958	24	21	ag
Tb927.2.1790	2	+	330793	130	22	ag
Tb927.2.1790	2	+	330821	1	NA	ag
Tb927.2.1800	2	+	331434	104	267	ag
Tb927.2.1800	2	+	331454	3	247	ag
Tb927.2.1800	2	+	331802	1	NA	ag
Tb927.2.1800	2	+	332709	5	NA	ag
Tb927.2.1810	2	+	335419	1	57	ag
Tb927.2.1810	2	+	335451	175	25	ag
Tb927.2.1810	2	+	335459	1	17	ag
Tb927.2.1810	2	+	336556	1	NA	ag
Tb927.2.1820	2	+	339473	8	NA	ag
Tb927.2.1820	2	+	339492	8	NA	ag
Tb927.2.1850	2	+	344878	18	185	ag
Tb927.2.1850	2	+	344909	26	154	ag
Tb927.2.1850	2	+	344911	3	152	ag
Tb927.2.1850	2	+	344917	1	146	ag
Tb927.2.1860	2	+	347003	110	27	ag
Tb927.2.1860	2	+	347014	6	16	ag
Tb927.2.1860	2	+	347063	1	NA	ag
Tb927.2.1860	2	+	347719	1	NA	ag
Tb927.2.1860	2	+	347737	5	NA	ag
Tb927.2.1860	2	+	347753	1	NA	ag
Tb927.2.1860	2	+	348188	5	NA	ag
Tb927.2.1860	2	+	348191	2	NA	ag
Tb927.2.1860	2	+	348260	8	NA	ag
Tb927.2.1860	2	+	348285	41	NA	ag
Tb927.2.1860	2	+	348995	1	NA	ag
Tb927.2.1890	2	+	350437	19	450	ag
Tb927.2.1890	2	+	350619	2	268	ag
Tb2.NT.6	2	+	352321	1	NA	tc
Tb2.NT.7	2	+	352625	132	NA	ag
Tb2.NT.7	2	+	352636	2	NA	ag
Tb2.NT.8	2	+	353951	15	NA	ag
Tb2.NT.8	2	+	353957	1	NA	ag
Tb927.2.1920	2	+	354591	53	139	ag
Tb927.2.1920	2	+	354640	9	90	ag
Tb927.2.1920	2	+	354649	1	81	ag
Tb927.2.1920	2	+	354659	1	71	ag
Tb2.NT.9	2	+	356526	9	NA	ag
Tb2.NT.10	2	-	386782	1	NA	ag
Tb2.NT.10	2	-	386821	4	NA	ag
Tb2.NT.10	2	-	387056	6	NA	ag
Tb2.NT.10	2	-	387059	38	NA	ag
Tb2.NT.10	2	-	387091	1	NA	ag
Tb927.2.2020	2	-	388705	25	4	ag
Tb927.2.2020	2	-	388780	2	79	ag
Tb927.2.2029	2	-	389520	2	NA	ag
Tb927.2.2060	2	-	393577	1	NA	ag
Tb927.2.2060	2	-	394395	1	5	ag
Tb927.2.2060	2	-	394399	25	9	ag
Tb2.NT.11	2	-	396340	5	NA	ag
Tb927.2.2070	2	-	397454	2	NA	ag
Tb927.2.2070	2	-	397844	1	36	ag
Tb927.2.2070	2	-	397847	14	39	ag
Tb2.NT.12	2	-	398398	1	NA	ag
Tb2.NT.12	2	-	398424	16	NA	ag
Tb927.2.2090	2	-	401871	1	65	ag
Tb927.2.2090	2	-	402318	2	512	ag
Tb927.2.2090	2	-	402324	98	518	ag
Tb927.2.2090	2	-	402332	1	526	at
Tb2.NT.13	2	-	403074	8	NA	ag
Tb927.2.2120	2	-	405278	1	34	ag
Tb927.2.2120	2	-	405805	1	561	ag
Tb927.2.2120	2	-	405837	26	593	ag
Tb927.2.2130	2	-	408191	1	NA	ag
Tb927.2.2130	2	-	408464	3	NA	ag
Tb927.2.2130	2	-	408488	4	NA	ag
Tb927.2.2130	2	-	408492	279	NA	ag
Tb927.2.2140	2	-	409566	1	183	ag
Tb927.2.2140	2	-	409571	66	188	ag
Tb927.2.2160	2	-	412816	2	195	ag
Tb927.2.2160	2	-	412820	1	199	tg
Tb927.2.2160	2	-	412831	4	210	ag
Tb927.2.2160	2	-	412863	1	242	gg
Tb927.2.2160	2	-	412873	4	252	ag
Tb927.2.2160	2	-	412879	7	258	ag
Tb927.2.2160	2	-	412901	133	280	ag
Tb927.2.2180	2	-	414637	2	201	ag
Tb927.2.2180	2	-	414656	47	220	ag
Tb927.2.2190	2	-	418262	1	NA	ag
Tb927.2.2190	2	-	418268	2	NA	ag
Tb927.2.2190	2	-	418895	4	275	ag
Tb927.2.2190	2	-	418898	96	278	ag
Tb927.2.2200	2	-	420258	1	20	ag
Tb927.2.2200	2	-	420260	4	22	ag
Tb927.2.2200	2	-	420285	6	47	ag
Tb927.2.2200	2	-	420295	172	57	ag
Tb927.2.2210	2	-	423670	1	34	ag
Tb927.2.2210	2	-	423684	1	48	ag
Tb927.2.2210	2	-	423689	51	53	ag
Tb927.2.2220	2	-	425195	2	56	ag
Tb927.2.2220	2	-	425211	2	72	ag
Tb927.2.2220	2	-	425229	17	90	ag
Tb927.2.2230	2	-	427106	1	37	ag
Tb927.2.2230	2	-	427131	2	62	ag
Tb927.2.2230	2	-	427142	1	73	tg
Tb927.2.2240	2	-	428538	1	NA	ag
Tb927.2.2240	2	-	431815	123	457	ag
Tb927.2.2260	2	-	434015	1	NA3	ag
Tb927.2.2260	2	-	445271	4	NA	ag
Tb927.2.2260	2	-	447027	4	829	ag
Tb927.2.2260	2	-	447032	1	834	gg
Tb927.2.2260	2	-	447033	30	835	ag
Tb927.2.2260	2	-	447042	20	844	ag
Tb927.2.2270	2	-	448042	1	57	ta
Tb927.2.2270	2	-	448244	2	259	tt
Tb927.2.2270	2	-	448246	85	261	tt
Tb927.2.2340	2	-	456652	81	469	ag
Tb927.2.2360	2	-	460145	1	179	aa
Tb927.2.2360	2	-	460152	1	186	ag
Tb927.2.2360	2	-	460201	3	235	ag
Tb927.2.2360	2	-	460211	2	245	ag
Tb927.2.2360	2	-	460224	25	258	ag
Tb927.2.2360	2	-	460283	100	317	ag
Tb927.2.2370	2	-	465073	1	73	ag
Tb927.2.2370	2	-	465227	6	227	ag
Tb927.2.2370	2	-	465243	5	243	ag
Tb927.2.2370	2	-	465246	4	246	ag
Tb927.2.2370	2	-	465255	189	255	ag
Tb927.2.2370	2	-	465258	5	258	gg
Tb927.2.2370	2	-	465259	1	259	cg
Tb927.2.2380	2	-	468559	7	105	ag
Tb927.2.2380	2	-	468565	88	111	ag
Tb927.2.2390	2	-	469896	2	NA	ag
Tb927.2.2390	2	-	469910	1	NA	ag
Tb927.2.2390	2	-	469912	78	NA	ag
Tb927.2.2390	2	-	469917	1	NA	gg
Tb927.2.2390	2	-	469924	1	0	gg
Tb927.2.2390	2	-	469929	1	5	gg
Tb927.2.2400	2	-	472531	1	NA	ag
Tb927.2.2400	2	-	473540	4	65	ag
Tb927.2.2400	2	-	473619	1	144	ag
Tb927.2.2400	2	-	473667	1	192	ag
Tb927.2.2410	2	-	474488	1	NA	ag
Tb927.2.2410	2	-	475914	1	NA	ag
Tb927.2.2410	2	-	475973	79	NA	ag
Tb927.2.2410	2	-	476003	1	NA	ag
Tb927.2.2430	2	-	479628	1	217	ag
Tb927.2.2430	2	-	479684	3	273	ag
Tb927.2.2430	2	-	479699	68	288	ag
Tb927.2.2430	2	-	479704	39	293	ag
Tb927.2.2430	2	-	479747	31	336	ag
Tb2.NT.16	2	-	480306	1	NA	ag
Tb2.NT.16	2	-	480314	1	NA	ag
Tb2.NT.16	2	-	480322	8	NA	ag
Tb2.NT.16	2	-	480378	5	NA	ag
Tb927.2.2440	2	-	482371	5	221	ag
Tb927.2.2440	2	-	482378	498	228	ag
Tb927.2.2440	2	-	482385	1	235	aa
Tb927.2.2440	2	-	482403	2	253	gg
Tb927.2.2450	2	-	484280	2	229	ag
Tb927.2.2450	2	-	484316	1	265	ag
Tb927.2.2450	2	-	484334	6	283	ag
Tb927.2.2450	2	-	484339	1	288	ag
Tb927.2.2450	2	-	484353	125	302	ag
Tb927.2.2450	2	-	484405	4	354	ag
Tb927.2.2460	2	-	487089	20	99	ag
Tb927.2.2460	2	-	487095	224	105	ag
Tb927.2.2470	2	-	489738	9	8	ag
Tb927.2.2470	2	-	489761	294	31	ag
Tb927.2.2470	2	-	489790	18	60	ag
Tb927.2.2490	2	-	492015	28	134	ag
Tb927.2.2500	2	-	493654	1	354	ag
Tb927.2.2500	2	-	493661	1	361	ag
Tb927.2.2500	2	-	493687	108	387	gg
Tb927.2.2510	2	-	495098	15	1	ag
Tb927.2.2510	2	-	495134	1	37	ta
Tb927.2.2510	2	-	495137	62	40	ag
Tb927.2.2520	2	-	496413	3	0	gg
Tb927.2.2520	2	-	496414	11	1	ag
Tb927.2.2520	2	-	496453	1375	40	ag
Tb927.2.2520	2	-	496508	1	95	ag
Tb2.NT.17	2	-	497237	1	NA	ag
Tb2.NT.17	2	-	497305	96	NA	ag
Tb927.2.2530	2	-	500266	2	NA	ag
Tb927.2.2530	2	-	500282	7	NA	ag
Tb927.2.2530	2	-	500286	2	NA	ag
Tb927.2.2530	2	-	500309	1	NA	at
Tb927.2.2530	2	-	500350	1	NA	ag
Tb927.2.2540	2	-	501338	59	3	ag
Tb927.2.2540	2	-	501346	71	11	ag
Tb927.2.2550	2	-	503603	1	223	ag
Tb927.2.2550	2	-	503608	42	228	ag
Tb927.2.2570	2	-	504580	17	NA	ag
Tb927.2.2570	2	-	504583	11	NA	ag
Tb927.2.2570	2	-	504822	1	145	ag
Tb927.2.2570	2	-	504878	1	201	ag
Tb927.2.2570	2	-	504900	41	223	ag
Tb2.NT.18	2	-	505837	2	NA	ta
Tb2.NT.18	2	-	505855	1	NA	ag
Tb2.NT.18	2	-	506068	2	NA	ag
Tb2.NT.18	2	-	506079	3	NA	ag
Tb2.NT.18	2	-	506106	26	NA	ag
Tb2.NT.18	2	-	506109	25	NA	ag
Tb927.2.2580	2	-	510362	1	99	ag
Tb927.2.2580	2	-	510629	1	366	ag
Tb927.2.2580	2	-	510640	1	377	ag
Tb927.2.2580	2	-	510669	13	406	ag
Tb927.2.2580	2	-	510672	118	409	ag
Tb927.2.2590	2	-	511472	7	114	ag
Tb927.2.2590	2	-	511483	66	125	ag
Tb2.NT.19	2	-	512240	3	NA	ag
Tb2.NT.19	2	-	512279	3	NA	at
Tb2.NT.20	2	+	517762	1	NA	ag
Tb2.NT.20	2	+	518254	1	NA	ag
Tb2.NT.20	2	+	518819	1	NA	ag
Tb927.2.2650	2	+	519538	1	367	at
Tb927.2.2650	2	+	519546	105	359	ag
Tb927.2.2650	2	+	519568	2	337	ag
Tb927.2.2650	2	+	525527	1	NA	ag
Tb927.2.2650	2	+	528646	2	NA	gg
Tb927.2.2670	2	+	530972	813	158	ag
Tb927.2.2670	2	+	530979	6	151	ag
Tb927.2.2670	2	+	531000	4	130	ag
Tb927.2.2670	2	+	531014	1	116	ag
Tb927.2.2720	2	+	533168	1	462	ag
Tb927.2.2720	2	+	533217	95	413	ag
Tb927.2.2720	2	+	533393	2	237	ag
Tb927.2.2720	2	+	533406	2	224	ag
Tb927.2.2720	2	+	533593	1	37	gg
Tb927.2.2720	2	+	533603	6	27	ag
Tb927.2.2720	2	+	533657	1	NA	ag
Tb927.2.2720	2	+	535058	1	NA	ag
Tb2.NT.21	2	+	540022	28	NA	ag
Tb2.NT.21	2	+	540033	1	NA	ag
Tb927.2.2770	2	+	541129	108	217	ag
Tb927.2.2770	2	+	541147	15	199	ag
Tb927.2.2770	2	+	541152	2	194	ag
Tb927.2.2770	2	+	541159	1	187	ag
Tb927.2.2770	2	+	541313	1	33	ag
Tb927.2.2830	2	+	546092	17	620	ag
Tb927.2.2830	2	+	546093	1	619	gg
Tb927.2.2830	2	+	546647	2	65	cg
Tb927.2.2860	2	+	548360	4	465	ag
Tb927.2.2860	2	+	548526	1	299	tg
Tb927.2.2860	2	+	548536	1	289	tg
Tb927.2.2860	2	+	548537	2	288	gg
Tb927.2.2860	2	+	548540	199	285	ag
Tb927.2.2860	2	+	548544	1	281	ag
Tb927.2.2860	2	+	548556	2	269	gg
Tb927.2.2860	2	+	548565	2	260	ag
Tb927.2.2860	2	+	548630	1	195	gg
Tb927.2.2860	2	+	548661	1	164	ag
Tb927.2.2860	2	+	548677	1	148	ag
Tb927.2.2860	2	+	548685	1	140	ag
Tb2.NT.22	2	+	550357	2	NA	gg
Tb2.NT.22	2	+	550364	152	NA	ag
Tb2.NT.22	2	+	550376	2	NA	ag
Tb927.2.2880	2	+	551280	1	274	aa
Tb927.2.2880	2	+	551328	89	226	ag
Tb927.2.2880	2	+	551331	7	223	ag
Tb927.2.2900	2	+	554078	99	28	ag
Tb927.2.2900	2	+	554092	5	14	ag
Tb927.2.2910	2	+	554935	2	92	gg
Tb927.2.2910	2	+	554940	15	87	ag
Tb927.2.2910	2	+	554948	11	79	ag
Tb927.2.2910	2	+	554956	3	71	ag
Tb927.2.2910	2	+	554964	10	63	ag
Tb927.2.2910	2	+	555006	4	21	at
Tb927.2.2910	2	+	555020	6	7	ag
Tb927.2.2920	2	+	556457	1	525	ta
Tb927.2.2920	2	+	556458	70	524	ag
Tb927.2.2920	2	+	556476	101	506	ag
Tb927.2.2920	2	+	557347	1	NA	ag
Tb927.2.2940	2	+	559564	209	NA	ag
Tb927.2.2940	2	+	559576	15	NA	ag
Tb927.2.2940	2	+	559584	2	NA	ag
Tb927.2.2940	2	+	559665	1	NA	ag
Tb927.2.2950	2	+	560866	85	NA	ag
Tb927.2.2950	2	+	560874	1	NA	ag
Tb927.2.2970	2	+	564271	119	39	ag
Tb927.2.2970	2	+	564276	2	34	ag
Tb927.2.2990	2	+	567450	5	76	ag
Tb927.2.2990	2	+	567491	1	35	at
Tb927.2.2990	2	+	567494	183	32	ag
Tb927.2.2990	2	+	567510	2	16	ag
Tb927.2.2990	2	+	567516	1	10	ag
Tb927.2.3000	2	+	569386	1	73	cg
Tb927.2.3000	2	+	569387	1	72	gg
Tb927.2.3000	2	+	569402	1	57	gg
Tb927.2.3000	2	+	569416	135	43	ag
Tb927.2.3000	2	+	569421	3	38	ag
Tb927.2.3000	2	+	569424	11	35	ag
Tb927.2.3000	2	+	569430	1	29	gg
Tb927.2.3020	2	+	571123	56	118	ag
Tb927.2.3030	2	+	574815	3	204	ag
Tb927.2.3030	2	+	574822	478	197	cg
Tb927.2.3030	2	+	574828	1	191	cg
Tb927.2.3030	2	+	574850	1	169	ag
Tb927.2.3030	2	+	574869	1	150	cg
Tb927.2.3030	2	+	574870	1	149	gg
Tb927.2.3030	2	+	574872	1	147	ag
Tb927.2.3030	2	+	574875	6	144	ag
Tb927.2.3030	2	+	574881	2	138	gg
Tb2.NT.23	2	+	578242	28	NA	ag
Tb927.2.3080	2	+	579130	276	157	ag
Tb927.2.3080	2	+	579136	7	151	ag
Tb2.NT.24	2	+	583634	3	NA	ag
Tb2.NT.25	2	+	584522	30	NA	ag
Tb927.2.3160	2	+	585429	2	147	ag
Tb927.2.3160	2	+	585432	1	144	ag
Tb927.2.3160	2	+	585512	1	64	gg
Tb927.2.3160	2	+	585537	29	39	ag
Tb927.2.3160	2	+	586010	1	NA	ag
Tb2.NT.26	2	+	591003	38	NA	ag
Tb927.2.3190	2	+	591898	1	82	gg
Tb927.2.3190	2	+	591921	26	59	at
Tb2.NT.27	2	+	593120	23	NA	ag
Tb2.NT.27	2	+	593148	1	NA	ag
Tb2.NT.27	2	+	594871	1	NA	ag
Tb2.NT.27	2	+	596052	1	NA	ag
Tb2.NT.28	2	+	597312	10	NA	ag
Tb2.NT.28	2	+	597339	5	NA	ag
Tb927.2.3270	2	+	598011	1	39	ag
Tb2.NT.29	2	+	600482	43	NA	ag
Tb2.NT.29	2	+	600856	1	NA	ag
Tb2.NT.29	2	+	600883	11	NA	ag
Tb2.NT.30	2	+	604027	6	NA	ag
Tb927.2.3290	2	+	605101	1	39	ag
Tb927.2.3300	2	+	608642	21	39	ag
Tb927.2.3300	2	+	608644	2	37	ag
Tb2.NT.32	2	+	611515	1	NA	ag
Tb927.2.3310	2	+	612198	2	26	ag
Tb927.2.3330	2	+	617407	3	214	ag
Tb927.2.3340	2	-	620161	3	25	ag
Tb927.2.3340	2	-	620168	20	32	ag
Tb927.2.3370	2	-	624818	201	16	ag
Tb2.NT.33	2	-	625552	1	NA	gg
Tb2.NT.33	2	-	625553	2	NA	ag
Tb2.NT.33	2	-	625557	6	NA	ag
Tb2.NT.33	2	-	625561	77	NA	ag
Tb927.2.3390	2	-	628664	96	174	ag
Tb927.2.3400	2	-	629437	1	NA	ga
Tb927.2.3400	2	-	629919	1	NA	ag
Tb927.2.3400	2	-	629985	58	NA	ag
Tb927.2.3400	2	-	629993	3	NA	gg
Tb927.2.3420	2	-	630876	4	NA	ag
Tb927.2.3420	2	-	630879	152	NA	ag
Tb927.2.3420	2	-	630883	1	NA	cg
Tb927.2.3420	2	-	630921	1	NA	at
Tb927.2.3440	2	-	632473	3	2	ag
Tb927.2.3440	2	-	632491	6	20	ag
Tb927.2.3440	2	-	632520	7	49	ag
Tb927.2.3440	2	-	632738	1	267	ag
Tb927.2.3440	2	-	632764	3	293	ag
Tb927.2.3440	2	-	632773	78	302	ag
Tb927.2.3460	2	-	634761	1	270	ag
Tb927.2.3460	2	-	634837	150	346	ag
Tb927.2.3480	2	-	636749	1	22	ag
Tb927.2.3480	2	-	636776	73	49	ag
Tb927.2.3580	2	-	643159	1	258	ag
Tb927.2.3580	2	-	643214	1	313	ag
Tb927.2.3580	2	-	643218	1	317	gg
Tb927.2.3580	2	-	643219	1	318	ag
Tb927.2.3580	2	-	643228	1	327	ag
Tb927.2.3580	2	-	643236	63	335	ag
Tb2.NT.35	2	-	644438	1	NA	ag
Tb2.NT.35	2	-	644505	110	NA	ag
Tb927.2.3610	2	-	645633	1	44	ag
Tb927.2.3610	2	-	645660	3	71	ag
Tb927.2.3610	2	-	645664	1	75	gg
Tb927.2.3620	2	-	648953	7	34	ag
Tb927.2.3620	2	-	648958	4	39	ag
Tb927.2.3620	2	-	648993	2	74	ag
Tb927.2.3620	2	-	648997	5	78	tg
Tb927.2.3620	2	-	649139	18	220	ag
Tb927.2.3660	2	-	654193	1	NA	ag
Tb927.2.3660	2	-	654216	1	NA	ag
Tb927.2.3660	2	-	658706	1	NA	ag
Tb927.2.3660	2	-	661575	92	563	ag
Tb927.2.3720	2	-	665932	6	249	ag
Tb927.2.3720	2	-	665964	3	281	at
Tb927.2.3720	2	-	665976	9	293	ag
Tb927.2.3720	2	-	665979	1	296	gg
Tb927.2.3720	2	-	665986	1	303	tt
Tb927.2.3730	2	-	668624	3	NA	ag
Tb927.2.3730	2	-	668735	3	5	ag
Tb927.2.3730	2	-	668776	2	46	ag
Tb927.2.3730	2	-	669012	10	282	ag
Tb927.2.3750	2	-	671855	1	161	ag
Tb927.2.3750	2	-	671861	35	167	ag
Tb927.2.3780	2	-	676347	35	1002	ag
Tb927.2.3780	2	-	676359	158	1014	ag
Tb927.2.3780	2	-	676367	1	1022	at
Tb927.2.3800	2	-	679088	1	NA	ag
Tb927.2.3800	2	-	679126	76	9	ag
Tb2.NT.37	2	-	679608	1	NA	aa
Tb2.NT.37	2	-	679720	4	NA	ag
Tb927.2.3880	2	-	688598	1	NA	ag
Tb927.2.3880	2	-	688623	10	NA	ag
Tb2.NT.38	2	-	688989	2	NA	ag
Tb2.NT.38	2	-	689836	10	NA	gc
Tb2.NT.38	2	-	690605	1	NA	cc
Tb2.NT.38	2	-	690639	1	NA	ag
Tb927.2.3910	2	-	692453	15	NA	ag
Tb927.2.3910	2	-	692693	1	58	ag
Tb927.2.3910	2	-	692711	7	76	ag
Tb927.2.3910	2	-	692818	1	183	ag
Tb927.2.3910	2	-	692828	25	193	ag
Tb927.2.3910	2	-	692832	73	197	ag
Tb927.2.3910	2	-	692869	1	234	ag
Tb927.2.3920	2	-	693712	1	157	ag
Tb927.2.3920	2	-	693881	66	326	ag
Tb927.2.3930	2	-	697247	2	407	ag
Tb927.2.3930	2	-	697251	41	411	ag
Tb927.2.3960	2	-	698266	2	17	ag
Tb927.2.3960	2	-	698288	39	39	ag
Tb927.2.3970	2	-	699911	6	412	ag
Tb927.2.3970	2	-	699915	10	416	ag
Tb927.2.3990	2	-	704009	1	126	ag
Tb927.2.3990	2	-	704078	126	195	ag
Tb927.2.4000	2	-	707190	3	72	ag
Tb927.2.4000	2	-	707208	5	90	ag
Tb927.2.4000	2	-	707234	35	116	ag
Tb927.2.4020	2	-	709507	1	89	ag
Tb927.2.4020	2	-	709574	2	156	ag
Tb927.2.4020	2	-	709608	5	190	ag
Tb927.2.4050	2	-	714597	2	33	ag
Tb927.2.4050	2	-	714626	21	62	ag
Tb927.2.4050	2	-	714633	16	69	ag
Tb927.2.4050	2	-	714647	372	83	ag
Tb927.2.4050	2	-	714663	5	99	gg
Tb927.2.4060	2	-	718159	51	146	ag
Tb927.2.4060	2	-	718164	134	151	ag
Tb927.2.4060	2	-	718175	1	162	gg
Tb927.2.4060	2	-	718176	1	163	cg
Tb927.2.4060	2	-	718207	2	194	gg
Tb927.2.4060	2	-	718211	1	198	gg
Tb927.2.4060	2	-	718212	306	199	ag
Tb927.2.4090	2	-	719795	1	328	aa
Tb927.2.4090	2	-	719797	1	330	ag
Tb927.2.4090	2	-	719837	40	370	ag
Tb927.2.4090	2	-	719872	1	405	gg
Tb927.2.4110	2	-	721796	3	160	ag
Tb927.2.4110	2	-	721857	35	221	ag
Tb927.2.4110	2	-	721860	73	224	ag
Tb927.2.4110	2	-	721908	1	272	gg
Tb927.2.4110	2	-	721922	1	286	cg
Tb927.2.4110	2	-	721933	2	297	gg
Tb927.2.4130	2	-	724601	1	NA	ag
Tb927.2.4130	2	-	724622	1	NA	ag
Tb927.2.4130	2	-	724927	1	15	ag
Tb927.2.4130	2	-	724934	40	22	ag
Tb927.2.4130	2	-	724984	1	72	gg
Tb927.2.4130	2	-	724987	34	75	ag
Tb927.2.4130	2	-	724995	56	83	ag
Tb927.2.4140	2	-	728490	13	36	ag
Tb927.2.4140	2	-	728615	35	161	ag
Tb927.2.4140	2	-	728652	5	198	ag
Tb927.2.4150	2	-	730131	5	NA	ag
Tb927.2.4150	2	-	730138	25	NA	ag
Tb927.2.4150	2	-	730144	36	NA	ag
Tb927.2.4160	2	-	733131	1	NA	ag
Tb927.2.4160	2	-	733150	1	NA	ag
Tb927.2.4160	2	-	733465	2	253	ag
Tb927.2.4160	2	-	733487	37	275	ag
Tb927.2.4200	2	-	739473	1	NA	ag
Tb927.2.4200	2	-	740194	29	NA	ag
Tb927.2.4200	2	-	740230	1	NA	gg
Tb927.2.4210	2	-	742808	2	102	ag
Tb927.2.4210	2	-	742823	1	117	ag
Tb927.2.4210	2	-	742830	1	124	ag
Tb927.2.4210	2	-	742843	3	137	ag
Tb927.2.4210	2	-	742851	5	145	ag
Tb927.2.4210	2	-	742863	372	157	ag
Tb927.2.4230	2	-	754824	1	113	gg
Tb927.2.4230	2	-	754825	185	114	ag
Tb927.2.4240	2	-	756245	1	NA	ag
Tb927.2.4240	2	-	757056	4	46	ag
Tb927.2.4240	2	-	757090	14	80	ag
Tb927.2.4240	2	-	757212	40	202	ag
Tb927.2.4280	2	-	760708	2	NA	ag
Tb927.2.4280	2	-	763471	4	410	ag
Tb927.2.4280	2	-	763493	230	432	ag
Tb927.2.4280	2	-	763502	1	441	at
Tb927.2.4330	2	-	767567	19	168	ag
Tb927.2.4330	2	-	767572	24	173	ag
Tb927.2.4340	2	-	769199	1	4	ag
Tb927.2.4340	2	-	769234	1	39	ag
Tb927.2.4340	2	-	769258	25	63	ag
Tb927.2.4370	2	-	772927	5	37	ag
Tb927.2.4370	2	-	772951	1	61	ag
Tb927.2.4370	2	-	772964	13	74	ag
Tb927.2.4370	2	-	772983	158	93	ag
Tb927.2.4370	2	-	773005	1	115	tg
Tb927.2.4380	2	-	774645	1	37	ag
Tb927.2.4380	2	-	774658	10	50	ag
Tb927.2.4380	2	-	774663	83	55	ag
Tb927.2.4380	2	-	774671	3	63	tg
Tb927.2.4390	2	-	777413	1	NA	ag
Tb927.2.4390	2	-	777438	9	NA	ag
Tb927.2.4390	2	-	777449	30	NA	ag
Tb927.2.4400	2	-	781721	1	188	tt
Tb927.2.4400	2	-	781939	2	406	ag
Tb927.2.4400	2	-	781948	12	415	ag
Tb927.2.4400	2	-	782008	99	475	ag
Tb927.2.4400	2	-	782017	2	484	cg
Tb927.2.4410	2	-	784393	1	205	ag
Tb927.2.4410	2	-	784407	8	219	ag
Tb927.2.4410	2	-	784408	1	220	ga
Tb927.2.4410	2	-	784409	162	221	ag
Tb927.2.4420	2	-	786023	1	NA	ag
Tb927.2.4420	2	-	786032	2	NA	ag
Tb927.2.4420	2	-	786035	3	NA	ag
Tb927.2.4420	2	-	786053	47	NA	ag
Tb927.2.4445	2	-	788168	1	155	ag
Tb927.2.4445	2	-	788175	4	162	ag
Tb927.2.4460	2	-	790427	1	NA	ag
Tb927.2.4460	2	-	790739	1	NA	ag
Tb927.2.4460	2	-	790832	30	NA	ag
Tb927.2.4460	2	-	790843	38	NA	ag
Tb927.2.4460	2	-	790854	1	NA	gg
Tb927.2.4470	2	-	792304	2	NA	ag
Tb927.2.4470	2	-	792528	1	NA	ag
Tb927.2.4470	2	-	793875	12	63	ag
Tb927.2.4470	2	-	793879	67	67	ag
Tb927.2.4480	2	-	795483	87	35	ag
Tb927.2.4480	2	-	795759	2	311	ag
Tb927.2.4480	2	-	795795	42	347	ag
Tb927.2.4510	2	-	799759	2	NA	ag
Tb927.2.4510	2	-	799763	43	NA	ag
Tb927.2.4510	2	-	800563	2	181	ag
Tb927.2.4510	2	-	800576	163	194	ag
Tb927.2.4520	2	-	803366	11	NA	gg
Tb927.2.4520	2	-	805262	15	5	ag
Tb927.2.4520	2	-	805265	3	8	ag
Tb927.2.4520	2	-	805267	127	10	ag
Tb927.2.4530	2	-	806834	1	32	ag
Tb927.2.4530	2	-	806842	4	40	ag
Tb927.2.4530	2	-	806845	2	43	ag
Tb927.2.4530	2	-	806847	1	45	ag
Tb927.2.4530	2	-	806849	147	47	ag
Tb927.2.4540	2	-	808139	2	232	ag
Tb927.2.4540	2	-	808143	10	236	ag
Tb927.2.4540	2	-	808145	210	238	ag
Tb927.2.4540	2	-	808173	1	266	tg
Tb927.2.4550	2	-	811462	12	109	ag
Tb927.2.4550	2	-	811465	28	112	ag
Tb927.2.4550	2	-	811507	16	154	ag
Tb927.2.4550	2	-	811509	164	156	ag
Tb927.2.4560	2	-	813844	1	105	ag
Tb927.2.4560	2	-	813850	2	111	ag
Tb927.2.4560	2	-	813862	22	123	ag
Tb927.2.4560	2	-	814041	33	302	ag
Tb927.2.4560	2	-	814082	1	343	at
Tb927.2.4560	2	-	814091	3	352	tg
Tb927.2.4580	2	-	816446	47	68	ag
Tb927.2.4580	2	-	816483	2	105	ag
Tb2.NT.41	2	-	817076	6	NA	ag
Tb2.NT.41	2	-	817079	108	NA	ag
Tb927.2.4590	2	-	819465	1	41	aa
Tb927.2.4590	2	-	819492	1	68	ag
Tb927.2.4590	2	-	819499	396	75	ag
Tb927.2.4590	2	-	819517	1	93	ca
Tb927.2.4610	2	-	821331	7	68	ag
Tb927.2.4610	2	-	821338	17	75	ag
Tb927.2.4620	2	-	822849	1	NA	ag
Tb927.2.4620	2	-	822860	94	NA	ag
Tb927.2.4650	2	-	824290	3	39	ag
Tb927.2.4650	2	-	824300	144	49	ag
Tb927.2.4670	2	-	826166	3	NA	ag
Tb927.2.4670	2	-	827002	1	151	aa
Tb927.2.4670	2	-	827070	9	219	ag
Tb927.2.4680	2	-	829136	3	NA	ag
[truncated: 30,099 more rows]
