# Supplementary material for: The Transcriptome of the Human Pathogen Trypanosoma brucei at Single-Nucleotide Resolution
Source: PLoS Pathog. 2010 Sep 9;6(9):e1001090. doi: 10.1371/journal.ppat.1001090 (PMC2936537; doi:10.1371/journal.ppat.1001090)
Supplement: Table S5 — Listing of all mapped poly (A) addition sites (PAS) and measurement of the 3′UTR length. 3′UTRs were not defined for novel transcripts (NA). (5.05 MB XLS) [file ppat.1001090.s021.xls]

## Sheet: PolyASites
Table S5. Listing of all mapped poly (A) addition sites (PAS) and measurement
of the 3'UTR length. 3'UTRs were not defined for novel transcripts (NA).
Systematic Name in GeneDB v_4	Chr	Strand	PAS Coordinate	# of reads	3'UTR length
Tb927.1.60	1	-	41527	1	400
Tb927.1.60	1	-	41530	1	397
Tb927.1.60	1	-	41532	9	395
Tb927.1.60	1	-	41534	1	393
Tb927.1.60	1	-	41550	1	377
Tb927.1.60	1	-	41551	9	376
Tb927.1.60	1	-	41583	5	344
Tb927.1.60	1	-	41586	20	341
Tb927.1.60	1	-	41588	1	339
Tb927.1.60	1	-	41595	10	332
Tb927.1.60	1	-	41612	3	315
Tb927.1.60	1	-	41615	1	312
Tb927.1.90	1	-	49997	3	431
Tb927.1.90	1	-	49998	3	430
Tb927.1.90	1	-	50003	3	425
Tb1.NT.1	1	-	59231	4	NA
Tb927.1.120	1	-	59874	63	392
Tb927.1.120	1	-	59879	8	387
Tb927.1.120	1	-	59882	1	384
Tb927.1.120	1	-	59883	3	383
Tb927.1.120	1	-	59884	180	382
Tb927.1.120	1	-	59885	1	381
Tb927.1.120	1	-	59887	3	379
Tb927.1.120	1	-	59909	2	357
Tb927.1.120	1	-	59917	2	349
Tb927.1.120	1	-	59986	1	280
Tb1.NT.2	1	-	63107	1	NA
Tb1.NT.2	1	-	63253	5	NA
Tb1.NT.2	1	-	63442	1	NA
Tb1.NT.2	1	-	63474	1	NA
Tb1.NT.2	1	-	64672	2	NA
Tb1.NT.2	1	-	65944	1	NA
Tb1.NT.2	1	-	66060	1	NA
Tb1.NT.2	1	-	66325	3	NA
Tb1.NT.2	1	-	68428	1	NA
Tb1.NT.2	1	-	68910	1	NA
Tb927.1.180	1	-	69060	1	844
Tb927.1.180	1	-	69558	1	346
Tb927.1.180	1	-	69616	15	288
Tb927.1.180	1	-	69801	1	103
Tb927.1.190	1	-	74411	1	1013
Tb927.1.190	1	-	74862	1	562
Tb927.1.190	1	-	74866	4	558
Tb927.1.190	1	-	75359	8	65
Tb1.NT.3	1	-	78077	1	NA
Tb1.NT.3	1	-	78447	2	NA
Tb1.NT.4	1	-	80586	1	NA
Tb1.NT.4	1	-	80589	1	NA
Tb1.NT.4	1	-	80605	5	NA
Tb1.NT.4	1	-	80609	1	NA
Tb1.NT.4	1	-	80935	3	NA
Tb1.NT.4	1	-	82408	1	NA
Tb1.NT.4	1	-	82546	1	NA
Tb1.NT.4	1	-	83077	1	NA
Tb1.NT.4	1	-	84099	1	NA
Tb1.NT.5	1	-	84977	1	NA
Tb1.NT.5	1	-	84984	1	NA
Tb1.NT.5	1	-	84986	5	NA
Tb1.NT.5	1	-	84987	6	NA
Tb1.NT.5	1	-	84998	1	NA
Tb1.NT.5	1	-	85008	1	NA
Tb1.NT.5	1	-	85012	1	NA
Tb1.NT.5	1	-	85054	1	NA
Tb1.NT.5	1	-	85215	1	NA
Tb1.NT.5	1	-	85216	1	NA
Tb1.NT.5	1	-	85222	4	NA
Tb1.NT.5	1	-	85227	1	NA
Tb927.1.220	1	-	85566	1	288
Tb927.1.220	1	-	85570	9	284
Tb927.1.220	1	-	85575	1	279
Tb927.1.220	1	-	85584	81	270
Tb927.1.220	1	-	85585	1	269
Tb927.1.220	1	-	85587	1	267
Tb927.1.220	1	-	85599	24	255
Tb927.1.220	1	-	85609	1	245
Tb927.1.220	1	-	85610	3	244
Tb927.1.220	1	-	85622	1	232
Tb1.NT.6	1	-	88506	1	NA
Tb1.NT.6	1	-	88531	1	NA
Tb1.NT.6	1	-	88543	4	NA
Tb1.NT.6	1	-	88894	2	NA
Tb1.NT.6	1	-	90361	1	NA
Tb1.NT.6	1	-	90541	2	NA
Tb927.1.240	1	-	90790	2	575
Tb927.1.240	1	-	90807	1	558
Tb927.1.240	1	-	90819	1	546
Tb927.1.240	1	-	90823	2	542
Tb927.1.240	1	-	90842	7	523
Tb1.NT.7	1	-	99233	3	NA
Tb1.NT.7	1	-	99244	7	NA
Tb1.NT.7	1	-	99256	1	NA
Tb1.NT.7	1	-	99270	1	NA
Tb1.NT.7	1	-	99798	4	NA
Tb1.NT.7	1	-	100042	3	NA
Tb1.NT.7	1	-	100143	1	NA
Tb1.NT.7	1	-	100593	1	NA
Tb1.NT.7	1	-	101174	1	NA
Tb1.NT.7	1	-	101229	1	NA
Tb1.NT.7	1	-	101264	1	NA
Tb1.NT.7	1	-	101779	1	NA
Tb1.NT.7	1	-	101816	1	NA
Tb1.NT.7	1	-	103219	1	NA
Tb927.1.270	1	+	107372	1	347
Tb927.1.270	1	+	107817	1	792
Tb927.1.270	1	+	107888	2	863
Tb927.1.270	1	+	107890	1	865
Tb927.1.270	1	+	107927	34	902
Tb927.1.275	1	+	112959	1	2025
Tb1.NT.8	1	+	120192	1	NA
Tb1.NT.8	1	+	120820	5	NA
Tb1.NT.9	1	+	121342	1	NA
Tb1.NT.9	1	+	121480	3	NA
Tb1.NT.9	1	+	121807	1	NA
Tb1.NT.9	1	+	121846	1	NA
Tb1.NT.10	1	+	130084	2	NA
Tb1.NT.10	1	+	130089	7	NA
Tb1.NT.10	1	+	130100	3	NA
Tb927.1.350	1	-	132546	2	938
Tb927.1.360	1	-	135635	1	445
Tb927.1.360	1	-	135639	2	441
Tb927.1.360	1	-	135645	3	435
Tb927.1.360	1	-	135656	1	424
Tb927.1.360	1	-	135712	1	368
Tb927.1.360	1	-	135736	1	344
Tb1.NT.11	1	-	136701	1	NA
Tb1.NT.11	1	-	136702	3	NA
Tb1.NT.11	1	-	136705	1	NA
Tb1.NT.11	1	-	136709	6	NA
Tb1.NT.11	1	-	136710	14	NA
Tb1.NT.11	1	-	136850	2	NA
Tb1.NT.11	1	-	137332	1	NA
Tb1.NT.11	1	-	137454	1	NA
Tb1.NT.11	1	-	137500	1	NA
Tb1.NT.11	1	-	137614	1	NA
Tb1.NT.12	1	-	138318	4	NA
Tb1.NT.12	1	-	138323	8	NA
Tb1.NT.12	1	-	138328	1	NA
Tb1.NT.12	1	-	138330	1	NA
Tb927.1.370	1	-	139147	1	1067
Tb927.1.370	1	-	139478	1	736
Tb927.1.380	1	-	144715	1	11
Tb1.NT.13	1	+	149335	1	NA
Tb1.NT.13	1	+	149413	3	NA
Tb1.NT.13	1	+	149426	5	NA
Tb1.NT.13	1	+	149432	2	NA
Tb1.NT.13	1	+	149435	14	NA
Tb1.NT.13	1	+	149438	13	NA
Tb1.NT.13	1	+	149441	1	NA
Tb1.NT.13	1	+	149445	8	NA
Tb1.NT.13	1	+	149447	2	NA
Tb1.NT.13	1	+	149461	17	NA
Tb1.NT.13	1	+	149482	1	NA
Tb1.NT.14	1	+	151089	2	NA
Tb1.NT.14	1	+	151095	2	NA
Tb1.NT.14	1	+	151104	1	NA
Tb927.1.410	1	+	154139	2	1117
Tb927.1.410	1	+	154144	1	1122
Tb927.1.410	1	+	154150	3	1128
Tb927.1.420	1	+	159197	10	786
Tb927.1.420	1	+	159201	17	790
Tb927.1.420	1	+	159207	1	796
Tb927.1.420	1	+	159213	3	802
Tb927.1.420	1	+	159222	57	811
Tb927.1.420	1	+	159228	2	817
Tb927.1.420	1	+	159229	2	818
Tb927.1.420	1	+	159235	95	824
Tb927.1.430	1	+	166692	1	82
Tb927.1.430	1	+	167050	1	440
Tb927.1.450	1	-	167796	1	3
Tb1.NT.15	1	-	174251	2	NA
Tb1.NT.15	1	-	174277	1	NA
Tb1.NT.15	1	-	174599	1	NA
Tb1.NT.15	1	-	174603	1	NA
Tb1.NT.15	1	-	174866	1	NA
Tb1.NT.15	1	-	175284	4	NA
Tb1.NT.15	1	-	175512	1	NA
Tb1.NT.15	1	-	175590	1	NA
Tb1.NT.15	1	-	175605	2	NA
Tb927.1.470	1	+	181537	1	86
Tb927.1.480	1	+	186432	1	403
Tb927.1.480	1	+	186760	1	731
Tb927.1.480	1	+	187125	1	1096
Tb1.NT.16	1	+	187411	1	NA
Tb1.NT.16	1	+	187911	1	NA
Tb1.NT.16	1	+	187912	7	NA
Tb1.NT.16	1	+	187918	6	NA
Tb1.NT.16	1	+	187925	2	NA
Tb1.NT.17	1	+	188151	1	NA
Tb1.NT.17	1	+	188888	2	NA
Tb1.NT.17	1	+	189379	48	NA
Tb1.NT.17	1	+	189505	1	NA
Tb927.1.490	1	+	190525	8	440
Tb927.1.490	1	+	190549	4	464
Tb927.1.490	1	+	190555	1	470
Tb927.1.490	1	+	190562	1	477
Tb1.NT.18	1	-	200870	2	NA
Tb1.NT.18	1	-	200932	1	NA
Tb1.NT.18	1	-	201687	1	NA
Tb927.1.540	1	-	204195	2	223
Tb927.1.550	1	-	208036	1	141
Tb927.1.560	1	-	208585	1	118
Tb927.1.560	1	-	208606	1	97
Tb927.1.560	1	-	208607	7	96
Tb927.1.560	1	-	208618	2	85
Tb927.1.560	1	-	208621	1	82
Tb927.1.560	1	-	208626	4	77
Tb927.1.570	1	-	210195	1	397
Tb927.1.570	1	-	210198	1	394
Tb927.1.570	1	-	210203	10	389
Tb927.1.570	1	-	210211	4	381
Tb927.1.570	1	-	210219	1	373
Tb927.1.570	1	-	210261	2	331
Tb927.1.570	1	-	210269	4	323
Tb927.1.570	1	-	210339	1	253
Tb927.1.580	1	-	211540	1	915
Tb927.1.580	1	-	211542	26	913
Tb927.1.580	1	-	211555	6	900
Tb927.1.580	1	-	211560	2	895
Tb927.1.580	1	-	211572	6	883
Tb927.1.580	1	-	211580	5	875
Tb927.1.580	1	-	211919	1	536
Tb927.1.600	1	-	214210	2	1954
Tb927.1.600	1	-	214214	2	1950
Tb927.1.600	1	-	214220	9	1944
Tb927.1.600	1	-	214238	3	1926
Tb927.1.600	1	-	214473	1	1691
Tb927.1.600	1	-	214474	1	1690
Tb927.1.600	1	-	214917	1	1247
Tb927.1.600	1	-	214923	1	1241
Tb927.1.600	1	-	215146	1	1018
Tb927.1.600	1	-	215549	1	615
Tb927.1.610	1	-	217922	2	159
Tb927.1.610	1	-	217925	1	156
Tb927.1.610	1	-	217929	1	152
Tb927.1.610	1	-	217935	3	146
Tb927.1.610	1	-	217999	1	82
Tb927.1.610	1	-	218057	1	24
Tb927.1.630	1	-	219177	1	391
Tb927.1.630	1	-	219178	3	390
Tb927.1.630	1	-	219179	1	389
Tb927.1.630	1	-	219180	1	388
Tb927.1.630	1	-	219195	1	373
Tb927.1.640	1	-	220499	1	228
Tb927.1.640	1	-	220509	1	218
Tb927.1.640	1	-	220536	1	191
Tb927.1.650	1	-	225856	5	165
Tb927.1.650	1	-	225863	1	158
Tb927.1.650	1	-	225865	1	156
Tb927.1.650	1	-	225866	1	155
Tb927.1.670	1	-	226795	4	1248
Tb927.1.670	1	-	226798	3	1245
Tb927.1.670	1	-	226801	1	1242
Tb927.1.670	1	-	226810	7	1233
Tb927.1.670	1	-	226914	1	1129
Tb927.1.670	1	-	227272	1	771
Tb927.1.670	1	-	227287	1	756
Tb927.1.690	1	-	230234	4	460
Tb927.1.690	1	-	230237	1	457
Tb927.1.690	1	-	230240	1	454
Tb927.1.690	1	-	230264	1	430
Tb927.1.690	1	-	230332	1	362
Tb927.1.690	1	-	230441	1	253
Tb927.1.690	1	-	230457	1	237
Tb927.1.690	1	-	230458	1	236
Tb927.1.700	1	-	231708	1	796
Tb927.1.700	1	-	231773	1	731
Tb927.1.710	1	-	233995	1	181
Tb927.1.710	1	-	234005	14	171
Tb927.1.710	1	-	234007	1	169
Tb927.1.710	1	-	234010	8	166
Tb927.1.710	1	-	234013	46	163
Tb927.1.710	1	-	234014	1	162
Tb927.1.710	1	-	234016	5	160
Tb927.1.710	1	-	234023	10	153
Tb927.1.710	1	-	234027	3	149
Tb927.1.710	1	-	234031	6	145
Tb927.1.710	1	-	234044	10	132
Tb927.1.710	1	-	234049	1	127
Tb927.1.710	1	-	234051	3	125
Tb927.1.710	1	-	234053	2	123
Tb927.1.720	1	-	235622	1	148
Tb927.1.720	1	-	235647	1	123
Tb927.1.720	1	-	235654	1	116
Tb927.1.720	1	-	235655	6	115
Tb927.1.720	1	-	235657	3	113
Tb927.1.720	1	-	235675	1	95
Tb927.1.720	1	-	235690	1	80
Tb927.1.720	1	-	235732	1	38
Tb927.1.730	1	-	237513	1	321
Tb927.1.730	1	-	237517	4	317
Tb927.1.730	1	-	237530	3	304
Tb927.1.730	1	-	237632	10	202
Tb1.NT.19	1	-	239666	3	NA
Tb1.NT.19	1	-	239682	3	NA
Tb1.NT.19	1	-	239720	1	NA
Tb927.1.740	1	-	240287	3	91
Tb927.1.740	1	-	240290	1	88
Tb927.1.740	1	-	240303	1	75
Tb927.1.740	1	-	240355	1	23
Tb927.1.750	1	-	241873	1	405
Tb927.1.750	1	-	241882	1	396
Tb927.1.750	1	-	241991	1	287
Tb927.1.760	1	-	246087	5	559
Tb927.1.760	1	-	246172	4	474
Tb927.1.760	1	-	246461	1	185
Tb927.1.780	1	-	249143	1	310
Tb927.1.780	1	-	249194	2	259
Tb927.1.780	1	-	249202	1	251
Tb927.1.790	1	-	250775	1	207
Tb927.1.790	1	-	250828	2	154
Tb927.1.790	1	-	250833	1	149
Tb927.1.820	1	-	253688	1	1168
Tb927.1.820	1	-	253693	1	1163
Tb927.1.820	1	-	253696	1	1160
Tb927.1.820	1	-	253705	1	1151
Tb927.1.820	1	-	254004	2	852
Tb927.1.820	1	-	254220	1	636
Tb927.1.820	1	-	254247	1	609
Tb927.1.830	1	-	256590	1	312
Tb927.1.830	1	-	256604	3	298
Tb927.1.840	1	-	259803	1	221
Tb927.1.840	1	-	259810	3	214
Tb927.1.840	1	-	259818	1	206
Tb927.1.840	1	-	259823	2	201
Tb927.1.840	1	-	259833	2	191
Tb927.1.860	1	-	260704	1	557
Tb927.1.860	1	-	260730	2	531
Tb927.1.860	1	-	260737	9	524
Tb927.1.860	1	-	260741	12	520
Tb927.1.860	1	-	260747	1	514
Tb927.1.860	1	-	260750	3	511
Tb927.1.860	1	-	260753	5	508
Tb927.1.860	1	-	260759	1	502
Tb927.1.860	1	-	260762	13	499
Tb927.1.870	1	-	262338	3	214
Tb927.1.870	1	-	262348	2	204
Tb927.1.870	1	-	262352	1	200
Tb927.1.870	1	-	262358	5	194
Tb927.1.870	1	-	262363	2	189
Tb927.1.880	1	-	263932	2	452
Tb927.1.890	1	-	278293	2	138
Tb927.1.890	1	-	278300	3	131
Tb927.1.890	1	-	278315	1	116
Tb927.1.890	1	-	278343	2	88
Tb1.NT.20	1	+	287685	1	NA
Tb1.NT.20	1	+	288437	2	NA
Tb1.NT.20	1	+	288445	2	NA
Tb1.NT.20	1	+	288456	1	NA
Tb927.1.990	1	+	289731	1	25
Tb927.1.990	1	+	289750	2	44
Tb927.1.990	1	+	289751	11	45
Tb927.1.990	1	+	289773	1	67
Tb927.1.990	1	+	289776	1	70
Tb927.1.990	1	+	289779	1	73
Tb927.1.1000	1	+	291441	1	286
Tb927.1.1000	1	+	291445	9	290
Tb927.1.1000	1	+	291451	5	296
Tb927.1.1010	1	+	293883	1	139
Tb927.1.1010	1	+	293942	2	198
Tb927.1.1010	1	+	293947	2	203
Tb927.1.1010	1	+	293964	1	220
Tb927.1.1020	1	+	296060	1	552
Tb927.1.1020	1	+	296071	1	563
Tb927.1.1020	1	+	296110	1	602
Tb927.1.1020	1	+	296172	6	664
Tb1.NT.21	1	+	296762	2	NA
Tb1.NT.21	1	+	296770	10	NA
Tb1.NT.21	1	+	296776	1	NA
Tb1.NT.21	1	+	296780	2	NA
Tb927.1.1030	1	+	298596	1	255
Tb927.1.1030	1	+	298629	1	288
Tb927.1.1040	1	+	299287	1	7
Tb927.1.1040	1	+	299392	2	112
Tb927.1.1040	1	+	299919	1	639
Tb927.1.1050	1	+	303756	4	303
Tb927.1.1050	1	+	303763	1	310
Tb927.1.1060	1	+	305207	1	356
Tb927.1.1060	1	+	305683	1	832
Tb927.1.1060	1	+	305694	7	843
Tb927.1.1060	1	+	305729	1	878
Tb927.1.1080	1	+	307362	1	62
Tb927.1.1080	1	+	307377	1	77
Tb927.1.1080	1	+	307383	1	83
Tb927.1.1080	1	+	307388	1	88
Tb927.1.1090	1	+	308327	1	107
Tb927.1.1090	1	+	308366	1	146
Tb927.1.1090	1	+	308371	2	151
Tb927.1.1090	1	+	308375	6	155
Tb927.1.1100	1	+	312271	1	655
Tb927.1.1100	1	+	312279	1	663
Tb927.1.1120	1	+	313805	3	239
Tb927.1.1120	1	+	313807	1	241
Tb927.1.1120	1	+	313810	1	244
Tb927.1.1120	1	+	313811	6	245
Tb927.1.1130	1	+	315984	1	151
Tb927.1.1130	1	+	316003	1	170
Tb927.1.1130	1	+	316011	1	178
Tb927.1.1130	1	+	316012	1	179
Tb927.1.1130	1	+	316026	1	193
Tb927.1.1140	1	+	317499	1	236
Tb927.1.1140	1	+	317505	1	242
Tb927.1.1140	1	+	317553	1	290
Tb927.1.1150	1	+	319413	1	142
Tb927.1.1150	1	+	319501	4	230
Tb927.1.1150	1	+	319518	2	247
Tb927.1.1150	1	+	319537	1	266
Tb927.1.1160	1	+	321398	2	150
Tb927.1.1160	1	+	321407	5	159
Tb927.1.1160	1	+	321465	2	217
Tb927.1.1170	1	+	322042	4	169
Tb927.1.1170	1	+	322055	7	182
Tb927.1.1170	1	+	322077	1	204
Tb927.1.1170	1	+	322089	5	216
Tb927.1.1170	1	+	322100	5	227
Tb1.NT.22	1	+	322844	1	NA
Tb1.NT.22	1	+	322845	26	NA
Tb1.NT.22	1	+	322852	4	NA
Tb1.NT.22	1	+	322856	1	NA
Tb1.NT.22	1	+	322858	1	NA
Tb1.NT.22	1	+	322863	6	NA
Tb927.1.1200	1	+	324540	1	54
Tb927.1.1200	1	+	324591	1	105
Tb927.1.1200	1	+	324599	1	113
Tb927.1.1200	1	+	324601	1	115
Tb927.1.1200	1	+	324702	1	216
Tb927.1.1200	1	+	324718	4	232
Tb927.1.1200	1	+	324726	2	240
Tb927.1.1200	1	+	324728	2	242
Tb927.1.1200	1	+	325176	1	690
Tb927.1.1200	1	+	325188	4	702
Tb927.1.1200	1	+	325191	1	705
Tb927.1.1210	1	+	326370	1	382
Tb927.1.1210	1	+	326375	2	387
Tb927.1.1210	1	+	326379	7	391
Tb927.1.1220	1	+	327483	4	88
Tb927.1.1220	1	+	327484	1	89
Tb927.1.1220	1	+	327493	6	98
Tb927.1.1220	1	+	327499	5	104
Tb927.1.1220	1	+	327519	1	124
Tb927.1.1220	1	+	327556	1	161
Tb927.1.1230	1	+	329371	2	266
Tb1.NT.23	1	+	329834	1	NA
Tb1.NT.23	1	+	329960	4	NA
Tb927.1.1240	1	+	332074	2	16
Tb927.1.1240	1	+	332371	1	313
Tb927.1.1240	1	+	332452	1	394
Tb927.1.1240	1	+	332716	1	658
Tb927.1.1240	1	+	332875	1	817
Tb927.1.1240	1	+	332960	1	902
Tb927.1.1240	1	+	332961	2	903
Tb927.1.1240	1	+	332962	1	904
Tb927.1.1240	1	+	333007	2	949
Tb927.1.1240	1	+	333008	1	950
Tb927.1.1240	1	+	333021	1	963
Tb927.1.1240	1	+	333419	1	1361
Tb927.1.1240	1	+	333471	1	1413
Tb927.1.1240	1	+	333523	1	1465
Tb927.1.1240	1	+	333749	1	1691
Tb927.1.1240	1	+	333753	1	1695
Tb927.1.1240	1	+	334045	13	1987
Tb927.1.1240	1	+	334055	1	1997
Tb927.1.1240	1	+	334072	1	2014
Tb927.1.1240	1	+	334270	1	2212
Tb927.1.1240	1	+	334422	12	2364
Tb927.1.1240	1	+	334423	1	2365
Tb927.1.1240	1	+	334435	5	2377
Tb927.1.1240	1	+	334436	1	2378
Tb927.1.1240	1	+	334446	1	2388
Tb927.1.1240	1	+	334488	1	2430
Tb927.1.1240	1	+	334493	3	2435
Tb927.1.1240	1	+	334497	1	2439
Tb927.1.1240	1	+	334498	8	2440
Tb927.1.1270	1	+	336322	1	334
Tb927.1.1270	1	+	336780	2	792
Tb927.1.1270	1	+	337236	2	1248
Tb927.1.1270	1	+	337363	1	1375
Tb927.1.1270	1	+	337494	1	1506
Tb927.1.1270	1	+	337495	1	1507
Tb927.1.1270	1	+	337834	1	1846
Tb927.1.1270	1	+	337918	2	1930
Tb927.1.1270	1	+	337935	1	1947
Tb927.1.1270	1	+	337954	1	1966
Tb927.1.1270	1	+	337955	2	1967
Tb927.1.1300	1	+	339282	1	261
Tb927.1.1300	1	+	339299	1	278
Tb927.1.1300	1	+	339306	1	285
Tb927.1.1300	1	+	339312	1	291
Tb927.1.1300	1	+	339328	1	307
Tb927.1.1300	1	+	339337	2	316
Tb927.1.1310	1	+	341136	1	287
Tb927.1.1310	1	+	341147	1	298
Tb927.1.1310	1	+	341153	3	304
Tb927.1.1310	1	+	341162	2	313
Tb927.1.1310	1	+	341166	1	317
Tb927.1.1310	1	+	341181	4	332
Tb927.1.1330	1	+	342742	2	223
Tb927.1.1330	1	+	342744	1	225
Tb927.1.1330	1	+	342756	6	237
Tb927.1.1330	1	+	342824	1	305
Tb927.1.1340	1	+	345277	1	71
Tb927.1.1340	1	+	345285	2	79
Tb927.1.1340	1	+	345289	1	83
Tb927.1.1350	1	+	348766	1	321
Tb927.1.1350	1	+	349105	1	660
Tb927.1.1350	1	+	349169	2	724
Tb927.1.1350	1	+	349868	1	1423
Tb927.1.1370	1	+	352476	1	342
Tb927.1.1370	1	+	352481	1	347
Tb927.1.1370	1	+	352512	4	378
Tb927.1.1380	1	+	355579	1	617
Tb927.1.1380	1	+	355912	1	950
Tb927.1.1380	1	+	356725	4	1763
Tb927.1.1380	1	+	356737	2	1775
Tb927.1.1390	1	+	357972	1	298
Tb927.1.1390	1	+	357998	3	324
Tb927.1.1390	1	+	358001	1	327
Tb927.1.1390	1	+	358003	12	329
Tb927.1.1400	1	+	358941	1	5
Tb927.1.1400	1	+	359293	2	357
Tb927.1.1400	1	+	359300	1	364
Tb927.1.1400	1	+	359323	7	387
Tb1.NT.24	1	+	359742	1	NA
Tb1.NT.24	1	+	359797	2	NA
Tb1.NT.24	1	+	359802	7	NA
Tb1.NT.24	1	+	359810	7	NA
Tb1.NT.24	1	+	359877	2	NA
Tb1.NT.24	1	+	359929	3	NA
Tb1.NT.24	1	+	360029	1	NA
Tb1.NT.24	1	+	360073	1	NA
Tb1.NT.24	1	+	360126	2	NA
Tb927.1.1420	1	+	362650	1	398
Tb927.1.1420	1	+	362757	1	505
Tb927.1.1420	1	+	362832	1	580
Tb927.1.1420	1	+	362881	2	629
Tb927.1.1420	1	+	363050	1	798
Tb927.1.1420	1	+	363443	1	1191
Tb927.1.1420	1	+	363708	1	1456
Tb927.1.1420	1	+	363713	20	1461
Tb927.1.1420	1	+	363786	2	1534
Tb927.1.1420	1	+	363800	1	1548
Tb927.1.1420	1	+	363924	4	1672
Tb927.1.1420	1	+	363932	1	1680
Tb927.1.1420	1	+	363933	1	1681
Tb927.1.1420	1	+	364919	2	2667
Tb927.1.1420	1	+	365144	2	2892
Tb927.1.1420	1	+	365155	2	2903
Tb927.1.1420	1	+	365455	1	3203
Tb927.1.1420	1	+	365463	2	3211
Tb927.1.1420	1	+	365638	1	3386
Tb927.1.1420	1	+	365652	2	3400
Tb927.1.1420	1	+	365660	1	3408
Tb927.1.1420	1	+	365712	1	3460
Tb927.1.1420	1	+	365896	1	3644
Tb927.1.1420	1	+	366305	1	4053
Tb927.1.1460	1	+	366875	3	9
Tb927.1.1460	1	+	367521	1	655
Tb927.1.1460	1	+	367536	2	670
Tb927.1.1460	1	+	367537	1	671
Tb927.1.1460	1	+	367714	1	848
Tb927.1.1460	1	+	367720	1	854
Tb927.1.1460	1	+	367724	1	858
Tb927.1.1460	1	+	367783	1	917
Tb927.1.1470	1	+	370075	1	453
Tb927.1.1470	1	+	370525	1	903
Tb927.1.1470	1	+	370917	1	1295
Tb927.1.1470	1	+	371920	1	2298
Tb927.1.1470	1	+	371929	1	2307
Tb927.1.1470	1	+	372908	1	3286
Tb927.1.1470	1	+	372977	2	3355
Tb927.1.1470	1	+	373206	1	3584
Tb927.1.1470	1	+	374113	3	4491
Tb927.1.1470	1	+	374116	1	4494
Tb927.1.1470	1	+	374122	2	4500
Tb927.1.1470	1	+	374126	1	4504
Tb927.1.1470	1	+	374135	1	4513
Tb927.1.1470	1	+	374151	1	4529
Tb927.1.1500	1	+	377251	2	379
Tb927.1.1500	1	+	377308	1	436
Tb927.1.1500	1	+	377622	1	750
Tb927.1.1500	1	+	378036	1	1164
Tb927.1.1500	1	+	378544	1	1672
Tb927.1.1500	1	+	378628	1	1756
Tb927.1.1500	1	+	379085	1	2213
Tb927.1.1500	1	+	380439	1	3567
Tb927.1.1500	1	+	380747	1	3875
Tb927.1.1500	1	+	381385	1	4513
Tb927.1.1500	1	+	381404	1	4532
Tb927.1.1500	1	+	381588	1	4716
Tb927.1.1500	1	+	382541	1	5669
Tb927.1.1500	1	+	382578	1	5706
Tb927.1.1500	1	+	382640	1	5768
Tb927.1.1500	1	+	382647	1	5775
Tb927.1.1500	1	+	383721	1	6849
Tb927.1.1500	1	+	383933	1	7061
Tb927.1.1500	1	+	383951	1	7079
Tb927.1.1500	1	+	383953	1	7081
Tb927.1.1500	1	+	384107	1	7235
Tb927.1.1500	1	+	384692	2	7820
Tb927.1.1500	1	+	384760	4	7888
Tb1.NT.25	1	+	385068	1	NA
Tb1.NT.25	1	+	385069	1	NA
Tb1.NT.25	1	+	385184	2	NA
Tb1.NT.25	1	+	385231	1	NA
Tb1.NT.25	1	+	385267	2	NA
Tb1.NT.25	1	+	385273	2	NA
Tb1.NT.25	1	+	385394	3	NA
Tb1.NT.25	1	+	385540	3	NA
Tb1.NT.25	1	+	385554	2	NA
Tb1.NT.25	1	+	385556	1	NA
Tb927.1.1530	1	+	391388	1	450
Tb927.1.1530	1	+	391907	7	969
Tb927.1.1530	1	+	391908	3	970
Tb927.1.1530	1	+	393547	1	2609
Tb927.1.1530	1	+	393608	1	2670
Tb927.1.1530	1	+	393613	1	2675
Tb927.1.1530	1	+	393618	1	2680
Tb927.1.1530	1	+	394280	9	3342
Tb927.1.1530	1	+	394635	3	3697
Tb927.1.1540	1	+	397050	1	289
Tb927.1.1540	1	+	397053	2	292
Tb927.1.1550	1	+	399458	2	196
Tb927.1.1550	1	+	399461	1	199
Tb927.1.1550	1	+	399462	6	200
Tb927.1.1550	1	+	399466	1	204
Tb927.1.1550	1	+	399470	1	208
Tb927.1.1550	1	+	399474	1	212
Tb927.1.1550	1	+	399480	1	218
Tb927.1.1560	1	+	401935	3	82
Tb927.1.1560	1	+	402232	1	379
Tb927.1.1560	1	+	402325	1	472
Tb927.1.1560	1	+	402333	1	480
Tb927.1.1560	1	+	402497	1	644
Tb927.1.1560	1	+	402701	2	848
Tb927.1.1560	1	+	402849	2	996
Tb927.1.1560	1	+	403147	1	1294
Tb927.1.1560	1	+	403172	1	1319
Tb927.1.1560	1	+	403606	3	1753
Tb927.1.1580	1	+	404982	1	302
Tb927.1.1580	1	+	405133	1	453
Tb927.1.1580	1	+	405213	2	533
Tb927.1.1580	1	+	405265	2	585
Tb927.1.1580	1	+	405266	1	586
Tb927.1.1580	1	+	405269	1	589
Tb927.1.1580	1	+	405277	9	597
Tb927.1.1580	1	+	405280	1	600
Tb927.1.1600	1	+	410301	1	52
Tb927.1.1600	1	+	410779	2	530
Tb927.1.1600	1	+	410781	1	532
Tb927.1.1610	1	+	412540	1	317
Tb927.1.1610	1	+	412554	1	331
Tb927.1.1610	1	+	412561	1	338
Tb927.1.1610	1	+	412564	1	341
Tb927.1.1610	1	+	412571	2	348
Tb927.1.1610	1	+	412575	2	352
Tb927.1.1610	1	+	412582	1	359
Tb927.1.1620	1	+	415383	1	204
Tb927.1.1620	1	+	415400	1	221
Tb927.1.1620	1	+	415442	3	263
Tb927.1.1620	1	+	415443	1	264
Tb927.1.1620	1	+	415457	5	278
Tb927.1.1620	1	+	415472	1	293
Tb927.1.1630	1	+	416472	3	305
Tb927.1.1630	1	+	416548	1	381
Tb927.1.1630	1	+	416627	1	460
Tb927.1.1630	1	+	416643	2	476
Tb927.1.1640	1	+	417836	2	32
Tb927.1.1640	1	+	417853	1	49
Tb927.1.1640	1	+	417857	6	53
Tb927.1.1650	1	+	418622	2	112
Tb927.1.1650	1	+	418654	1	144
Tb927.1.1650	1	+	418680	1	170
Tb927.1.1660	1	+	419781	4	65
Tb927.1.1660	1	+	419792	2	76
Tb927.1.1660	1	+	419794	2	78
Tb927.1.1670	1	+	423449	1	169
Tb927.1.1670	1	+	424379	1	1099
Tb927.1.1670	1	+	424383	4	1103
Tb927.1.1670	1	+	424406	1	1126
Tb927.1.1680	1	+	425642	1	263
Tb927.1.1680	1	+	425646	3	267
Tb927.1.1680	1	+	425655	13	276
Tb927.1.1690	1	+	428634	1	394
Tb927.1.1690	1	+	428642	1	402
Tb927.1.1690	1	+	428669	1	429
Tb927.1.1690	1	+	428670	16	430
Tb927.1.1700	1	+	430668	4	311
Tb927.1.1710	1	+	436799	8	496
Tb927.1.1710	1	+	436805	3	502
Tb927.1.1710	1	+	436824	2	521
Tb927.1.1720	1	+	438380	2	214
Tb927.1.1720	1	+	438387	1	221
Tb927.1.1720	1	+	438431	3	265
Tb927.1.1730	1	+	440942	1	152
Tb927.1.1730	1	+	440944	7	154
Tb927.1.1730	1	+	440992	3	202
Tb927.1.1730	1	+	441009	1	219
Tb927.1.1740	1	+	463297	4	444
Tb927.1.1750	1	+	464909	3	23
Tb927.1.1750	1	+	465514	6	628
Tb927.1.1750	1	+	466235	1	1349
Tb927.1.1750	1	+	466421	4	1535
Tb927.1.1770	1	+	467647	2	411
Tb927.1.1770	1	+	467649	1	413
Tb927.1.1770	1	+	467663	1	427
Tb927.1.1770	1	+	467901	4	665
Tb927.1.1770	1	+	467915	10	679
Tb927.1.1770	1	+	467937	2	701
Tb927.1.1770	1	+	467948	3	712
Tb927.1.1790	1	+	468984	1	105
Tb927.1.1790	1	+	468996	2	117
Tb927.1.1790	1	+	469001	1	122
Tb927.1.1790	1	+	469268	2	389
Tb927.1.1790	1	+	469579	2	700
Tb927.1.1790	1	+	469877	1	998
Tb927.1.1790	1	+	469910	5	1031
Tb927.1.1790	1	+	469941	1	1062
Tb927.1.1790	1	+	469945	1	1066
Tb927.1.1790	1	+	469962	1	1083
Tb927.1.1790	1	+	469976	1	1097
Tb927.1.1790	1	+	469997	1	1118
Tb927.1.1790	1	+	470002	4	1123
Tb927.1.1790	1	+	470005	1	1126
Tb927.1.1790	1	+	470018	1	1139
Tb927.1.1820	1	+	472219	2	802
Tb927.1.1820	1	+	472998	2	1581
Tb927.1.1820	1	+	473009	2	1592
Tb927.1.1820	1	+	473026	1	1609
Tb927.1.1840	1	+	476510	1	689
Tb927.1.1840	1	+	477743	1	1922
Tb927.1.1840	1	+	477752	1	1931
Tb927.1.1840	1	+	478095	1	2274
Tb927.1.1840	1	+	478705	4	2884
Tb927.1.1840	1	+	479414	1	3593
Tb927.1.1880	1	+	488826	1	305
Tb927.1.1880	1	+	488831	1	310
Tb927.1.1880	1	+	488836	5	315
Tb927.1.1880	1	+	488838	1	317
Tb927.1.1890	1	+	493047	1	504
Tb927.1.1890	1	+	493330	1	787
Tb927.1.1910	1	+	497857	2	280
Tb927.1.1910	1	+	497870	2	293
Tb927.1.1910	1	+	497963	1	386
Tb927.1.1910	1	+	497968	1	391
Tb927.1.1920	1	+	500343	1	824
Tb927.1.1920	1	+	500775	3	1256
Tb927.1.1930	1	+	511058	1	794
Tb927.1.1930	1	+	511164	1	900
Tb927.1.1930	1	+	511221	1	957
Tb927.1.1930	1	+	511381	1	1117
Tb927.1.1930	1	+	511394	1	1130
Tb927.1.1930	1	+	511440	1	1176
Tb927.1.1930	1	+	511441	3	1177
Tb927.1.1930	1	+	511455	1	1191
Tb927.1.1930	1	+	511456	2	1192
Tb927.1.1930	1	+	511480	1	1216
Tb927.1.1930	1	+	511582	1	1318
Tb927.1.1930	1	+	511638	1	1374
Tb927.1.1930	1	+	511820	2	1556
Tb927.1.1930	1	+	511830	1	1566
Tb927.1.1930	1	+	511974	5	1710
Tb927.1.1930	1	+	512094	1	1830
Tb927.1.1930	1	+	513004	2	2740
Tb927.1.1930	1	+	513016	4	2752
Tb927.1.1930	1	+	513034	3	2770
Tb927.1.1930	1	+	513123	1	2859
Tb927.1.1930	1	+	513130	6	2866
Tb927.1.1930	1	+	513136	2	2872
Tb927.1.1930	1	+	513332	3	3068
Tb927.1.1930	1	+	513333	3	3069
Tb927.1.1930	1	+	513337	1	3073
Tb927.1.1930	1	+	513388	1	3124
Tb927.1.1930	1	+	513451	36	3187
Tb927.1.1930	1	+	513643	1	3379
Tb927.1.1930	1	+	513648	2	3384
Tb927.1.1930	1	+	513734	2	3470
Tb927.1.1930	1	+	513745	9	3481
Tb927.1.1930	1	+	513758	1	3494
Tb927.1.1930	1	+	513761	1	3497
Tb927.1.1960	1	+	516218	1	203
Tb927.1.1960	1	+	516227	3	212
Tb927.1.1960	1	+	516282	1	267
Tb927.1.1960	1	+	516284	7	269
Tb927.1.1960	1	+	516337	1	322
Tb927.1.1980	1	+	517614	3	142
Tb927.1.1990	1	+	518487	1	56
Tb927.1.1990	1	+	518489	1	58
Tb927.1.2000	1	+	519226	1	45
Tb1.NT.44	1	-	519593	1	NA
Tb927.1.2040	1	-	520807	1	273
Tb1.NT.26	1	+	530311	2	NA
Tb1.NT.26	1	+	530312	1	NA
Tb1.NT.26	1	+	530314	1	NA
Tb1.NT.26	1	+	530323	2	NA
Tb1.NT.26	1	+	531408	4	NA
Tb927.1.2100	1	+	535349	1	326
Tb927.1.2100	1	+	535399	2	376
Tb927.1.2100	1	+	535749	1	726
Tb927.1.2100	1	+	535817	15	794
Tb927.1.2100	1	+	535827	6	804
Tb927.1.2100	1	+	535835	28	812
Tb927.1.2100	1	+	535837	1	814
Tb927.1.2100	1	+	535839	1	816
Tb927.1.2100	1	+	535845	1	822
Tb927.1.2110	1	+	538820	1	495
Tb927.1.2110	1	+	539754	1	1429
Tb927.1.2110	1	+	539759	1	1434
Tb927.1.2110	1	+	540233	1	1908
Tb927.1.2110	1	+	540235	3	1910
Tb927.1.2110	1	+	540236	1	1911
Tb927.1.2110	1	+	540238	1	1913
Tb927.1.2110	1	+	540244	2	1919
Tb927.1.2120	1	+	543334	1	418
Tb927.1.2120	1	+	543448	1	532
Tb927.1.2120	1	+	543569	1	653
Tb927.1.2120	1	+	544361	1	1445
Tb927.1.2120	1	+	544688	1	1772
Tb927.1.2120	1	+	544777	1	1861
Tb927.1.2120	1	+	545575	3	2659
Tb927.1.2120	1	+	545581	1	2665
Tb927.1.2120	1	+	545930	2	3014
Tb927.1.2120	1	+	545967	2	3051
Tb927.1.2120	1	+	546020	1	3104
Tb927.1.2150	1	+	546819	4	162
Tb927.1.2150	1	+	546872	1	215
Tb927.1.2150	1	+	546899	1	242
Tb927.1.2150	1	+	547042	1	385
Tb927.1.2150	1	+	548307	2	1650
Tb927.1.2150	1	+	548441	6	1784
Tb927.1.2150	1	+	548454	1	1797
Tb927.1.2150	1	+	548492	2	1835
Tb927.1.2160	1	+	549261	1	4
Tb927.1.2160	1	+	549793	1	536
Tb927.1.2160	1	+	550051	1	794
Tb927.1.2160	1	+	550195	1	938
Tb927.1.2160	1	+	550208	1	951
Tb927.1.2160	1	+	551600	3	2343
Tb927.1.2160	1	+	551620	2	2363
Tb927.1.2190	1	+	558744	1	271
Tb927.1.2190	1	+	559657	1	1184
Tb927.1.2190	1	+	559825	1	1352
Tb927.1.2190	1	+	559838	3	1365
Tb927.1.2190	1	+	559842	1	1369
Tb927.1.2190	1	+	559851	1	1378
Tb927.1.2210	1	+	561729	1	609
Tb927.1.2210	1	+	561790	1	670
Tb927.1.2210	1	+	561943	15	823
Tb927.1.2210	1	+	561945	1	825
Tb927.1.2210	1	+	561954	1	834
Tb927.1.2230	1	+	562702	3	87
Tb927.1.2230	1	+	563196	1	581
Tb927.1.2230	1	+	563891	1	1276
Tb927.1.2230	1	+	564001	2	1386
Tb927.1.2230	1	+	564006	1	1391
Tb927.1.2230	1	+	564205	135	1590
Tb927.1.2230	1	+	564215	1	1600
Tb927.1.2230	1	+	564216	3	1601
Tb927.1.2230	1	+	564217	1	1602
Tb927.1.2230	1	+	564263	36	1648
Tb927.1.2230	1	+	564266	1	1651
Tb927.1.2230	1	+	564367	1	1752
Tb927.1.2230	1	+	564376	1	1761
Tb927.1.2230	1	+	564385	18	1770
Tb927.1.2230	1	+	564386	1	1771
Tb927.1.2230	1	+	564390	6	1775
Tb927.1.2230	1	+	564392	1	1777
Tb927.1.2230	1	+	564395	1	1780
Tb927.1.2230	1	+	564398	3	1783
Tb927.1.2230	1	+	564400	9	1785
Tb927.1.2230	1	+	564423	1	1808
Tb927.1.2230	1	+	564427	1	1812
Tb927.1.2230	1	+	564429	1	1814
Tb927.1.2260	1	+	565375	1	9
Tb927.1.2260	1	+	565386	3	20
Tb927.1.2260	1	+	565389	2	23
Tb927.1.2260	1	+	565394	6	28
Tb927.1.2260	1	+	565395	1	29
Tb927.1.2260	1	+	565399	1	33
Tb927.1.2260	1	+	566096	1	730
Tb927.1.2260	1	+	566251	2	885
Tb927.1.2260	1	+	566329	1	963
Tb927.1.2260	1	+	566505	2	1139
Tb927.1.2260	1	+	566521	2	1155
Tb927.1.2260	1	+	566541	3	1175
Tb927.1.2260	1	+	566626	5	1260
Tb927.1.2260	1	+	566731	1	1365
Tb927.1.2260	1	+	566750	31	1384
Tb927.1.2260	1	+	566840	1	1474
Tb927.1.2260	1	+	567008	1	1642
Tb927.1.2260	1	+	567106	1	1740
Tb927.1.2260	1	+	567753	1	2387
Tb927.1.2260	1	+	567757	1	2391
Tb927.1.2260	1	+	568076	1	2710
Tb927.1.2260	1	+	568288	20	2922
Tb927.1.2260	1	+	568391	1	3025
Tb927.1.2260	1	+	568396	1	3030
Tb927.1.2260	1	+	568397	1	3031
Tb927.1.2260	1	+	568399	1	3033
Tb927.1.2260	1	+	568416	2	3050
Tb927.1.2260	1	+	568436	1	3070
Tb927.1.2320	1	+	569649	1	142
Tb927.1.2320	1	+	569679	1	172
Tb1.NT.27	1	+	570232	3	NA
Tb1.NT.27	1	+	570241	4	NA
Tb1.NT.27	1	+	570242	67	NA
Tb1.NT.27	1	+	570243	2	NA
Tb1.NT.27	1	+	570253	1	NA
Tb1.NT.27	1	+	570254	11	NA
Tb1.NT.27	1	+	570256	1	NA
Tb1.NT.27	1	+	570258	88	NA
Tb1.NT.27	1	+	570260	3	NA
Tb1.NT.27	1	+	570263	1	NA
Tb1.NT.27	1	+	570269	4	NA
Tb1.NT.27	1	+	570270	15	NA
Tb1.NT.27	1	+	570271	30	NA
Tb1.NT.27	1	+	570272	27	NA
Tb1.NT.27	1	+	570273	29	NA
Tb1.NT.27	1	+	570274	22	NA
Tb1.NT.27	1	+	570275	3	NA
Tb1.NT.27	1	+	570276	6	NA
Tb1.NT.27	1	+	570277	3	NA
Tb1.NT.27	1	+	570278	11	NA
Tb1.NT.27	1	+	570281	8	NA
Tb1.NT.27	1	+	570290	1	NA
Tb1.NT.27	1	+	570292	5	NA
Tb1.NT.27	1	+	570295	9	NA
Tb1.NT.27	1	+	570299	1	NA
Tb927.1.2330	1	+	572160	3	350
Tb927.1.2330	1	+	572170	11	360
Tb927.1.2330	1	+	572172	2	362
Tb927.1.2330	1	+	572174	1	364
Tb927.1.2330	1	+	572175	1	365
Tb927.1.2330	1	+	572177	17	367
Tb927.1.2330	1	+	572178	3	368
Tb927.1.2330	1	+	572179	14	369
Tb927.1.2330	1	+	572180	3	370
Tb927.1.2330	1	+	572181	2	371
Tb927.1.2330	1	+	572184	1	374
Tb927.1.2330	1	+	572185	1	375
Tb927.1.2330	1	+	572189	1	379
Tb927.1.2330	1	+	572190	6	380
Tb927.1.2330	1	+	572191	4	381
Tb927.1.2330	1	+	572193	3	383
Tb927.1.2330	1	+	572194	2	384
Tb927.1.2340	1	+	573883	3	86
Tb927.1.2340	1	+	573884	64	87
Tb927.1.2340	1	+	573896	36	99
Tb927.1.2340	1	+	573898	5	101
Tb927.1.2340	1	+	573899	1	102
Tb927.1.2340	1	+	573900	617	103
Tb927.1.2340	1	+	573902	18	105
Tb927.1.2340	1	+	573903	3	106
Tb927.1.2340	1	+	573904	5	107
Tb927.1.2340	1	+	573905	4	108
Tb927.1.2340	1	+	573906	6	109
Tb927.1.2340	1	+	573907	1	110
Tb927.1.2340	1	+	573908	6	111
Tb927.1.2340	1	+	573910	1	113
Tb927.1.2340	1	+	573911	25	114
Tb927.1.2340	1	+	573912	129	115
Tb927.1.2340	1	+	573913	104	116
Tb927.1.2340	1	+	573914	88	117
Tb927.1.2340	1	+	573915	289	118
Tb927.1.2340	1	+	573916	255	119
Tb927.1.2340	1	+	573917	42	120
Tb927.1.2340	1	+	573918	41	121
Tb927.1.2340	1	+	573919	53	122
Tb927.1.2340	1	+	573920	135	123
Tb927.1.2340	1	+	573921	3	124
Tb927.1.2340	1	+	573922	1	125
Tb927.1.2340	1	+	573923	71	126
Tb927.1.2340	1	+	573925	1	128
Tb927.1.2340	1	+	573926	7	129
Tb927.1.2340	1	+	573929	1	132
Tb927.1.2340	1	+	573934	2	137
Tb927.1.2340	1	+	573937	10	140
Tb927.1.2340	1	+	573941	1	144
Tb927.1.2350	1	+	575775	34	323
Tb927.1.2350	1	+	575780	3	328
Tb927.1.2350	1	+	575783	10	331
Tb927.1.2350	1	+	575786	1	334
Tb927.1.2350	1	+	575802	219	350
Tb927.1.2350	1	+	575808	2	356
Tb927.1.2350	1	+	575810	4	358
Tb927.1.2350	1	+	575812	766	360
Tb927.1.2350	1	+	575815	5	363
Tb927.1.2350	1	+	575816	1	364
Tb927.1.2350	1	+	575817	2	365
Tb927.1.2350	1	+	575818	12	366
Tb927.1.2350	1	+	575819	2727	367
Tb927.1.2350	1	+	575820	1	368
Tb927.1.2350	1	+	575821	3	369
Tb927.1.2350	1	+	575822	16	370
Tb927.1.2350	1	+	575823	2	371
Tb927.1.2350	1	+	575825	1	373
Tb927.1.2350	1	+	575826	34	374
Tb927.1.2350	1	+	575828	14	376
Tb927.1.2350	1	+	575829	3	377
Tb927.1.2350	1	+	575830	3	378
Tb927.1.2350	1	+	575831	6	379
Tb927.1.2350	1	+	575832	342	380
Tb927.1.2350	1	+	575833	2	381
Tb927.1.2350	1	+	575836	4	384
Tb927.1.2350	1	+	575837	1	385
Tb927.1.2350	1	+	575841	12	389
Tb927.1.2350	1	+	575843	1	391
Tb927.1.2350	1	+	575844	2	392
Tb927.1.2350	1	+	575845	1	393
Tb927.1.2350	1	+	575847	1	395
Tb927.1.2360	1	+	577525	2	86
Tb927.1.2360	1	+	577526	159	87
Tb927.1.2360	1	+	577527	6	88
Tb927.1.2360	1	+	577536	1	97
Tb927.1.2360	1	+	577537	1	98
Tb927.1.2360	1	+	577538	30	99
Tb927.1.2360	1	+	577540	2	101
Tb927.1.2360	1	+	577541	1	102
Tb927.1.2360	1	+	577542	260	103
Tb927.1.2360	1	+	577544	5	105
Tb927.1.2360	1	+	577545	2	106
Tb927.1.2360	1	+	577546	1	107
Tb927.1.2360	1	+	577548	1	109
Tb927.1.2360	1	+	577549	1	110
Tb927.1.2360	1	+	577550	2	111
Tb927.1.2360	1	+	577551	2	112
Tb927.1.2360	1	+	577553	11	114
Tb927.1.2360	1	+	577554	46	115
Tb927.1.2360	1	+	577555	35	116
Tb927.1.2360	1	+	577556	131	117
Tb927.1.2360	1	+	577557	19	118
Tb927.1.2360	1	+	577558	18	119
Tb927.1.2360	1	+	577559	16	120
Tb927.1.2360	1	+	577560	11	121
Tb927.1.2360	1	+	577561	6	122
Tb927.1.2360	1	+	577562	23	123
Tb927.1.2360	1	+	577563	1	124
Tb927.1.2360	1	+	577564	1	125
Tb927.1.2360	1	+	577565	24	126
Tb927.1.2360	1	+	577567	2	128
Tb927.1.2360	1	+	577568	4	129
Tb927.1.2360	1	+	577569	3	130
Tb927.1.2360	1	+	577573	1	134
Tb927.1.2360	1	+	577576	9	137
Tb927.1.2360	1	+	577578	1	139
Tb927.1.2360	1	+	577579	39	140
Tb927.1.2360	1	+	577583	5	144
Tb927.1.2370	1	+	579415	2	321
Tb927.1.2370	1	+	579417	1	323
Tb927.1.2370	1	+	579425	1	331
Tb927.1.2370	1	+	579444	3	350
Tb927.1.2370	1	+	579452	1	358
Tb927.1.2370	1	+	579454	16	360
Tb927.1.2370	1	+	579455	1	361
Tb927.1.2370	1	+	579457	1	363
Tb927.1.2370	1	+	579460	1	366
Tb927.1.2370	1	+	579461	58	367
Tb927.1.2370	1	+	579462	2	368
Tb927.1.2370	1	+	579463	1	369
Tb927.1.2370	1	+	579468	3	374
Tb927.1.2370	1	+	579474	3	380
Tb927.1.2370	1	+	579475	2	381
Tb927.1.2370	1	+	579483	1	389
Tb927.1.2380	1	+	581089	8	8
Tb927.1.2380	1	+	581102	1	21
Tb927.1.2380	1	+	581158	1	77
Tb927.1.2380	1	+	581168	57	87
Tb927.1.2380	1	+	581178	1	97
Tb927.1.2380	1	+	581179	3	98
Tb927.1.2380	1	+	581180	47	99
Tb927.1.2380	1	+	581182	3	101
Tb927.1.2380	1	+	581183	3	102
Tb927.1.2380	1	+	581184	528	103
Tb927.1.2380	1	+	581185	1	104
Tb927.1.2380	1	+	581186	18	105
Tb927.1.2380	1	+	581188	2	107
Tb927.1.2380	1	+	581190	2	109
Tb927.1.2380	1	+	581192	1	111
Tb927.1.2380	1	+	581195	4	114
Tb927.1.2380	1	+	581196	29	115
Tb927.1.2380	1	+	581198	2	117
Tb927.1.2380	1	+	581199	1	118
Tb927.1.2380	1	+	581200	3	119
Tb927.1.2380	1	+	581201	2	120
Tb927.1.2380	1	+	581203	2	122
Tb927.1.2380	1	+	581204	1	123
Tb927.1.2380	1	+	581210	2	129
Tb927.1.2380	1	+	581211	3	130
Tb927.1.2380	1	+	581215	1	134
Tb927.1.2380	1	+	581218	7	137
Tb927.1.2380	1	+	581221	6	140
Tb927.1.2380	1	+	581225	1	144
Tb927.1.2390	1	+	582860	1	124
Tb927.1.2390	1	+	583096	3	360
Tb927.1.2390	1	+	583103	4	367
Tb927.1.2400	1	+	584810	5	87
Tb927.1.2400	1	+	584814	1	91
Tb927.1.2400	1	+	584824	1	101
Tb927.1.2400	1	+	584826	7	103
Tb927.1.2400	1	+	584827	1	104
Tb927.1.2400	1	+	584828	1	105
Tb927.1.2400	1	+	584839	1	116
Tb927.1.2400	1	+	584860	1	137
Tb927.1.2400	1	+	584875	2	152
Tb927.1.2400	1	+	584910	5	187
Tb927.1.2420	1	+	592277	4	473
Tb927.1.2420	1	+	592279	20	475
Tb927.1.2420	1	+	592281	2	477
Tb927.1.2420	1	+	592293	5	489
Tb927.1.2420	1	+	592296	2	492
Tb927.1.2420	1	+	592299	7	495
Tb927.1.2430	1	+	593556	1	659
Tb927.1.2430	1	+	593622	4	725
Tb927.1.2430	1	+	593861	12	964
Tb927.1.2430	1	+	593863	59	966
Tb927.1.2430	1	+	593866	1	969
Tb927.1.2430	1	+	593868	4	971
Tb927.1.2430	1	+	593869	108	972
Tb927.1.2430	1	+	593871	3	974
Tb927.1.2430	1	+	593872	1	975
Tb927.1.2430	1	+	593874	10	977
Tb927.1.2430	1	+	593876	5	979
Tb927.1.2430	1	+	593877	57	980
Tb927.1.2430	1	+	593878	1	981
Tb927.1.2430	1	+	593880	20	983
Tb927.1.2430	1	+	593883	35	986
Tb927.1.2430	1	+	593914	1	1017
Tb927.1.2450	1	+	594698	1	218
Tb927.1.2450	1	+	595194	2	714
Tb927.1.2450	1	+	595205	4	725
Tb927.1.2450	1	+	595216	5	736
Tb927.1.2450	1	+	595281	1	801
Tb927.1.2450	1	+	595293	1	813
Tb927.1.2450	1	+	595446	1	966
Tb927.1.2450	1	+	595452	55	972
Tb927.1.2450	1	+	595456	1	976
Tb927.1.2450	1	+	595459	1	979
Tb927.1.2450	1	+	595460	10	980
Tb927.1.2450	1	+	595463	3	983
Tb927.1.2450	1	+	595466	13	986
Tb927.1.2450	1	+	595469	1	989
Tb927.1.2450	1	+	595474	1	994
Tb927.1.2450	1	+	595485	1	1005
Tb927.1.2470	1	+	596282	1	218
Tb927.1.2470	1	+	596289	1	225
Tb927.1.2470	1	+	596306	1	242
Tb927.1.2470	1	+	596797	4	733
Tb927.1.2470	1	+	596803	1	739
Tb927.1.2470	1	+	596808	8	744
Tb927.1.2470	1	+	596812	1	748
Tb927.1.2470	1	+	597036	1	972
Tb927.1.2470	1	+	597038	3	974
Tb927.1.2470	1	+	597040	2	976
Tb927.1.2470	1	+	597044	2	980
Tb927.1.2470	1	+	597046	2	982
Tb927.1.2470	1	+	597049	8	985
Tb927.1.2470	1	+	597051	2	987
Tb927.1.2470	1	+	597052	44	988
Tb927.1.2470	1	+	597055	9	991
Tb927.1.2470	1	+	597058	17	994
Tb927.1.2470	1	+	597061	1	997
Tb927.1.2470	1	+	597066	2	1002
Tb927.1.2490	1	+	597734	1	78
Tb927.1.2490	1	+	597886	1	230
Tb927.1.2490	1	+	598606	3	950
Tb927.1.2490	1	+	598618	1	962
Tb927.1.2490	1	+	598621	1	965
Tb927.1.2490	1	+	598622	6	966
Tb927.1.2490	1	+	598624	52	968
Tb927.1.2490	1	+	598626	1	970
Tb927.1.2490	1	+	598630	124	974
Tb927.1.2490	1	+	598632	4	976
Tb927.1.2490	1	+	598633	2	977
Tb927.1.2490	1	+	598634	1	978
Tb927.1.2490	1	+	598635	6	979
Tb927.1.2490	1	+	598637	1	981
Tb927.1.2490	1	+	598638	30	982
Tb927.1.2490	1	+	598641	7	985
Tb927.1.2490	1	+	598646	1	990
Tb927.1.2510	1	+	599969	3	727
Tb927.1.2510	1	+	599980	3	738
Tb927.1.2510	1	+	600204	1	962
Tb927.1.2510	1	+	600208	8	966
Tb927.1.2510	1	+	600210	82	968
Tb927.1.2510	1	+	600213	1	971
Tb927.1.2510	1	+	600215	1	973
Tb927.1.2510	1	+	600216	61	974
Tb927.1.2510	1	+	600218	1	976
Tb927.1.2510	1	+	600221	3	979
Tb927.1.2510	1	+	600224	18	982
Tb927.1.2510	1	+	600225	1	983
Tb927.1.2510	1	+	600227	2	985
Tb927.1.2510	1	+	600230	1	988
Tb927.1.2510	1	+	600238	3	996
Tb927.1.2530	1	+	600939	1	111
Tb927.1.2530	1	+	601067	1	239
Tb927.1.2530	1	+	601079	1	251
Tb927.1.2530	1	+	601553	3	725
Tb927.1.2530	1	+	601558	1	730
Tb927.1.2530	1	+	601564	4	736
Tb927.1.2530	1	+	601736	1	908
Tb927.1.2530	1	+	601776	3	948
Tb927.1.2530	1	+	601787	18	959
Tb927.1.2530	1	+	601792	3	964
Tb927.1.2530	1	+	601794	13	966
Tb927.1.2530	1	+	601800	72	972
Tb927.1.2530	1	+	601801	1	973
Tb927.1.2530	1	+	601808	5	980
Tb927.1.2530	1	+	601811	3	983
Tb927.1.2530	1	+	601836	1	1008
Tb927.1.2530	1	+	601841	3	1013
Tb927.1.2530	1	+	601844	1	1016
Tb927.1.2550	1	+	602422	1	10
Tb927.1.2550	1	+	602523	2	111
Tb927.1.2550	1	+	602994	1	582
Tb927.1.2550	1	+	603148	2	736
Tb927.1.2570	1	+	606652	1	222
Tb927.1.2570	1	+	607146	1	716
Tb927.1.2570	1	+	607170	1	740
Tb927.1.2570	1	+	607174	3	744
Tb927.1.2570	1	+	607178	3	748
Tb927.1.2570	1	+	607183	1	753
Tb927.1.2570	1	+	607187	1	757
Tb927.1.2570	1	+	607223	1	793
Tb927.1.2570	1	+	607239	1	809
Tb927.1.2580	1	+	608805	1	210
Tb927.1.2580	1	+	608836	11	241
Tb927.1.2580	1	+	608838	1	243
Tb1.NT.28	1	+	609254	9	NA
Tb1.NT.28	1	+	609348	1	NA
Tb1.NT.28	1	+	609360	1	NA
Tb1.NT.28	1	+	609377	1	NA
Tb927.1.2600	1	+	612704	1	671
Tb927.1.2600	1	+	613110	42	1077
Tb927.1.2600	1	+	614073	1	2040
Tb927.1.2600	1	+	614121	1	2088
Tb927.1.2600	1	+	614470	5	2437
Tb927.1.2600	1	+	614473	1	2440
Tb927.1.2600	1	+	614474	2	2441
Tb927.1.2600	1	+	614692	1	2659
Tb927.1.2600	1	+	614844	1	2811
Tb927.1.2600	1	+	615215	2	3182
Tb927.1.2600	1	+	615336	1	3303
Tb927.1.2600	1	+	615550	1	3517
Tb927.1.2600	1	+	616058	1	4025
Tb927.1.2600	1	+	616072	8	4039
Tb927.1.2640	1	+	618160	2	608
Tb927.1.2640	1	+	618174	8	622
Tb927.1.2640	1	+	618175	1	623
Tb927.1.2640	1	+	618199	1	647
Tb927.1.2670	1	+	620833	1	363
Tb927.1.2670	1	+	620835	3	365
Tb927.1.2670	1	+	620995	1	525
Tb927.1.2670	1	+	621088	1	618
Tb927.1.2670	1	+	621279	1	809
Tb927.1.2670	1	+	621293	1	823
Tb927.1.2670	1	+	621331	1	861
Tb927.1.2670	1	+	621469	1	999
Tb927.1.2670	1	+	621617	2	1147
Tb927.1.2670	1	+	621647	8	1177
Tb927.1.2670	1	+	621757	2	1287
Tb927.1.2670	1	+	621868	2	1398
Tb927.1.2670	1	+	621872	1	1402
Tb927.1.2670	1	+	621902	1	1432
Tb927.1.2670	1	+	621972	1	1502
Tb927.1.2670	1	+	621977	14	1507
Tb927.1.2670	1	+	621978	1	1508
Tb927.1.2670	1	+	621984	1	1514
Tb927.1.2670	1	+	621990	1	1520
Tb927.1.2670	1	+	622012	3	1542
Tb927.1.2700	1	+	623942	4	166
Tb927.1.2700	1	+	623957	1	181
Tb927.1.2700	1	+	623976	1	200
Tb927.1.2700	1	+	624005	1	229
Tb927.1.2700	1	+	624023	1	247
Tb927.1.2710	1	+	627748	1	907
Tb927.1.2710	1	+	628405	2	1564
Tb927.1.2710	1	+	628418	2	1577
Tb927.1.2730	1	+	629944	7	6
Tb927.1.2730	1	+	629994	1	56
Tb927.1.2730	1	+	630022	1	84
Tb927.1.2730	1	+	630218	1	280
Tb927.1.2730	1	+	630444	2	506
Tb927.1.2730	1	+	630480	1	542
Tb927.1.2730	1	+	630591	3	653
Tb927.1.2730	1	+	630650	1	712
Tb927.1.2730	1	+	630916	2	978
Tb927.1.2740	1	+	633003	1	115
Tb927.1.2740	1	+	633061	1	173
Tb927.1.2740	1	+	633070	3	182
Tb927.1.2740	1	+	633081	1	193
Tb927.1.2750	1	+	633993	1	122
Tb927.1.2750	1	+	634466	2	595
Tb927.1.2750	1	+	634605	1	734
Tb927.1.2750	1	+	634623	6	752
Tb927.1.2750	1	+	634632	1	761
Tb927.1.2750	1	+	634634	14	763
Tb927.1.2770	1	+	636157	1	130
Tb927.1.2770	1	+	636168	1	141
Tb927.1.2770	1	+	636278	3	251
Tb1.NT.29	1	-	639487	1	NA
Tb927.1.2820	1	-	640663	2	616
Tb927.1.2820	1	-	640665	1	614
Tb927.1.2820	1	-	640666	2	613
Tb927.1.2820	1	-	640668	4	611
Tb927.1.2820	1	-	640669	1	610
Tb927.1.2820	1	-	640671	7	608
Tb927.1.2820	1	-	640672	1	607
Tb927.1.2820	1	-	640674	10	605
Tb927.1.2820	1	-	640677	1	602
Tb927.1.2820	1	-	640680	1	599
Tb927.1.2820	1	-	640684	2	595
Tb927.1.2820	1	-	640697	1	582
Tb927.1.2820	1	-	640711	19	568
Tb927.1.2820	1	-	640714	1	565
Tb1.NT.30	1	-	643404	5	NA
Tb1.NT.30	1	-	643421	4	NA
Tb927.1.2850	1	-	644663	2	614
Tb927.1.2850	1	-	644666	4	611
Tb927.1.2850	1	-	644669	3	608
Tb927.1.2850	1	-	644675	1	602
Tb927.1.2850	1	-	644679	8	598
Tb927.1.2850	1	-	644692	14	585
Tb927.1.2850	1	-	644704	1	573
Tb927.1.2850	1	-	644706	10	571
Tb927.1.2850	1	-	644707	1	570
Tb927.1.2850	1	-	645138	1	139
Tb1.NT.31	1	-	647398	1	NA
Tb1.NT.31	1	-	647611	3	NA
Tb927.1.2880	1	-	648659	1	621
Tb927.1.2880	1	-	648661	14	619
Tb927.1.2880	1	-	648664	3	616
Tb927.1.2880	1	-	648667	10	613
Tb927.1.2880	1	-	648673	2	607
Tb927.1.2880	1	-	648677	2	603
Tb927.1.2880	1	-	648690	9	590
Tb927.1.2880	1	-	648695	1	585
Tb927.1.2880	1	-	648702	1	578
Tb927.1.2880	1	-	648704	6	576
Tb927.1.2880	1	-	648705	1	575
Tb927.1.2880	1	-	649113	1	167
Tb927.1.2950	1	+	656420	1	531
Tb927.1.2970	1	+	657448	2	115
Tb927.1.2970	1	+	657449	8	116
Tb927.1.2970	1	+	657450	9	117
Tb927.1.2970	1	+	657451	11	118
Tb927.1.2970	1	+	657553	6	220
Tb927.1.2970	1	+	657583	1	250
Tb927.1.2970	1	+	657591	3	258
Tb927.1.2970	1	+	657610	1	277
Tb1.NT.33	1	+	658806	6	NA
Tb1.NT.33	1	+	658828	1	NA
Tb927.1.2980	1	+	662785	1	431
Tb927.1.2980	1	+	662823	8	469
Tb927.1.2985	1	+	663512	3	243
Tb927.1.2985	1	+	663515	2	246
Tb927.1.2985	1	+	663524	2	255
Tb927.1.2985	1	+	663537	1	268
Tb927.1.2985	1	+	663539	1	270
Tb927.1.2985	1	+	663549	1	280
Tb927.1.2990	1	+	666733	1	1
Tb927.1.2990	1	+	666843	1	111
Tb927.1.2990	1	+	666854	1	122
Tb927.1.2990	1	+	666860	3	128
Tb927.1.2990	1	+	666867	2	135
Tb927.1.2990	1	+	666877	3	145
Tb927.1.3000	1	+	668589	1	374
Tb927.1.3000	1	+	668620	4	405
Tb927.1.3000	1	+	668651	3	436
Tb927.1.3010	1	+	670087	1	177
Tb927.1.3010	1	+	670101	3	191
Tb927.1.3030	1	+	671647	22	115
Tb927.1.3040	1	+	672704	1	44
Tb927.1.3040	1	+	672805	1	145
Tb927.1.3040	1	+	672809	1	149
Tb927.1.3040	1	+	672811	2	151
Tb927.1.3040	1	+	672922	1	262
Tb927.1.3040	1	+	672925	1	265
Tb927.1.3050	1	+	674907	3	180
Tb927.1.3050	1	+	674982	1	255
Tb927.1.3070	1	+	677139	1	685
Tb927.1.3070	1	+	677390	3	936
Tb927.1.3070	1	+	677391	1	937
Tb927.1.3070	1	+	677394	1	940
Tb927.1.3070	1	+	677396	1	942
Tb927.1.3070	1	+	677466	1	1012
Tb927.1.3070	1	+	677516	2	1062
Tb927.1.3070	1	+	677519	4	1065
Tb927.1.3110	1	+	679000	8	389
Tb927.1.3110	1	+	679004	4	393
Tb927.1.3110	1	+	679013	4	402
Tb927.1.3110	1	+	679017	3	406
Tb927.1.3110	1	+	679033	1	422
Tb927.1.3120	1	+	682736	1	104
Tb927.1.3120	1	+	682893	1	261
Tb927.1.3130	1	+	685224	1	593
Tb927.1.3130	1	+	685271	2	640
Tb927.1.3150	1	+	686960	1	501
Tb927.1.3150	1	+	686971	5	512
Tb927.1.3150	1	+	686972	1	513
Tb927.1.3150	1	+	686993	2	534
Tb927.1.3150	1	+	687006	1	547
Tb927.1.3150	1	+	687010	2	551
Tb927.1.3150	1	+	687036	1	577
Tb927.1.3150	1	+	687056	1	597
Tb927.1.3150	1	+	687073	4	614
Tb927.1.3170	1	+	688482	1	229
Tb927.1.3170	1	+	688599	1	346
Tb927.1.3170	1	+	688602	1	349
Tb927.1.3170	1	+	688609	1	356
Tb927.1.3170	1	+	688759	1	506
Tb927.1.3170	1	+	688797	1	544
Tb927.1.3170	1	+	688800	10	547
Tb927.1.3170	1	+	688801	1	548
Tb927.1.3170	1	+	688804	7	551
Tb927.1.3170	1	+	688807	2	554
Tb927.1.3180	1	+	689514	1	27
Tb927.1.3180	1	+	689591	1	104
Tb927.1.3180	1	+	689635	1	148
Tb927.1.3180	1	+	689782	5	295
Tb927.1.3180	1	+	689784	141	297
Tb927.1.3180	1	+	689791	4	304
Tb927.1.3180	1	+	689792	137	305
Tb927.1.3180	1	+	689796	1	309
Tb927.1.3180	1	+	689797	2	310
Tb927.1.3180	1	+	689808	2	321
Tb927.1.3180	1	+	689824	27	337
Tb927.1.3180	1	+	689828	8	341
Tb927.1.3180	1	+	689832	7	345
Tb927.1.3200	1	+	690869	1	49
Tb927.1.3200	1	+	691247	26	427
Tb927.1.3220	1	+	693998	2	600
Tb927.1.3230	1	+	696681	1	216
Tb927.1.3230	1	+	696691	1	226
Tb927.1.3250	1	+	702354	2	23
Tb927.1.3250	1	+	702580	1	249
Tb927.1.3250	1	+	702796	2	465
Tb927.1.3250	1	+	702812	2	481
Tb927.1.3260	1	+	709324	1	538
Tb927.1.3260	1	+	709328	1	542
Tb927.1.3260	1	+	709337	3	551
Tb927.1.3260	1	+	709341	2	555
Tb927.1.3270	1	+	712695	1	387
Tb927.1.3270	1	+	712718	1	410
Tb927.1.3270	1	+	712727	2	419
Tb927.1.3270	1	+	712732	3	424
Tb927.1.3280	1	+	713969	3	234
Tb927.1.3280	1	+	713984	1	249
Tb927.1.3280	1	+	713989	1	254
Tb927.1.3290	1	+	717711	1	508
Tb927.1.3290	1	+	717715	1	512
Tb927.1.3290	1	+	717720	1	517
Tb927.1.3290	1	+	717722	8	519
Tb927.1.3300	1	+	720683	3	81
Tb927.1.3300	1	+	721018	1	416
Tb927.1.3300	1	+	721069	1	467
Tb927.1.3300	1	+	721465	1	863
Tb927.1.3300	1	+	721567	1	965
Tb927.1.3300	1	+	721629	1	1027
Tb927.1.3300	1	+	721636	3	1034
Tb927.1.3310	1	+	723140	1	160
Tb927.1.3310	1	+	723215	2	235
Tb927.1.3310	1	+	723216	14	236
Tb927.1.3310	1	+	723389	1	409
Tb927.1.3310	1	+	723588	11	608
Tb927.1.3310	1	+	723592	22	612
Tb927.1.3310	1	+	723600	6	620
Tb927.1.3320	1	+	725707	1	202
Tb927.1.3320	1	+	725721	1	216
Tb1.NT.35	1	-	729654	1	NA
Tb1.NT.35	1	-	730926	1	NA
Tb927.1.3390	1	-	731360	1	363
Tb927.1.3390	1	-	731369	2	354
Tb927.1.3390	1	-	731377	7	346
Tb927.1.3390	1	-	731381	3	342
Tb927.1.3390	1	-	731496	2	227
Tb927.1.3390	1	-	731521	1	202
Tb927.1.3390	1	-	731537	1	186
Tb927.1.3390	1	-	731602	1	121
Tb927.1.3390	1	-	731607	9	116
Tb927.1.3390	1	-	731680	1	43
Tb927.1.3400	1	-	732560	1	211
Tb927.1.3400	1	-	732618	1	153
Tb927.1.3400	1	-	732622	1	149
Tb927.1.3400	1	-	732627	1	144
Tb927.1.3400	1	-	732659	1	112
Tb927.1.3400	1	-	732672	1	99
Tb927.1.3410	1	-	734153	1	304
Tb927.1.3410	1	-	734177	1	280
Tb927.1.3410	1	-	734178	10	279
Tb927.1.3450	1	-	735978	1	1779
Tb927.1.3450	1	-	735999	4	1758
Tb927.1.3450	1	-	736013	1	1744
Tb927.1.3450	1	-	736238	1	1519
Tb927.1.3450	1	-	736333	1	1424
Tb927.1.3450	1	-	736339	1	1418
Tb927.1.3450	1	-	736348	2	1409
Tb927.1.3450	1	-	736446	6	1311
Tb927.1.3450	1	-	736463	1	1294
Tb927.1.3450	1	-	736580	1	1177
Tb927.1.3450	1	-	737517	1	240
Tb927.1.3450	1	-	737519	1	238
Tb1.NT.36	1	-	740330	1	NA
Tb1.NT.36	1	-	740379	1	NA
Tb1.NT.36	1	-	740380	2	NA
Tb1.NT.36	1	-	740387	1	NA
Tb1.NT.36	1	-	740388	1	NA
Tb1.NT.36	1	-	740390	1	NA
Tb1.NT.36	1	-	740580	1	NA
Tb1.NT.36	1	-	740649	1	NA
Tb1.NT.36	1	-	740791	1	NA
Tb1.NT.36	1	-	740821	1	NA
Tb1.NT.36	1	-	740836	1	NA
Tb1.NT.36	1	-	740927	3	NA
Tb1.NT.36	1	-	740928	1	NA
Tb1.NT.36	1	-	740930	2	NA
Tb1.NT.36	1	-	740933	1	NA
Tb1.NT.36	1	-	740934	2	NA
Tb1.NT.36	1	-	740937	1	NA
Tb1.NT.36	1	-	740939	1	NA
Tb1.NT.36	1	-	740940	1	NA
Tb1.NT.36	1	-	741553	1	NA
Tb1.NT.36	1	-	741568	1	NA
Tb1.NT.36	1	-	741570	1	NA
Tb1.NT.36	1	-	741571	1	NA
Tb1.NT.36	1	-	741581	2	NA
Tb1.NT.36	1	-	741715	1	NA
Tb1.NT.36	1	-	741773	1	NA
Tb1.NT.36	1	-	741800	1	NA
Tb1.NT.36	1	-	741938	1	NA
Tb1.NT.36	1	-	741940	1	NA
Tb1.NT.36	1	-	741944	2	NA
Tb1.NT.36	1	-	741945	2	NA
Tb1.NT.36	1	-	741946	3	NA
Tb1.NT.36	1	-	741947	1	NA
Tb1.NT.36	1	-	741949	2	NA
Tb1.NT.36	1	-	741950	4	NA
Tb1.NT.36	1	-	742174	1	NA
Tb1.NT.36	1	-	742250	2	NA
Tb1.NT.36	1	-	742549	1	NA
Tb1.NT.36	1	-	742562	1	NA
Tb1.NT.36	1	-	743038	1	NA
Tb1.NT.36	1	-	743043	11	NA
Tb1.NT.36	1	-	743044	3	NA
Tb1.NT.36	1	-	743046	7	NA
Tb1.NT.36	1	-	743047	3	NA
Tb1.NT.36	1	-	743048	1	NA
Tb1.NT.36	1	-	743049	2	NA
Tb1.NT.36	1	-	743051	1	NA
Tb1.NT.36	1	-	743246	1	NA
Tb1.NT.36	1	-	743267	1	NA
Tb1.NT.36	1	-	743565	2	NA
Tb1.NT.36	1	-	743747	1	NA
Tb1.NT.36	1	-	743757	1	NA
Tb1.NT.36	1	-	744697	1	NA
Tb1.NT.36	1	-	744785	1	NA
Tb1.NT.36	1	-	744789	3	NA
Tb1.NT.36	1	-	744952	2	NA
Tb1.NT.36	1	-	744954	1	NA
Tb1.NT.36	1	-	744961	1	NA
Tb927.1.3470	1	-	745096	1	6386
Tb927.1.3470	1	-	745097	4	6385
Tb927.1.3470	1	-	745098	11	6384
Tb927.1.3470	1	-	745099	1	6383
Tb927.1.3470	1	-	745100	7	6382
Tb927.1.3470	1	-	745101	5	6381
Tb927.1.3470	1	-	745102	5	6380
Tb927.1.3470	1	-	745103	4	6379
Tb927.1.3470	1	-	745104	2	6378
Tb927.1.3470	1	-	745105	3	6377
Tb927.1.3470	1	-	745106	6	6376
Tb927.1.3470	1	-	745107	8	6375
Tb927.1.3470	1	-	745108	2	6374
Tb927.1.3470	1	-	745203	1	6279
Tb927.1.3470	1	-	745206	1	6276
Tb927.1.3470	1	-	745207	3	6275
Tb927.1.3470	1	-	745208	2	6274
Tb927.1.3470	1	-	745212	2	6270
Tb927.1.3470	1	-	745214	1	6268
Tb927.1.3470	1	-	745217	1	6265
Tb927.1.3470	1	-	745220	1	6262
Tb927.1.3470	1	-	745234	1	6248
Tb927.1.3470	1	-	745413	1	6069
Tb927.1.3470	1	-	745424	1	6058
Tb927.1.3470	1	-	745434	1	6048
Tb927.1.3470	1	-	745600	1	5882
Tb927.1.3470	1	-	745601	2	5881
Tb927.1.3470	1	-	745602	1	5880
Tb927.1.3470	1	-	745604	5	5878
Tb927.1.3470	1	-	745834	1	5648
Tb927.1.3470	1	-	746017	12	5465
Tb927.1.3470	1	-	746093	1	5389
Tb927.1.3470	1	-	746335	1	5147
Tb927.1.3470	1	-	746672	1	4810
Tb927.1.3470	1	-	746751	1	4731
Tb927.1.3470	1	-	746762	3	4720
Tb927.1.3470	1	-	747018	3	4464
Tb927.1.3470	1	-	747190	1	4292
Tb927.1.3470	1	-	747379	1	4103
Tb927.1.3470	1	-	747381	8	4101
Tb927.1.3470	1	-	747382	1	4100
Tb927.1.3470	1	-	747383	5	4099
Tb927.1.3470	1	-	747384	1	4098
Tb927.1.3470	1	-	747385	3	4097
Tb927.1.3470	1	-	747386	1	4096
Tb927.1.3470	1	-	747387	2	4095
Tb927.1.3470	1	-	747388	1	4094
Tb927.1.3470	1	-	747390	1	4092
Tb927.1.3470	1	-	747439	1	4043
Tb927.1.3470	1	-	747618	1	3864
Tb927.1.3470	1	-	747739	1	3743
Tb927.1.3470	1	-	747755	2	3727
Tb927.1.3470	1	-	748047	1	3435
Tb927.1.3470	1	-	748054	2	3428
Tb927.1.3470	1	-	748055	6	3427
Tb927.1.3470	1	-	748056	1	3426
Tb927.1.3470	1	-	748057	2	3425
Tb927.1.3470	1	-	748058	6	3424
Tb927.1.3470	1	-	748060	9	3422
Tb927.1.3470	1	-	748062	2	3420
Tb927.1.3470	1	-	748064	1	3418
Tb927.1.3470	1	-	748084	1	3398
Tb927.1.3470	1	-	748202	1	3280
Tb927.1.3470	1	-	748215	2	3267
Tb927.1.3470	1	-	748407	4	3075
Tb927.1.3470	1	-	748409	1	3073
Tb927.1.3470	1	-	748470	1	3012
Tb927.1.3470	1	-	748473	1	3009
Tb927.1.3470	1	-	748488	1	2994
Tb927.1.3470	1	-	748570	1	2912
Tb927.1.3470	1	-	748890	1	2592
Tb927.1.3470	1	-	748893	1	2589
Tb927.1.3470	1	-	748924	1	2558
Tb927.1.3470	1	-	748986	1	2496
Tb927.1.3470	1	-	749024	1	2458
Tb927.1.3470	1	-	749162	2	2320
Tb927.1.3470	1	-	749629	1	1853
Tb927.1.3470	1	-	749671	1	1811
Tb927.1.3470	1	-	749803	1	1679
Tb927.1.3470	1	-	749804	1	1678
Tb927.1.3470	1	-	749885	1	1597
Tb927.1.3470	1	-	749918	2	1564
Tb927.1.3470	1	-	749983	1	1499
Tb927.1.3470	1	-	750231	2	1251
Tb927.1.3470	1	-	750308	1	1174
Tb927.1.3470	1	-	750492	1	990
Tb927.1.3470	1	-	750572	5	910
Tb927.1.3470	1	-	750661	2	821
Tb927.1.3470	1	-	750732	2	750
Tb927.1.3470	1	-	750735	1	747
Tb927.1.3470	1	-	750769	1	713
Tb927.1.3470	1	-	750840	1	642
Tb927.1.3470	1	-	750910	2	572
Tb927.1.3470	1	-	750928	1	554
Tb927.1.3470	1	-	750933	1	549
Tb927.1.3470	1	-	751061	3	421
Tb927.1.3470	1	-	751063	1	419
Tb927.1.3470	1	-	751126	1	356
Tb927.1.3470	1	-	751128	1	354
Tb927.1.3470	1	-	751205	1	277
Tb927.1.3550	1	-	752190	5	4587
Tb927.1.3550	1	-	752519	4	4258
Tb927.1.3550	1	-	752731	1	4046
Tb927.1.3550	1	-	752770	1	4007
Tb927.1.3550	1	-	752822	1	3955
Tb927.1.3550	1	-	752849	2	3928
Tb927.1.3550	1	-	752954	1	3823
Tb927.1.3550	1	-	754513	1	2264
Tb927.1.3550	1	-	755250	1	1527
Tb927.1.3550	1	-	755252	1	1525
Tb927.1.3550	1	-	755935	1	842
Tb927.1.3560	1	-	758065	3	622
Tb927.1.3560	1	-	758071	2	616
Tb927.1.3560	1	-	758085	2	602
Tb927.1.3560	1	-	758133	2	554
Tb927.1.3560	1	-	758575	1	112
Tb1.NT.37	1	-	761444	26	NA
Tb1.NT.37	1	-	761452	1	NA
Tb1.NT.37	1	-	761476	1	NA
Tb1.NT.37	1	-	761911	3	NA
Tb927.1.3640	1	+	769375	3	723
Tb927.1.3640	1	+	769381	1	729
Tb927.1.3670	1	+	778857	1	91
Tb927.1.3670	1	+	779027	2	261
Tb1.NT.45	1	+	794992	1	NA
Tb1.NT.45	1	+	796721	10	NA
Tb1.NT.45	1	+	796896	1	NA
Tb1.NT.46	1	+	799487	7	NA
Tb927.1.3760	1	-	805140	1	398
Tb927.1.3800	1	+	814988	25	138
Tb927.1.3800	1	+	814989	1	139
Tb927.1.3800	1	+	814990	1	140
Tb927.1.3800	1	+	814994	3	144
Tb927.1.3800	1	+	814997	1	147
Tb927.1.3810	1	+	815518	1	27
Tb927.1.3810	1	+	815593	2	102
Tb927.1.3810	1	+	815598	3	107
Tb927.1.3810	1	+	815602	8	111
Tb927.1.3810	1	+	815608	9	117
Tb927.1.3820	1	+	816185	1	36
Tb927.1.3820	1	+	816197	19	48
Tb927.1.3820	1	+	816202	1	53
Tb927.1.3830	1	+	818489	1	247
Tb927.1.3830	1	+	818569	1	327
Tb927.1.3830	1	+	818576	11	334
Tb927.1.3830	1	+	818578	8	336
Tb927.1.3830	1	+	818580	1	338
Tb927.1.3830	1	+	818593	3	351
Tb927.1.3830	1	+	818594	1	352
Tb927.1.3840	1	+	820783	2	217
Tb927.1.3840	1	+	820845	1	279
Tb927.1.3850	1	+	821514	1	224
Tb927.1.3850	1	+	821785	1	495
Tb927.1.3850	1	+	821916	1	626
Tb927.1.3850	1	+	821960	1	670
Tb927.1.3850	1	+	821973	3	683
Tb927.1.3850	1	+	821988	1	698
Tb927.1.3850	1	+	822050	1	760
Tb927.1.3850	1	+	822057	64	767
Tb927.1.3850	1	+	822060	2	770
Tb927.1.3860	1	+	826344	3	226
Tb927.1.3860	1	+	826355	1	237
Tb927.1.3860	1	+	826361	1	243
Tb927.1.3880	1	+	833431	1	1210
Tb927.1.3880	1	+	833436	1	1215
Tb927.1.3880	1	+	833438	3	1217
Tb927.1.3880	1	+	833439	1	1218
Tb927.1.3880	1	+	833441	1	1220
Tb927.1.3880	1	+	833442	1	1221
Tb927.1.3910	1	+	836869	1	349
Tb927.1.3910	1	+	837101	3	581
Tb927.1.3910	1	+	837138	1	618
Tb927.1.3910	1	+	837152	1	632
Tb927.1.3910	1	+	837174	1	654
Tb927.1.3940	1	+	840571	2	150
Tb927.1.3940	1	+	840598	12	177
Tb927.1.3950	1	+	842679	1	288
Tb927.1.3950	1	+	843158	1	767
Tb927.1.3950	1	+	844163	1	1772
Tb927.1.3950	1	+	844177	15	1786
Tb927.1.3950	1	+	844178	1	1787
Tb927.1.3950	1	+	844179	1	1788
Tb927.1.3950	1	+	844184	8	1793
Tb927.1.3950	1	+	844186	2	1795
Tb927.1.4010	1	+	848801	2	194
Tb927.1.4010	1	+	849644	1	1037
Tb927.1.4010	1	+	849767	1	1160
Tb927.1.4010	1	+	849823	3	1216
Tb927.1.4010	1	+	850150	1	1543
Tb927.1.4010	1	+	850151	20	1544
Tb927.1.4010	1	+	850221	1	1614
Tb927.1.4010	1	+	850545	2	1938
Tb927.1.4010	1	+	850547	1	1940
Tb927.1.4010	1	+	850941	1	2334
Tb927.1.4010	1	+	850982	1	2375
Tb927.1.4010	1	+	851010	1	2403
Tb927.1.4010	1	+	851468	1	2861
Tb927.1.4010	1	+	851578	2	2971
Tb927.1.4010	1	+	852069	2	3462
Tb927.1.4010	1	+	852113	1	3506
Tb927.1.4010	1	+	852185	1	3578
Tb927.1.4010	1	+	852193	1	3586
Tb927.1.4010	1	+	852194	6	3587
Tb927.1.4010	1	+	852337	5	3730
Tb927.1.4010	1	+	852393	1	3786
Tb927.1.4010	1	+	852403	1	3796
Tb927.1.4010	1	+	852415	2	3808
Tb927.1.4010	1	+	852498	1	3891
Tb927.1.4010	1	+	852525	1	3918
Tb927.1.4010	1	+	852528	2	3921
Tb927.1.4010	1	+	852534	3	3927
Tb927.1.4010	1	+	852541	2	3934
Tb927.1.4040	1	+	856213	1	1785
Tb927.1.4050	1	+	860789	13	1501
Tb927.1.4050	1	+	860998	1	1710
Tb927.1.4050	1	+	861332	1	2044
Tb927.1.4050	1	+	861344	1	2056
Tb927.1.4050	1	+	861372	1	2084
Tb927.1.4100	1	+	863011	1	143
Tb927.1.4100	1	+	863031	1	163
Tb927.1.4100	1	+	863479	1	611
Tb927.1.4100	1	+	863812	1	944
Tb927.1.4100	1	+	864434	1	1566
Tb927.1.4100	1	+	864436	4	1568
Tb927.1.4100	1	+	864447	2	1579
Tb927.1.4100	1	+	864452	1	1584
Tb927.1.4100	1	+	864454	1	1586
Tb927.1.4100	1	+	864463	1	1595
Tb927.1.4100	1	+	864493	1	1625
Tb927.1.4100	1	+	864624	1	1756
Tb927.1.4100	1	+	864625	13	1757
Tb927.1.4100	1	+	864637	4	1769
Tb927.1.4100	1	+	864638	12	1770
Tb927.1.4100	1	+	864639	3	1771
Tb927.1.4100	1	+	864679	1	1811
Tb927.1.4100	1	+	864695	1	1827
Tb927.1.4140	1	+	866131	1	61
Tb927.1.4140	1	+	866132	1	62
Tb927.1.4140	1	+	866504	7	434
Tb927.1.4160	1	+	867647	6	179
Tb927.1.4160	1	+	867652	1	184
Tb927.1.4160	1	+	867658	5	190
Tb927.1.4160	1	+	867666	4	198
Tb927.1.4180	1	+	870668	1	316
Tb927.1.4180	1	+	871232	2	880
Tb927.1.4210	1	+	871680	1	11
Tb927.1.4210	1	+	871736	3	67
Tb927.1.4220	1	+	873266	1	202
Tb927.1.4220	1	+	873404	5	340
Tb927.1.4220	1	+	873577	1	513
Tb927.1.4220	1	+	873767	1	703
Tb927.1.4220	1	+	873781	1	717
Tb927.1.4220	1	+	873805	2	741
Tb927.1.4230	1	+	875248	1	36
Tb927.1.4230	1	+	875531	1	319
Tb927.1.4230	1	+	876311	1	1099
Tb927.1.4230	1	+	876317	3	1105
Tb927.1.4230	1	+	876322	7	1110
Tb927.1.4230	1	+	876328	3	1116
Tb927.1.4230	1	+	876334	1	1122
Tb927.1.4250	1	+	878999	1	195
Tb927.1.4250	1	+	879262	1	458
Tb927.1.4250	1	+	879278	1	474
Tb927.1.4250	1	+	879280	1	476
Tb927.1.4250	1	+	879282	2	478
Tb927.1.4250	1	+	879981	2	1177
Tb927.1.4250	1	+	880000	2	1196
Tb927.1.4280	1	+	884066	1	884
Tb927.1.4280	1	+	884670	2	1488
Tb927.1.4280	1	+	884672	1	1490
Tb927.1.4280	1	+	885353	1	2171
Tb927.1.4280	1	+	885403	1	2221
Tb927.1.4280	1	+	885603	1	2421
Tb927.1.4280	1	+	885700	10	2518
Tb927.1.4280	1	+	885803	2	2621
Tb927.1.4280	1	+	885842	1	2660
Tb927.1.4280	1	+	885852	1	2670
Tb927.1.4300	1	+	887818	1	44
Tb927.1.4300	1	+	887915	1	141
Tb927.1.4300	1	+	887918	1	144
Tb927.1.4300	1	+	888466	1	692
Tb927.1.4300	1	+	888681	1	907
Tb927.1.4300	1	+	889024	1	1250
Tb927.1.4300	1	+	889547	1	1773
Tb927.1.4300	1	+	889566	8	1792
Tb927.1.4300	1	+	889658	2	1884
Tb927.1.4300	1	+	889945	1	2171
Tb927.1.4300	1	+	889962	1	2188
Tb927.1.4300	1	+	889966	3	2192
Tb927.1.4300	1	+	889979	1	2205
Tb927.1.4310	1	+	896065	3	222
Tb927.1.4310	1	+	896271	1	428
Tb927.1.4310	1	+	896283	10	440
Tb927.1.4310	1	+	896307	1	464
Tb927.1.4310	1	+	896376	1	533
Tb927.1.4310	1	+	896900	1	1057
Tb927.1.4310	1	+	896911	1	1068
Tb927.1.4310	1	+	897139	1	1296
Tb927.1.4310	1	+	897421	2	1578
Tb927.1.4310	1	+	897690	2	1847
Tb927.1.4310	1	+	897905	8	2062
Tb927.1.4310	1	+	898127	1	2284
Tb927.1.4310	1	+	898371	2	2528
Tb927.1.4310	1	+	898501	3	2658
Tb927.1.4310	1	+	898503	1	2660
Tb927.1.4310	1	+	898551	1	2708
Tb927.1.4310	1	+	898570	1	2727
Tb927.1.4310	1	+	898599	14	2756
Tb927.1.4310	1	+	898893	1	3050
Tb927.1.4310	1	+	898904	5	3061
Tb927.1.4310	1	+	898983	3	3140
Tb927.1.4310	1	+	898999	1	3156
Tb927.1.4340	1	+	902144	2	356
Tb927.1.4340	1	+	902270	1	482
Tb927.1.4340	1	+	902275	1	487
Tb927.1.4340	1	+	902394	7	606
Tb927.1.4340	1	+	902395	2	607
Tb927.1.4340	1	+	902672	1	884
Tb927.1.4340	1	+	902683	2	895
Tb927.1.4370	1	+	905583	8	557
Tb927.1.4370	1	+	905658	10	632
Tb927.1.4370	1	+	905675	3	649
Tb927.1.4380	1	+	907630	1	28
Tb927.1.4380	1	+	907674	3	72
Tb927.1.4380	1	+	907689	1	87
Tb927.1.4380	1	+	907748	1	146
Tb927.1.4380	1	+	907755	1	153
Tb927.1.4380	1	+	907760	1	158
Tb927.1.4380	1	+	907775	1	173
Tb927.1.4380	1	+	907781	1	179
Tb927.1.4400	1	+	908995	1	29
Tb927.1.4400	1	+	909011	1	45
Tb927.1.4400	1	+	909232	1	266
Tb927.1.4400	1	+	909241	1	275
Tb927.1.4400	1	+	909248	1	282
Tb927.1.4410	1	+	911904	1	33
Tb927.1.4410	1	+	911914	1	43
Tb927.1.4410	1	+	911916	5	45
Tb927.1.4410	1	+	911950	1	79
Tb927.1.4410	1	+	911951	2	80
Tb927.1.4410	1	+	912023	2	152
Tb927.1.4410	1	+	912053	1	182
Tb927.1.4410	1	+	912056	1	185
Tb927.1.4410	1	+	912062	1	191
Tb927.1.4410	1	+	912064	3	193
Tb927.1.4410	1	+	912068	3	197
Tb927.1.4420	1	+	915358	2	197
Tb927.1.4420	1	+	916139	4	978
Tb927.1.4420	1	+	916145	1	984
Tb927.1.4420	1	+	916158	1	997
Tb927.1.4420	1	+	916172	1	1011
Tb927.1.4420	1	+	916198	3	1037
Tb927.1.4420	1	+	916201	1	1040
Tb927.1.4420	1	+	916205	2	1044
Tb927.1.4450	1	+	920987	1	931
Tb927.1.4450	1	+	921040	1	984
Tb927.1.4450	1	+	921050	3	994
Tb927.1.4450	1	+	921057	2	1001
Tb927.1.4470	1	+	923013	1	259
Tb927.1.4470	1	+	923061	1	307
Tb927.1.4470	1	+	923071	1	317
Tb927.1.4470	1	+	923072	1	318
Tb927.1.4470	1	+	923081	6	327
Tb927.1.4470	1	+	923125	2	371
Tb927.1.4470	1	+	923147	1	393
Tb927.1.4470	1	+	923148	12	394
Tb927.1.4470	1	+	923149	1	395
Tb927.1.4470	1	+	923151	6	397
Tb927.1.4480	1	+	928675	1	682
Tb927.1.4480	1	+	928680	3	687
Tb927.1.4480	1	+	928707	3	714
Tb927.1.4480	1	+	928718	2	725
Tb927.1.4490	1	+	929729	1	353
Tb927.1.4490	1	+	929841	1	465
Tb927.1.4490	1	+	930215	1	839
Tb927.1.4490	1	+	930233	4	857
Tb927.1.4490	1	+	930530	1	1154
Tb927.1.4490	1	+	930539	2	1163
Tb927.1.4490	1	+	930584	1	1208
Tb927.1.4490	1	+	930772	1	1396
Tb927.1.4490	1	+	930773	1	1397
Tb927.1.4490	1	+	931042	19	1666
Tb927.1.4490	1	+	931450	1	2074
Tb927.1.4490	1	+	931453	5	2077
Tb927.1.4490	1	+	931471	5	2095
Tb927.1.4490	1	+	931705	1	2329
Tb927.1.4490	1	+	931845	2	2469
Tb927.1.4490	1	+	931846	2	2470
Tb927.1.4490	1	+	931848	2	2472
Tb927.1.4490	1	+	931872	1	2496
Tb927.1.4490	1	+	932027	1	2651
Tb927.1.4490	1	+	932071	1	2695
Tb927.1.4490	1	+	932088	11	2712
Tb927.1.4490	1	+	932090	2	2714
Tb927.1.4490	1	+	932099	1	2723
Tb927.1.4500	1	+	934161	1	567
Tb927.1.4500	1	+	934195	1	601
Tb927.1.4500	1	+	934231	7	637
Tb927.1.4500	1	+	934232	1	638
Tb927.1.4520	1	+	937685	1	547
Tb927.1.4520	1	+	937824	1	686
Tb927.1.4520	1	+	937829	1	691
Tb927.1.4520	1	+	937868	1	730
Tb927.1.4520	1	+	938154	17	1016
Tb927.1.4520	1	+	938258	2	1120
Tb927.1.4520	1	+	938297	1	1159
Tb927.1.4520	1	+	938299	1	1161
Tb927.1.4520	1	+	938559	8	1421
Tb927.1.4520	1	+	938850	4	1712
Tb927.1.4520	1	+	938851	4	1713
Tb927.1.4520	1	+	939104	11	1966
Tb927.1.4520	1	+	939152	2	2014
Tb927.1.4540	1	+	941654	2	677
Tb927.1.4540	1	+	942232	23	1255
Tb927.1.4540	1	+	942273	2	1296
Tb927.1.4540	1	+	942280	3	1303
Tb927.1.4580	1	+	947844	1	676
Tb927.1.4600	1	+	951257	8	962
Tb927.1.4630	1	+	954614	21	1190
Tb927.1.4630	1	+	954655	1	1231
Tb927.1.4630	1	+	954662	1	1238
Tb927.1.4650	1	+	956849	1	515
Tb927.1.4650	1	+	956973	1	639
Tb927.1.4650	1	+	957089	1	755
Tb927.1.4650	1	+	958015	1	1681
Tb927.1.4650	1	+	958026	2	1692
Tb927.1.4650	1	+	958038	1	1704
Tb927.1.4650	1	+	958466	1	2132
Tb927.1.4650	1	+	958874	2	2540
Tb927.1.4650	1	+	959028	1	2694
Tb927.1.4650	1	+	959278	3	2944
Tb927.1.4650	1	+	959295	2	2961
Tb927.1.4650	1	+	959307	2	2973
Tb927.1.4650	1	+	959330	1	2996
Tb927.1.4650	1	+	959475	5	3141
Tb927.1.4650	1	+	959650	3	3316
Tb927.1.4650	1	+	959688	2	3354
Tb927.1.4650	1	+	960105	1	3771
Tb927.1.4650	1	+	960149	1	3815
[truncated: 50,081 more rows]
