# Supplementary material for: The Transcriptome of the Human Pathogen Trypanosoma brucei at Single-Nucleotide Resolution
Source: PLoS Pathog. 2010 Sep 9;6(9):e1001090. doi: 10.1371/journal.ppat.1001090 (PMC2936537; doi:10.1371/journal.ppat.1001090)
Supplement: Table S6 — Abundance (RNAs/cell) of all transcripts detected in this analysis. (1.32 MB XLS) [file ppat.1001090.s022.xls]

## Sheet: pcs1+pcs2+pcs3_sl_all_500_annot
Table S6. Abundance (RNAs/cell) of all transcripts
detected in this analysis.
Systematic Name in GeneDB v_4	Chromosome	Absolute tag count	Abundance (RNAs/cell)		Annotation in GeneDB v_4
Tb927.1.2330	Tb927_01_v4	149792	998.613		beta tubulin
Tb927.1.2350	Tb927_01_v4
Tb927.1.2370	Tb927_01_v4
Tb927.1.2390	Tb927_01_v4
Tb927.1.2340	Tb927_01_v4	121532	810.213		alpha tubulin
Tb927.1.2360	Tb927_01_v4
Tb927.1.2380	Tb927_01_v4
Tb927.1.2400	Tb927_01_v4
Tb927.6.510	Tb927_06_v4	85955	573.033		GPEET2 procyclin precursor
Tb10.6k15.0020	Tb927_10_v4	85858	572.387		EP1 procyclin
Tb927.6.450	Tb927_06_v4	70329	468.86		EP3-2 procyclin
Tb927.6.480	Tb927_06_v4
Tb927.6.520	Tb927_06_v4
Tb927.1.2430	Tb927_01_v4	63858	425.72		histone H3 putative
Tb927.1.2450	Tb927_01_v4
Tb927.1.2470	Tb927_01_v4
Tb927.1.2490	Tb927_01_v4
Tb927.1.2510	Tb927_01_v4
Tb927.1.2530	Tb927_01_v4
Tb927.1.2550	Tb927_01_v4
Tb10.406.0330	Tb927_10_v4	58768	391.787		histone H2B putative
Tb10.406.0340	Tb927_10_v4
Tb10.406.0350	Tb927_10_v4
Tb10.406.0360	Tb927_10_v4
Tb10.406.0370	Tb927_10_v4
Tb10.406.0380	Tb927_10_v4
Tb10.406.0390	Tb927_10_v4
Tb10.406.0400	Tb927_10_v4
Tb10.406.0410	Tb927_10_v4
Tb10.406.0420	Tb927_10_v4
Tb10.406.0430	Tb927_10_v4
Tb10.406.0440	Tb927_10_v4
Tb10.406.0450	Tb927_10_v4
Tb10.406.0460	Tb927_10_v4
Tb927.4.1790	Tb927_04_v4	54224	361.493		ribosomal protein L3 putative
Tb927.4.1800	Tb927_04_v4
Tb11.02.1085	Tb927_11_01_v4	47648	317.653		40S ribosomal protein S4 putative
Tb11.02.1090	Tb927_11_01_v4
Tb09.160.2490	Tb927_09_v4	43092	287.28		ribosomal protein S7 putative
Tb09.160.2550	Tb927_09_v4
Tb10.05.0220	Tb927_10_v4	42444	282.96		60S ribosomal protein L10a
Tb11.01.1470	Tb927_11_01_v4
Tb09.211.0110	Tb927_09_v4	42078	280.52		60S ribosomal protein L10 putative QM-like protein
Tb09.211.0340	Tb927_09_v4
Tb927.3.5050	Tb927_03_v4	41612	277.413		60S ribosomal protein L4
Tb11.01.2680	Tb927_11_01_v4	41106	274.04		40S ribosomal protein SA putative
Tb11.01.2560	Tb927_11_01_v4
Tb927.8.1330	Tb927_08_v4	41082	273.88		60S ribosomal protein L7a putative
Tb927.8.1340	Tb927_08_v4
Tb10.70.3160	Tb927_10_v4	37732	251.547		60S ribosomal protein L30
Tb10.70.3170	Tb927_10_v4
Tb927.4.1860	Tb927_04_v4	35154	234.36		ribosomal protein S19 putative
Tb927.8.5260	Tb927_08_v4	34578	230.52		60S ribosomal protein L39 putative
Tb10.70.4060	Tb927_10_v4	34323	228.82		60S acidic ribosomal protein P2 putative
Tb10.70.4070	Tb927_10_v4
Tb11.01.7960	Tb927_11_01_v4	34188	227.92		60S ribosomal protein L2 putative 60S ribosomal protein L8 putative
Tb927.5.1110	Tb927_05_v4
Tb11.02.4050	Tb927_11_01_v4	33932	226.213		60S ribosomal protein L28 putative
Tb11.02.4070	Tb927_11_01_v4
Tb11.02.4170	Tb927_11_01_v4	33360	222.4		40S ribosomal protein S5 putative
Tb10.70.5650	Tb927_10_v4	32673	217.82		elongation factor 1-alpha
Tb10.70.5670	Tb927_10_v4
Tb10.70.5680	Tb927_10_v4
Tb927.7.5000	Tb927_07_v4	31785	211.9		60S ribosomal protein L19 putative
Tb927.7.5020	Tb927_07_v4
Tb11.01.3170	Tb927_11_01_v4	31267	208.447		guanine nucleotide-binding protein beta subunit- like protein activated protein kinase c receptor
Tb11.01.3180	Tb927_11_01_v4
Tb11.02.4350	Tb927_11_01_v4	30845	205.633		40S ribosomal protein S21 putative
Tb11.02.4360	Tb927_11_01_v4
Tb927.4.2180	Tb927_04_v4	30818	205.453		60S ribosomal protein L35A putative
Tb11.01.7535	Tb927_11_01_v4	30808	205.387		60S ribosomal protein L27 putative
Tb11.01.7545	Tb927_11_01_v4
Tb10.70.3360	Tb927_10_v4	30754	205.027		40S ribosomal protein S3a putative
Tb10.70.3370	Tb927_10_v4
Tb09.211.2650	Tb927_09_v4	30577	203.847		60S ribosomal protein L27a 60S ribosomal protein L28 60S ribosomal protein L29
Tb09.v1.0640	Tb927_09_v4
Tb11.01.3675	Tb927_11_01_v4	30432	202.88		40S ribosomal protein S17 putative
Tb11.01.3676	Tb927_11_01_v4
Tb927.7.2340	Tb927_07_v4	30391	202.607		40S ribosomal protein S15 putative
Tb927.7.2370	Tb927_07_v4
Tb927.5.4170	Tb927_05_v4	30322	202.147		histone H4 putative
Tb927.5.4180	Tb927_05_v4
Tb927.5.4190	Tb927_05_v4
Tb927.5.4200	Tb927_05_v4
Tb927.5.4210	Tb927_05_v4
Tb927.5.4220	Tb927_05_v4
Tb927.5.4230	Tb927_05_v4
Tb927.5.4240	Tb927_05_v4
Tb927.5.4250	Tb927_05_v4
Tb927.5.4260	Tb927_05_v4
Tb927.7.2820	Tb927_07_v4	29438	196.253		histone H2A putative
Tb927.7.2830	Tb927_07_v4
Tb927.7.2840	Tb927_07_v4
Tb927.7.2850	Tb927_07_v4
Tb927.7.2860	Tb927_07_v4
Tb927.7.2870	Tb927_07_v4
Tb927.7.2880	Tb927_07_v4
Tb927.7.2890	Tb927_07_v4
Tb927.7.2900	Tb927_07_v4
Tb927.7.2910	Tb927_07_v4
Tb927.7.2920	Tb927_07_v4
Tb927.7.2930	Tb927_07_v4
Tb927.7.2940	Tb927_07_v4
Tb10.70.1730	Tb927_10_v4	29283	195.22		40S ribosomal protein S18 putative
Tb10.70.1740	Tb927_10_v4
Tb09.211.2630	Tb927_09_v4	29120	194.133		60S ribosomal protein L23 putative
Tb09.211.2640	Tb927_09_v4
Tb09.160.0700	Tb927_09_v4	28811	192.073		60S ribosomal protein L35 putative
Tb09.160.0710	Tb927_09_v4
Tb09.211.3540	Tb927_09_v4	28455	189.7		glycerol kinase glycosomal
Tb09.211.3550	Tb927_09_v4
Tb09.211.3560	Tb927_09_v4
Tb09.211.3570	Tb927_09_v4
Tb09.211.3590	Tb927_09_v4
Tb10.70.4155	Tb927_10_v4	28102	187.347		60S ribosomal proteins L38 putative
Tb927.8.6150	Tb927_08_v4	27192	181.28		40S ribosomal protein S8 putative
Tb927.8.6160	Tb927_08_v4
Tb927.3.3310	Tb927_03_v4	26889	179.26		60S ribosomal protein L13 putative
Tb927.3.3320	Tb927_03_v4
Tb10.70.1540	Tb927_10_v4	26863	179.087		60S ribosomal protein L24 putative
Tb10.70.1560	Tb927_10_v4
Tb10.26.0560	Tb927_10_v4	26781	178.54		60S ribosomal protein L6 putative
Tb09.160.4560	Tb927_09_v4	26605	177.367		arginine kinase
Tb09.160.4570	Tb927_09_v4
Tb09.160.4590	Tb927_09_v4
Tb09.211.3270	Tb927_09_v4	26495	176.633		60S ribosomal subunit protein L31 putative
Tb09.211.3280	Tb927_09_v4
Tb10.6k15.3340	Tb927_10_v4	25809	172.06		40S ribosomal protein S24E putative
Tb10.6k15.3350	Tb927_10_v4
Tb11.01.5590	Tb927_11_01_v4	25763	171.753		RNA-binding protein NRBD2
Tb11.01.5570	Tb927_11_01_v4
Tb11.01.0355	Tb927_11_01_v4	25300	168.667		ribosomal protein S26 putative
Tb09.244.2730	Tb927_09_v4	25122	167.48		60S ribosomal protein L5 putative
Tb09.244.2740	Tb927_09_v4
Tb10.6k15.1350	Tb927_10_v4	25008	166.72		pteridine transporter putative
Tb927.7.1040	Tb927_07_v4	24741	164.94		40S ribosomal protein S16 putative
Tb927.7.1050	Tb927_07_v4
Tb11.NT.135	Tb927_11_01_v4	24103	160.687		new transcript
Tb09.211.4511	Tb927_09_v4	22860	152.4		kinetoplastid membrane protein KMP-11
Tb09.211.4512	Tb927_09_v4
Tb09.211.4513	Tb927_09_v4
Tb927.6.4280	Tb927_06_v4	22807	152.047		glyceraldehyde 3-phosphate dehydrogenase glycosomal
Tb927.6.4300	Tb927_06_v4
Tb927.7.2980	Tb927_07_v4	22703	151.353		hypothetical protein conserved
Tb927.7.3020	Tb927_07_v4
Tb10.61.0980	Tb927_10_v4	22264	148.427		glycosomal malate dehydrogenase
Tb927.5.2160	Tb927_05_v4	22060	147.067		hypothetical protein conserved
Tb927.5.2260	Tb927_05_v4
Tb927.1.2410	Tb927_01_v4	21755	145.033		beta tubulin pseudogene
Tb09.160.5580	Tb927_09_v4	21754	145.027		60S ribosomal protein L11 putative
Tb09.160.5590	Tb927_09_v4
Tb927.6.4980	Tb927_06_v4	21600	144		40S ribosomal protein S14
Tb11.46.0001	Tb927_11_01_v4	21163	141.087		60S acidic ribosomal subunit protein putative
Tb11.46.0002	Tb927_11_01_v4
Tb11.01.1790	Tb927_11_01_v4	21057	140.38		60S ribosomal protein L29 putative
Tb11.02.0740	Tb927_11_01_v4	20873	139.153		60S ribosomal protein L44
Tb927.1.3180	Tb927_01_v4	20086	133.907		40S ribosomal protein S11 putative
Tb10.26.1080	Tb927_10_v4	19902	132.68		heat shock protein 83 heat shock protein
Tb10.26.0370	Tb927_10_v4	19495	129.967		40S ribosomal protein S3 putative
Tb09.244.2590	Tb927_09_v4	19485	129.9		60S ribosomal protein L32
Tb927.8.3530	Tb927_08_v4	19421	129.473		glycerol-3-phosphate dehydrogenase %5BNAD%2B%5D glycosomal
Tb10.6k15.2050	Tb927_10_v4	19300	128.667		40S ribosomal protein S12 putative
Tb11.02.3770	Tb927_11_01_v4	19024	126.827		hypothetical protein conserved
Tb11.02.3760	Tb927_11_01_v4
Tb10.70.7020	Tb927_10_v4	18972	126.48		40S ribosomal protein S23 putative
Tb10.70.7030	Tb927_10_v4
Tb927.8.4970	Tb927_08_v4	18847	125.647		69 kDa paraflagellar rod protein
Tb927.8.4980	Tb927_08_v4
Tb927.8.4990	Tb927_08_v4
Tb927.8.5000	Tb927_08_v4
Tb927.8.5010	Tb927_08_v4
Tb927.2.5910	Tb927_02_v4	18807	125.38		40S ribosomal protein S13 putative
Tb09.211.0120	Tb927_09_v4	18722	124.813		nascent polypeptide associated complex subunit putative
Tb09.211.0130	Tb927_09_v4
Tb11.NT.154	Tb927_11_01_v4	18513	123.42		new transcript
Tb11.01.1480	Tb927_11_01_v4	18228	121.52		60S ribosomal protein L34 putative
Tb09.244.2725	Tb927_09_v4	17834	118.893		ribosomal protein L36 putative
Tb927.4.4730	Tb927_04_v4	17546	116.973		amino acid transporter putative
Tb10.6k15.2020	Tb927_10_v4	17383	115.887		glucose transporter glucose transporter 2A
Tb11.01.5720	Tb927_11_01_v4	17288	115.253		ribosomal protein L18 putative
Tb10.70.1690	Tb927_10_v4	17265	115.1		40S ribosomal protein S10 putative
Tb10.70.1670	Tb927_10_v4
Tb11.01.1920	Tb927_11_01_v4	17072	113.813		60S ribosomal protein L22 putative
Tb927.7.1740	Tb927_07_v4	16919	112.793		60S ribosomal protein L7 putative
Tb927.7.1730	Tb927_07_v4
Tb927.7.1750	Tb927_07_v4
Tb10.70.7010	Tb927_10_v4	16817	112.113		60S ribosomal protein L9 putative
Tb11.01.1475	Tb927_11_01_v4	16728	111.52		40S ribosomal protein S27 putative
Tb09.211.2730	Tb927_09_v4	16694	111.293		Gim5A protein glycosomal membrane protein
Tb927.7.230	Tb927_07_v4	16627	110.847		40S ribosomal protein S33 putative
Tb927.7.240	Tb927_07_v4
Tb10.61.2090	Tb927_10_v4	16554	110.36		60S ribosomal protein L17 putative
Tb11.39.0008	Tb927_11_01_v4	16406	109.373		histone H1 putative
Tb11.42.0005	Tb927_11_01_v4
Tb11.42.0006	Tb927_11_01_v4
Tb11.42.0007	Tb927_11_01_v4
Tb11.55.0001	Tb927_11_01_v4
Tb10.70.7695	Tb927_10_v4	16172	107.813		40S ribosomal proteins S11 putative
Tb11.01.3110	Tb927_11_01_v4	16127	107.513		heat shock protein 70
Tb11.01.4621	Tb927_11_01_v4	16031	106.873		calmodulin
Tb11.01.4622	Tb927_11_01_v4
Tb11.01.4623	Tb927_11_01_v4
Tb11.01.4624	Tb927_11_01_v4
Tb927.6.1010	Tb927_06_v4	16012	106.747		cysteine peptidase precursor cysteine peptidase Clan CA family C1 Cathepsin L-like
Tb927.6.1000	Tb927_06_v4
Tb927.6.1020	Tb927_06_v4
Tb927.6.1030	Tb927_06_v4
Tb927.6.1040	Tb927_06_v4
Tb927.6.1050	Tb927_06_v4
Tb927.6.1060	Tb927_06_v4
Tb927.6.960	Tb927_06_v4
Tb927.6.970	Tb927_06_v4
Tb927.6.980	Tb927_06_v4
Tb927.6.990	Tb927_06_v4
Tb09.160.4250	Tb927_09_v4	15921	106.14		tryparedoxin peroxidase
Tb09.160.4280	Tb927_09_v4
Tb11.02.1840	Tb927_11_01_v4	15837	105.58		60S ribosomal protein L18 putative
Tb927.8.6180	Tb927_08_v4	15727	104.847		60S ribosomal protein L26 putative
Tb10.61.1960	Tb927_10_v4	15693	104.62		40S ribosomal protein S2 putative
Tb10.61.2070	Tb927_10_v4
Tb1.NT.27	Tb927_01_v4	15630	104.2		new transcript
Tb927.7.5180	Tb927_07_v4	15587	103.913		60S ribosomal protein L23a putative
Tb927.7.5170	Tb927_07_v4
Tb927.6.5040	Tb927_06_v4	15419	102.793		ribosomal protein L15 putative
Tb10.6k15.0410	Tb927_10_v4	15395	102.633		60S ribosomal protein L18 putative
Tb927.8.1110	Tb927_08_v4	15312	102.08		40S ribosomal protein S9 putative
Tb10.6k15.0510	Tb927_10_v4	15248	101.653		60S ribosomal protein L22
Tb09.160.4200	Tb927_09_v4	15235	101.567		60S acidic ribosomal protein putative
Tb11.03.0410	Tb927_11_01_v4	15167	101.113		eukaryotic translation initiation factor 5a putative
Tb09.211.4850	Tb927_09_v4	15139	100.927		60S ribosomal protein L26 putative
Tb927.5.1610	Tb927_05_v4	15072	100.48		60S ribosomal protein L13a putative
Tb10.70.2170	Tb927_10_v4	14669	97.7933		ubiquitin%2Fribosomal protein S27a putative
Tb927.6.4840	Tb927_06_v4	14632	97.5467		S-adenosylmethionine synthetase putative
Tb927.6.4850	Tb927_06_v4
Tb927.6.4860	Tb927_06_v4
Tb927.6.4870	Tb927_06_v4
Tb927.6.4880	Tb927_06_v4
Tb927.6.4890	Tb927_06_v4
Tb927.6.4900	Tb927_06_v4
Tb927.6.4910	Tb927_06_v4
Tb927.6.4920	Tb927_06_v4
Tb11.02.1100	Tb927_11_01_v4	14479	96.5267		nucleobase%2Fnucleoside transporter 8.1 nucleobase transporter
Tb11.02.1105	Tb927_11_01_v4
Tb927.4.3550	Tb927_04_v4	14274	95.16		60S ribosomal protein L13a putative
Tb09.160.3530	Tb927_09_v4	13867	92.4467		hypothetical protein conserved
Tb11.02.5490	Tb927_11_01_v4	13839	92.26		hypothetical protein conserved
Tb927.6.4690	Tb927_06_v4	13824	92.16		60S ribosomal protein L9 putative
Tb11.02.2430	Tb927_11_01_v4	13745	91.6333		60S ribosomal protein L17 putative
Tb11.02.3210	Tb927_11_01_v4	13609	90.7267		triosephosphate isomerase
Tb927.5.2170	Tb927_05_v4	13539	90.26		hypothetical protein conserved
Tb927.5.2200	Tb927_05_v4
Tb927.5.2230	Tb927_05_v4
Tb8.NT.97	Tb927_08_v4	13526	90.1733		new transcript
Tb10.70.1380	Tb927_10_v4	13269	88.46		40S ribosomal protein S9 putative
Tb927.6.5120	Tb927_06_v4	13207	88.0467		60S acidic ribosomal protein P2 putative
Tb927.6.5130	Tb927_06_v4
Tb10.70.6325	Tb927_10_v4	13013	86.7533		ribosomal proteins L36 putative
Tb10.70.5800	Tb927_10_v4	12959	86.3933		hexokinase
Tb10.70.5820	Tb927_10_v4
Tb09.160.0815	Tb927_09_v4	12955	86.3667		60S ribosomal protein L38 putative
Tb8.NT.95	Tb927_08_v4	12945	86.3		new transcript
Tb927.3.4290	Tb927_03_v4	12780	85.2		73 kDa paraflagellar rod protein PFR1
Tb927.3.4300	Tb927_03_v4
Tb927.3.4310	Tb927_03_v4
Tb927.3.4320	Tb927_03_v4
Tb927.3.4330	Tb927_03_v4
Tb10.70.3510	Tb927_10_v4	12604	84.0267		60S ribosomal protein L18a putative
Tb927.3.4360	Tb927_03_v4	12548	83.6533		40S ribosomal protein S15a putative
Tb927.6.720	Tb927_06_v4	12471	83.14		40S ribosomal protein L14 putative
Tb11.01.3020	Tb927_11_01_v4	12460	83.0667		40S ribosomal protein L14 putative
Tb10.389.0910	Tb927_10_v4	12394	82.6267		60S ribosomal protein L34 putative
Tb10.100.0155	Tb927_10_v4	12139	80.9267		60S ribosomal protein L32 putative
Tb09.160.5480	Tb927_09_v4	11880	79.2		purine nucleoside transporter
Tb10.70.0800	Tb927_10_v4	11803	78.6867		universal minicircle sequence binding protein UMSBP putative predicted zinc finger protein
Tb10.6k15.0030	Tb927_10_v4	11508	76.72		EP2 procyclin
Tb09.160.4450	Tb927_09_v4	11463	76.42		40S ribosomal protein S3 putative
Tb927.3.3760	Tb927_03_v4	11180	74.5333		tryparedoxin
Tb927.3.3780	Tb927_03_v4
Tb10.70.2650	Tb927_10_v4	11108	74.0533		elongation factor 2
Tb10.70.2660	Tb927_10_v4
Tb10.70.0465	Tb927_10_v4	11032	73.5467		60S ribosomal proteins L37 putative
Tb927.4.2740	Tb927_04_v4	11002	73.3467		hypothetical protein conserved
Tb10.6k15.2030	Tb927_10_v4	10935	72.9		glucose transporter glucose transporter 1E
Tb10.6k15.2040	Tb927_10_v4
Tb09.244.2630	Tb927_09_v4	10912	72.7467		40S ribosomal protein S6 putative
Tb927.4.4620	Tb927_04_v4	10801	72.0067		cytochrome oxidase subunit VIII
Tb09.244.2720	Tb927_09_v4	10755	71.7		ribosomal protein L15 putative
Tb927.7.7420	Tb927_07_v4	10745	71.6333		ATP synthase alpha chain mitochondrial precursor
Tb927.7.7430	Tb927_07_v4
Tb10.70.4740	Tb927_10_v4	10622	70.8133		enolase
Tb927.8.6030	Tb927_08_v4	10618	70.7867		60S ribosomal protein L12 putative
Tb927.3.1370	Tb927_03_v4	10433	69.5533		40S ribosomal protein S25 putative
Tb927.7.3680	Tb927_07_v4	10408	69.3867		ubiquitin%2Fribosomal protein S27a putative
Tb11.02.0500	Tb927_11_01_v4	10388	69.2533		60S ribosomal protein L37 putative
Tb10.61.1390	Tb927_10_v4	10384	69.2267		40S ribosomal protein S13 putative
Tb927.6.3740	Tb927_06_v4	10083	67.22		heat shock 70 kDa protein mitochondrial precursor putative
Tb927.6.3750	Tb927_06_v4
Tb927.6.3800	Tb927_06_v4
Tb11.02.4000	Tb927_11_01_v4	10018	66.7867		40S ribosomal protein S15a putative
Tb11.03.0250	Tb927_11_01_v4	10011	66.74		cyclophilin a cyclophilin type peptidyl-prolyl cis-trans isomerase
Tb11.50.0005	Tb927_11_01_v4	9956	66.3733		60Sribosomalproteinl21 probable
Tb11.01.7800	Tb927_11_01_v4	9825	65.5		nucleoside diphosphate kinase
Tb10.NT.145	Tb927_10_v4	9743	64.9533		new transcript
Tb927.2.2510	Tb927_02_v4	9440	62.9333		hypothetical protein conserved
Tb927.2.2520	Tb927_02_v4
Tb10.100.0160	Tb927_10_v4	9392	62.6133		cytochrome oxidase subunit VI
Tb10.100.0080	Tb927_10_v4	9321	62.14		40S ribosomal protein S6 putative
Tb10.70.1370	Tb927_10_v4	9274	61.8267		fructose-bisphosphate aldolase glycosomal
Tb927.7.4070	Tb927_07_v4	9101	60.6733		calpain-like cysteine peptidase putative
Tb927.6.2790	Tb927_06_v4	9053	60.3533		L-threonine 3-dehydrogenase putative
Tb927.6.3490	Tb927_06_v4	8995	59.9667		zinc finger protein
Tb11.22.0001	Tb927_11_01_v4	8903	59.3533		hypothetical protein conserved
Tb8.NT.94	Tb927_08_v4	8878	59.1867		new transcript
Tb927.4.1100	Tb927_04_v4	8873	59.1533		ribosomal protein L21E 60S putative
Tb11.01.1465	Tb927_11_01_v4	8816	58.7733		nascent polypeptide associated complex alpha subunit putative
Tb10.100.0110	Tb927_10_v4	8613	57.42		60S ribosomal protein L37a putative
Tb10.6k15.1500	Tb927_10_v4	8440	56.2667		hypothetical protein conserved
Tb10.70.5110	Tb927_10_v4	8429	56.1933		mitochondrial malate dehydrogenase
Tb927.5.1820	Tb927_05_v4	8303	55.3533		60S acidic ribosomal protein putative
Tb10.70.0280	Tb927_10_v4	8282	55.2133		chaperonin Hsp60 mitochondrial precursor
Tb10.70.0430	Tb927_10_v4
Tb927.7.1320	Tb927_07_v4	8006	53.3733		10 kDa heat shock protein putative
Tb927.7.1340	Tb927_07_v4
Tb927.6.2110	Tb927_06_v4	7872	52.48		40S ribosomal protein S30 putative
Tb927.5.1830	Tb927_05_v4	7839	52.26		lysosomal%2Fendosomal membrane protein p67 lysosomal membrane glycoprotein
Tb927.5.1810	Tb927_05_v4
Tb927.8.8300	Tb927_08_v4	7771	51.8067		amino acid transporter putative
Tb10.70.4800	Tb927_10_v4	7674	51.16		ribosomal protein S25 putative
Tb11.01.7500	Tb927_11_01_v4	7623	50.82		amino acid transporter putative
Tb11.01.7520	Tb927_11_01_v4
Tb927.2.4210	Tb927_02_v4	7512	50.08		glycosomal phosphoenolpyruvate carboxykinase
Tb11.03.0090	Tb927_11_01_v4	7415	49.4333		ribokinase putative
Tb11.NT.155	Tb927_11_01_v4	7400	49.3333		new transcript
Tb11.02.2950	Tb927_11_01_v4	7370	49.1333		ATPase subunit 9 putative
Tb927.3.4500	Tb927_03_v4	7347	48.98		fumarate hydratase putative
Tb11.01.1350	Tb927_11_01_v4	7263	48.42		S-adenosylhomocysteine hydrolase putative
Tb927.5.810	Tb927_05_v4	7146	47.64		hypothetical protein conserved
Tb10.61.1810	Tb927_10_v4	7084	47.2267		mitochondrial carrier protein putative ADP%2FATP translocase 1 putative
Tb10.61.1820	Tb927_10_v4
Tb10.61.1830	Tb927_10_v4
Tb927.4.2040	Tb927_04_v4	7055	47.0333		hypothetical protein conserved
Tb11.01.1625	Tb927_11_01_v4	6957	46.38		hypothetical protein conserved
Tb927.7.3550	Tb927_07_v4	6854	45.6933		hypothetical protein conserved
Tb927.2.1130	Tb927_02_v4	6826	45.5067		retrotransposon hot spot protein RHS pseudogene putative
Tb10.389.0680	Tb927_10_v4	6824	45.4933		hypothetical protein conserved
Tb09.160.0465	Tb927_09_v4	6710	44.7333		hypothetical protein conserved
Tb11.02.5480	Tb927_11_01_v4	6692	44.6133		hypothetical protein conserved
Tb11.02.4150	Tb927_11_01_v4	6653	44.3533		pyruvate phosphate dikinase
Tb11.01.3860	Tb927_11_01_v4	6628	44.1867		hypothetical protein conserved
Tb927.1.2100	Tb927_01_v4	6572	43.8133		calpain-like cysteine peptidase putative cysteine peptidase Clan CA family C2 putative
Tb10.6k15.3510	Tb927_10_v4	6552	43.68		cysteine-rich acidic integral membrane protein precursor
Tb927.4.1300	Tb927_04_v4	6534	43.56		hypothetical protein conserved
Tb09.211.0865	Tb927_09_v4	6421	42.8067		60S ribosomal protein L37 putative
Tb11.03.0620	Tb927_11_01_v4	6417	42.78		RNA-binding protein putative
Tb927.4.3570	Tb927_04_v4	6376	42.5067		translation elongation factor 1-beta putative
Tb927.4.3590	Tb927_04_v4
Tb11.01.7880	Tb927_11_01_v4	6353	42.3533		microtubule-associated protein corset-associated protein 17
Tb11.02.1106	Tb927_11_01_v4	6298	41.9867		nucleobase transporter putative
Tb10.26.0680	Tb927_10_v4	6294	41.96		hypothetical protein conserved
Tb09.v1.0380	Tb927_09_v4	6253	41.6867		spermidine synthase putative
Tb927.6.4140	Tb927_06_v4	6248	41.6533		hypothetical protein conserved
Tb09.211.0620	Tb927_09_v4	6239	41.5933		actin A
Tb09.211.0630	Tb927_09_v4
Tb11.50.0007	Tb927_11_01_v4	6141	40.94		dynein light chain putative
Tb927.1.4100	Tb927_01_v4	6138	40.92		cytochrome oxidase subunit IV
Tb927.8.6890	Tb927_08_v4	6108	40.72		hypothetical protein conserved
Tb927.8.5465	Tb927_08_v4	5998	39.9867		flagellar calcium-binding protein
Tb927.8.760	Tb927_08_v4	5922	39.48		nucleolar RNA-binding protein
Tb11.02.2310	Tb927_11_01_v4	5870	39.1333		prostaglandin f synthase
Tb927.2.6090	Tb927_02_v4	5795	38.6333		60S ribosomal protein L44
Tb927.7.5960	Tb927_07_v4	5754	38.36		hypothetical protein conserved
Tb927.7.5980	Tb927_07_v4
Tb11.02.0290	Tb927_11_01_v4	5744	38.2933		succinyl-coA%3A3-ketoacid-coenzyme A transferase mitochondrial precursor putative
Tb11.03.0475	Tb927_11_01_v4	5729	38.1933		hypothetical protein conserved
Tb09.211.0040	Tb927_09_v4	5633	37.5533		hypothetical protein conserved
Tb09.v1.0490	Tb927_09_v4
Tb09.v1.0525	Tb927_09_v4
Tb11.01.4750	Tb927_11_01_v4	5623	37.4867		elongation factor 1 gamma putative
Tb11.01.4660	Tb927_11_01_v4
Tb10.70.2320	Tb927_10_v4	5556	37.04		hypothetical protein conserved
Tb11.01.3370	Tb927_11_01_v4	5496	36.64		glycosomal membrane protein putative
Tb927.5.2930	Tb927_05_v4	5425	36.1667		hypothetical protein conserved
Tb927.7.5940	Tb927_07_v4	5397	35.98		hypothetical protein conserved
Tb11.01.1740	Tb927_11_01_v4	5371	35.8067		2-oxoglutarate dehydrogenase E1 component putative
Tb927.4.4990	Tb927_04_v4	5313	35.42		ubiquinol-cytochrome C reductase putative
Tb927.8.7430	Tb927_08_v4				mitochondrial hinge protein putative
Tb11.02.1830	Tb927_11_01_v4	5307	35.38		40S ribosomal protein S12
Tb927.3.2230	Tb927_03_v4	5260	35.0667		succinyl-CoA synthetase alpha subunit putative
Tb8.NT.93	Tb927_08_v4	5244	34.96		new transcript
Tb11.NT.118	Tb927_11_01_v4	5172	34.48		new transcript
Tb09.211.4700	Tb927_09_v4	5171	34.4733		reiske iron-sulfur protein mitochondrial precursor
Tb09.211.2740	Tb927_09_v4	5157	34.38		Gim5B protein glycosomal membrane protein
Tb11.NT.159	Tb927_11_01_v4	5072	33.8133		new transcript
Tb927.8.6060	Tb927_08_v4	5071	33.8067		2-amino-3-ketobutyrate coenzyme A ligase putative
Tb927.7.7500	Tb927_07_v4	5039	33.5933		iron%2Fascorbate oxidoreductase family protein putative
Tb927.8.7740	Tb927_08_v4	5004	33.36		amino acid transporter putative
Tb11.01.1290	Tb927_11_01_v4	4993	33.2867		14-3-3-like protein putative
Tb927.7.5930	Tb927_07_v4	4932	32.88		hypothetical protein conserved
Tb927.8.5460	Tb927_08_v4	4850	32.3333		flagellar calcium-binding protein
Tb927.8.5440	Tb927_08_v4
Tb927.7.5950	Tb927_07_v4	4816	32.1067		hypothetical protein conserved
Tb927.7.4770	Tb927_07_v4	4798	31.9867		cyclophilin-type peptidyl-prolyl cis-trans isomerase putative
Tb927.6.2100	Tb927_06_v4	4777	31.8467		40S ribosomal protein S30 putative
Tb11.01.8770	Tb927_11_01_v4	4769	31.7933		hypothetical protein conserved leucine-rich repeat protein LRRP putative
Tb927.3.2960	Tb927_03_v4	4736	31.5733		inosine-adenosine-guanosine-nucleosidehydrolase
Tb09.160.1820	Tb927_09_v4	4720	31.4667		cytochrome oxidase subunit V
Tb927.8.6240	Tb927_08_v4	4719	31.46		hypothetical protein conserved
Tb927.8.1620	Tb927_08_v4	4707	31.38		major surface protease gp63 putative
Tb927.8.1610	Tb927_08_v4
Tb927.8.1630	Tb927_08_v4
Tb927.8.1640	Tb927_08_v4
Tb927.3.1410	Tb927_03_v4	4675	31.1667		cytochrome oxidase subunit VII
Tb09.160.1160	Tb927_09_v4	4657	31.0467		nucleolar protein
Tb09.160.1180	Tb927_09_v4
Tb09.211.2150	Tb927_09_v4	4631	30.8733		poly A -binding protein 1 PABP2
Tb927.3.1380	Tb927_03_v4	4631	30.8733		ATP synthase beta chain mitochondrial precursor
Tb09.160.3270	Tb927_09_v4	4614	30.76		eukaryotic initiation factor 4a putative
Tb10.389.0690	Tb927_10_v4	4603	30.6867		mitochondrial carrier protein putative mitochondrial 2-oxoglutarate%2Fmalate carrier protein putative
Tb09.211.4550	Tb927_09_v4	4592	30.6133		60S ribosomal protein L12 putative
Tb09.160.4310	Tb927_09_v4	4588	30.5867		glutamate dehydrogenase
Tb927.4.1910	Tb927_04_v4	4565	30.4333		hypothetical protein conserved
Tb927.3.3750	Tb927_03_v4	4452	29.68		hypothetical protein conserved
Tb927.8.6110	Tb927_08_v4	4445	29.6333		hypothetical protein conserved
Tb09.v1.0420	Tb927_09_v4	4431	29.54		hypothetical protein conserved
Tb7.NT.52	Tb927_07_v4	4418	29.4533		new transcript
Tb11.01.3550	Tb927_11_01_v4	4410	29.4		2-oxoglutarate dehydrogenase E2 component putative
Tb10.70.3290	Tb927_10_v4	4406	29.3733		ATP-dependent DEAD-box RNA helicase putative DHH1
Tb09.160.3590	Tb927_09_v4	4383	29.22		cAMP-specific phosphodiesterase
Tb927.8.6750	Tb927_08_v4	4368	29.12		translationally controlled tumor protein TCTP putative
Tb927.8.6760	Tb927_08_v4				IgE-dependent histamine-releasing factor putative
Tb927.8.1790	Tb927_08_v4	4356	29.04		hypothetical protein conserved
Tb10.70.3010	Tb927_10_v4	4308	28.72		hypothetical protein conserved
Tb10.61.0540	Tb927_10_v4	4306	28.7067		hypothetical protein conserved
Tb927.3.2180	Tb927_03_v4	4297	28.6467		hypothetical protein conserved
Tb927.7.3520	Tb927_07_v4	4289	28.5933		hypothetical protein conserved
Tb927.8.2540	Tb927_08_v4	4274	28.4933		3-ketoacyl-CoA thiolase putative
Tb10.389.1170	Tb927_10_v4	4248	28.32		P-type H%2B-ATPase putative
Tb10.389.1180	Tb927_10_v4
Tb09.211.4070	Tb927_09_v4	4196	27.9733		hypothetical protein
Tb927.2.1560	Tb927_02_v4	4156	27.7067		cyclophilin type peptidyl-prolyl cis-trans isomerase precursor putative
Tb927.2.1680	Tb927_02_v4
Tb927.1.410	Tb927_01_v4	4148	27.6533		retrotransposon hot spot protein RHS pseudogene putative
Tb11.NT.97	Tb927_11_01_v4	4140	27.6		new transcript
Tb927.8.1890	Tb927_08_v4	4122	27.48		cytochrome c1 heme protein mitochondrial precursor
Tb927.7.5970	Tb927_07_v4	5609	37.3933		hypothetical protein conserved
Tb927.7.5990	Tb927_07_v4
Tb11.01.8470	Tb927_11_01_v4	4083	27.22		dihydrolipoyl dehydrogenase
Tb927.6.4490	Tb927_06_v4	4079	27.1933		hypothetical protein conserved
Tb11.02.0210	Tb927_11_01_v4	4048	26.9867		hypothetical protein conserved
Tb927.8.1990	Tb927_08_v4	4044	26.96		tryparedoxin peroxidase
Tb927.7.4970	Tb927_07_v4	4025	26.8333		glutamine synthetase putative
Tb10.389.0890	Tb927_10_v4	4009	26.7267		pyruvate dehydrogenase E1 alpha subunit putative
Tb11.01.3915	Tb927_11_01_v4	3991	26.6067		RNA-binding protein putative RBP5
Tb927.8.5470	Tb927_08_v4	3989	26.5933		flagellar calcium-binding protein
Tb927.7.2640	Tb927_07_v4	3973	26.4867		hypothetical protein conserved
Tb11.42.0003	Tb927_11_01_v4	3968	26.4533		t-complex protein 1 beta subunit putative
Tb927.5.3090	Tb927_05_v4	3955	26.3667		hypothetical protein conserved
Tb927.4.2530	Tb927_04_v4	3929	26.1933		hypothetical protein conserved
Tb11.02.5770	Tb927_11_01_v4	3918	26.12		mitochondrial RNA binding protein RBP16 RNA- binding protein of 16 kDa
Tb927.5.1060	Tb927_05_v4	3891	25.94		mitochondrial processing peptidase beta subunit putative
Tb10.6k15.3080	Tb927_10_v4	3884	25.8933		dihydrolipoamide acetyltransferase E2 subunit putative
Tb09.160.4460	Tb927_09_v4	3869	25.7933		TFIIF-stimulated CTD phosphatase putative
Tb09.160.4480	Tb927_09_v4
Tb927.4.3500	Tb927_04_v4	3848	25.6533		hypothetical protein conserved
Tb927.8.6450	Tb927_08_v4	3844	25.6267		inhibitor of cysteine peptidase
Tb927.3.860	Tb927_03_v4	3732	24.88		acyl carrier protein mitochondrial precursor putative
Tb10.70.6340	Tb927_10_v4	3729	24.86		ATPase subunit 9 putative
Tb927.2.830	Tb927_02_v4	3728	24.8533		retrotransposon hot spot protein RHS pseudogene putative
Tb10.70.4280	Tb927_10_v4	3719	24.7933		delta-1-pyrroline-5-carboxylate dehydrogenase putative
Tb10.26.0790	Tb927_10_v4	3704	24.6933		procyclic form surface glycoprotein
Tb927.2.1180	Tb927_02_v4	3704	24.6933		retrotransposon hot spot RHS protein putative
Tb927.6.3840	Tb927_06_v4	3693	24.62		reticulon domain protein
Tb927.2.270	Tb927_02_v4	3692	24.6133		retrotransposon hot spot protein RHS pseudogene putative
Tb10.70.7760	Tb927_10_v4	3670	24.4667		hypothetical protein conserved
Tb11.NT.46	Tb927_11_01_v4	3647	24.3133		new transcript
Tb927.7.6850	Tb927_07_v4	3613	24.0867		trans-sialidase
Tb927.7.6830	Tb927_07_v4
Tb927.5.1360	Tb927_05_v4	3606	24.04		nucleoside 2-deoxyribosyltransferase
Tb10.6k15.2180	Tb927_10_v4	3596	23.9733		cytochrome oxidase subunit IX
Tb10.70.2970	Tb927_10_v4	3591	23.94		hypothetical protein conserved
Tb927.4.5010	Tb927_04_v4	3568	23.7867		calreticulin putative
Tb927.8.7410	Tb927_08_v4
Tb927.4.3060	Tb927_04_v4	3566	23.7733		hypothetical protein conserved
Tb11.02.2040	Tb927_11_01_v4	3560	23.7333		hypothetical protein conserved
Tb927.8.7120	Tb927_08_v4	3543	23.62		farnesyltransferase putative
Tb927.6.5160	Tb927_06_v4	3534	23.56		retrotransposon hot spot protein RHS pseudogene putative
Tb10.6k15.3250	Tb927_10_v4	3533	23.5533		succinyl-CoA ligase %5BGDP-forming%5D beta-chain putative
Tb10.70.2120	Tb927_10_v4	3513	23.42		hypothetical protein conserved
Tb927.7.4060	Tb927_07_v4	3510	23.4		calpain-like cysteine peptidase putative
Tb10.6k15.0480	Tb927_10_v4	3497	23.3133		hypothetical protein conserved
Tb927.7.4390	Tb927_07_v4	3491	23.2733		threonine synthase putative
Tb11.02.3120	Tb927_11_01_v4	3470	23.1333		malic enzyme putative
Tb11.02.1070	Tb927_11_01_v4	3464	23.0933		aminopeptidase putative metallo-peptidase Clan MA E Family M1
Tb927.2.450	Tb927_02_v4	3461	23.0733		retrotransposon hot spot RHS protein putative
Tb11.02.0445	Tb927_11_01_v4	3457	23.0467		hypothetical protein conserved
Tb09.211.4460	Tb927_09_v4	3398	22.6533		ADP-ribosylation factor putative
Tb09.211.4470	Tb927_09_v4
Tb09.211.4480	Tb927_09_v4
Tb09.211.4490	Tb927_09_v4
Tb10.61.1330	Tb927_10_v4	3392	22.6133		nucleosome assembly protein putative
Tb10.70.0960	Tb927_10_v4	3374	22.4933		protein kinase putative OTHER NEK family HsNEK1-like
Tb10.70.0970	Tb927_10_v4
Tb11.01.8225	Tb927_11_01_v4	3358	22.3867		hypothetical protein conserved
Tb10.70.6470	Tb927_10_v4	3348	22.32		methionyl-tRNA synthetase putative
Tb10.61.1840	Tb927_10_v4	3338	22.2533		hypothetical protein conserved
Tb927.7.4180	Tb927_07_v4	3309	22.06		fatty acid elongase putative
Tb927.6.5070	Tb927_06_v4	3307	22.0467		hypothetical protein conserved
Tb927.5.4020	Tb927_05_v4	3306	22.04		hypothetical protein
Tb927.8.1550	Tb927_08_v4	3305	22.0333		hypothetical protein conserved
Tb927.3.3490	Tb927_03_v4	3291	21.94		high mobility group protein putative
Tb10.100.0070	Tb927_10_v4	3287	21.9133		ATP synthase F1 subunit gamma protein putative
Tb09.211.1690	Tb927_09_v4	3285	21.9		hypothetical protein conserved
Tb927.7.710	Tb927_07_v4	3284	21.8933		heat shock 70 kDa protein putative
Tb09.211.0560	Tb927_09_v4	3275	21.8333		RNA-binding protein putative DRBD3
Tb10.6k15.3820	Tb927_10_v4	3265	21.7667		sterol 24-c-methyltransferase putative
Tb11.NT.138	Tb927_11_01_v4	3256	21.7067		new transcript
Tb11.01.5860	Tb927_11_01_v4	3244	21.6267		t-complex protein 1 epsilon subunit putative
Tb10.70.1100	Tb927_10_v4	3236	21.5733		translation elongation factor 1-beta putative
Tb927.6.4990	Tb927_06_v4	3212	21.4133		ATP synthase epsilon chain putative
Tb927.1.2820	Tb927_01_v4	3209	21.3933		pteridine transporter putative
Tb927.1.2850	Tb927_01_v4
Tb927.1.2880	Tb927_01_v4
Tb927.6.2740	Tb927_06_v4	3209	21.3933		pyridoxal kinase
Tb927.2.1100	Tb927_02_v4	3185	21.2333		retrotransposon hot spot protein RHS pseudogene putative
Tb927.2.4710	Tb927_02_v4	3185	21.2333		RNA-binding protein putative
Tb10.61.2130	Tb927_10_v4	3169	21.1267		ATP-dependent DEAD%2FH RNA helicase putative
Tb927.5.440	Tb927_05_v4	3155	21.0333		hypothetical protein conserved
Tb11.02.2030	Tb927_11_01_v4	3142	20.9467		hypothetical protein conserved
Tb11.02.4440	Tb927_11_01_v4	3099	20.66		aminopeptidase putative metallo-peptidase Clan MF Family M17
Tb927.5.1710	Tb927_05_v4	3092	20.6133		ribonucleoprotein p18 mitochondrial precursor putative
Tb927.7.6000	Tb927_07_v4	3070	20.4667		hypothetical protein conserved
Tb927.2.370	Tb927_02_v4	3068	20.4533		retrotransposon hot spot RHS protein putative
Tb927.1.180	Tb927_01_v4
Tb927.1.220	Tb927_01_v4
Tb10.26.0140	Tb927_10_v4	3066	20.44		pumillio RNA binding protein putative RNA- binding protein putative
Tb927.4.720	Tb927_04_v4	3062	20.4133		hypothetical protein conserved
Tb09.211.2570	Tb927_09_v4	3061	20.4067		t-complex protein 1 eta subunit putative t- complex protein 1 eta subunit putative
Tb927.6.590	Tb927_06_v4	3060	20.4		hypothetical protein conserved
Tb11.47.0022	Tb927_11_01_v4	3052	20.3467		hypothetical protein conserved
Tb10.6k15.2620	Tb927_10_v4	3041	20.2733		2 3-bisphosphoglycerate-independent phosphoglycerate mutase
Tb11.01.5100	Tb927_11_01_v4	3038	20.2533		paraflagellar rod component putative
Tb927.7.2700	Tb927_07_v4	3038	20.2533		NADH-cytochrome b5 reductase putative
Tb10.70.6540	Tb927_10_v4	3034	20.2267		hypoxanthine-guanine phosphoribosyltransferase
Tb10.70.6650	Tb927_10_v4
Tb927.7.3440	Tb927_07_v4	3034	20.2267		I%2F6 autoantigen
Tb10.70.7090	Tb927_10_v4	3021	20.14		serine carboxypeptidase III precursor putative serine carboxypeptidase CBP1 precursor putative serine peptidase Clan SC Family S10
Tb10.70.7100	Tb927_10_v4				serine carboxypeptidase III precursor putative serine peptidase Clan SC Family S10
Tb927.7.7040	Tb927_07_v4	3009	20.06		methylthioadenosine phosphorylase putative
Tb927.2.2670	Tb927_02_v4	2988	19.92		histone H4 putative
Tb927.6.4440	Tb927_06_v4	2985	19.9		hypothetical protein conserved
Tb927.8.1870	Tb927_08_v4	2981	19.8733		Golgi%2Flysosome glycoprotein 1
Tb927.5.930	Tb927_05_v4	2958	19.72		NADH-dependent fumarate reductase
Tb09.160.1520	Tb927_09_v4	2955	19.7		hypothetical protein conserved
Tb927.5.1570	Tb927_05_v4	2951	19.6733		hypothetical protein conserved
Tb10.389.1480	Tb927_10_v4	2947	19.6467		cytosolic nonspecific dipeptidase putative peptidase M20%2FM25%2FM40 family putative
Tb11.02.3610	Tb927_11_01_v4	2942	19.6133		RNA-binding protein putative RBP38
Tb927.2.1344	Tb927_02_v4	2938	19.5867		retrotransposon hot spot protein RHS pseudogene putative retrotransposon hot spot protein 1 RHS1 interrupted
Tb2.NT.90	Tb927_02_v4	2938	19.5867		new transcript
Tb09.211.0050	Tb927_09_v4	2935	19.5667		ubiquitin-conjugating enzyme E2 putative ubiquitin carrier protein putative ubiquitin-protein ligase putative
Tb927.4.3450	Tb927_04_v4	2923	19.4867		hypothetical protein conserved
Tb927.7.1470	Tb927_07_v4	2919	19.46		ATPase subunit 9 putative
Tb927.7.7460	Tb927_07_v4	2916	19.44		hypothetical protein conserved
Tb09.211.1750	Tb927_09_v4	2914	19.4267		mitochondrial carrier protein putative mitochondrial phosphate transporter putative
Tb3.NT.43	Tb927_03_v4	2914	19.4267		new transcript
Tb927.3.1120	Tb927_03_v4	2896	19.3067		GTP-binding nuclear protein rtb2 putative
Tb927.7.7470	Tb927_07_v4	2886	19.24		receptor-type adenylate cyclase GRESAG 4 putative
Tb927.8.2470	Tb927_08_v4	2882	19.2133		hypothetical protein conserved
Tb11.02.3990	Tb927_11_01_v4	2870	19.1333		S-phase kinase-associated protein putative SKP1 family protein putative Cyclin A%2FCDK2-associated protein SKP1 family protein putative Cyclin A%2FCDK2- associated protein
Tb11.01.8510	Tb927_11_01_v4	2870	19.1333		t-complex protein 1 alpha subunit putative
Tb927.1.2260	Tb927_01_v4	2848	18.9867		calpain-like protein fragment putative
Tb927.3.1840	Tb927_03_v4	2842	18.9467		3-oxo-5-alpha-steroid 4-dehydrogenase putative
Tb927.8.5120	Tb927_08_v4	2824	18.8267		cytochrome c
Tb927.7.840	Tb927_07_v4	2819	18.7933		hypothetical protein conserved
Tb10.70.4500	Tb927_10_v4	2815	18.7667		hypothetical protein conserved
Tb927.4.1000	Tb927_04_v4	2800	18.6667		hypothetical protein conserved
Tb09.160.1100	Tb927_09_v4	2791	18.6067		hypothetical protein conserved
Tb10.6k15.2330	Tb927_10_v4	2779	18.5267		t-complex protein 1 theta subunit putative CCT-theta putative
Tb11.03.0530	Tb927_11_01_v4	2777	18.5133		hypothetical protein conserved
Tb927.8.5110	Tb927_08_v4	2760	18.4		hypothetical protein conserved
Tb10.70.6660	Tb927_10_v4	2753	18.3533		hypoxanthine-guanine phosphoribosyltransferase putative
Tb927.6.4130	Tb927_06_v4	2738	18.2533		hypothetical protein conserved
Tb11.NT.45	Tb927_11_01_v4	2733	18.22		new transcript
Tb09.160.2810	Tb927_09_v4	2731	18.2067		fatty acyl CoA synthetase 3
Tb09.160.2840	Tb927_09_v4				fatty acyl CoA synthetase 4
Tb09.160.2650	Tb927_09_v4	2730	18.2		hypothetical protein conserved
Tb927.8.6580	Tb927_08_v4	2722	18.1467		succinate dehydrogenase flavoprotein putative
Tb11.01.2800	Tb927_11_01_v4	2721	18.14		hypothetical protein conserved
Tb927.3.700	Tb927_03_v4	2715	18.1		hypothetical protein conserved
Tb927.1.710	Tb927_01_v4	2701	18.0067		phosphoglycerate kinase; REFERENCE for molecule numbers
Tb11.NT.28	Tb927_11_01_v4	2684	17.8933		new transcript
Tb09.160.5060	Tb927_09_v4	2664	17.76		hypothetical protein conserved
Tb927.2.1260	Tb927_02_v4	2659	17.7267		expression site-associated gene ESAG pseudogene putative
Tb927.1.275	Tb927_01_v4				expression site-associated gene ESAG pseudogene putative expression site-associated gene 4 ESAG4 pseudogene
Tb927.2.660	Tb927_02_v4				expression site-associated gene ESAG pseudogene putative
Tb927.2.910	Tb927_02_v4				expression site-associated gene ESAG pseudogene putative
Tb927.4.130	Tb927_04_v4				receptor-type adenylate cyclase GRESAG 4 pseudogene putative receptor-type adenylate cyclase GRESAG 4 degenerate
Tb10.NT.100	Tb927_10_v4	2656	17.7067		new transcript
Tb11.v4.0004	Tb927_11_01_v4	2645	17.6333		ribonucleoside-diphosphate reductase small chain
Tb11.v4.0005	Tb927_11_01_v4
Tb11.v4.0006	Tb927_11_01_v4
Tb11.v4.0007	Tb927_11_01_v4
Tb11.02.1480	Tb927_11_01_v4	2643	17.62		mitochondrial processing peptidase alpha subunit putative metallo-peptidase Clan ME Family M16
Tb927.2.340	Tb927_02_v4	2642	17.6133		retrotransposon hot spot RHS protein putative
Tb09.160.3670	Tb927_09_v4	2619	17.46		ribosomal protein S6 putative NHP2%2FRS6-like protein
Tb927.5.860	Tb927_05_v4	2614	17.4267		selenoprotein putative
Tb10.6k15.2220	Tb927_10_v4	2603	17.3533		eukaryotic translation initiation factor 3 subunit 8 putative
Tb10.6k15.2250	Tb927_10_v4
Tb927.3.3900	Tb927_03_v4	2585	17.2333		carnitine O-palmitoyltransferase II putative
Tb927.5.4480	Tb927_05_v4	2580	17.2		paraflagellar rod component Par4 putative
Tb927.1.3950	Tb927_01_v4	2572	17.1467		alanine aminotransferase putative
Tb927.3.5180	Tb927_03_v4	2562	17.08		cofilin%2Factin depolymerizing factor putative
Tb927.4.4380	Tb927_04_v4	2550	17		vacuolar-type proton translocating pyrophosphatase 1 putative
Tb927.8.7980	Tb927_08_v4
Tb927.7.6770	Tb927_07_v4	2544	16.96		hypothetical protein conserved
Tb10.70.0625	Tb927_10_v4	2543	16.9533		hypothetical protein conserved
Tb927.3.3270	Tb927_03_v4	2542	16.9467		ATP-dependent phosphofructokinase
Tb927.4.3950	Tb927_04_v4	2539	16.9267		cytoskeleton-associated protein CAP5.5 putative
Tb11.NT.205	Tb927_11_01_v4	2537	16.9133		new transcript
Tb927.8.6000	Tb927_08_v4	2537	16.9133		fatty acid desaturase putative
Tb11.01.1680	Tb927_11_01_v4	2525	16.8333		polyubiquitin putative
Tb927.5.2940	Tb927_05_v4	2522	16.8133		stress-induced protein sti1 putative
Tb11.55.0009	Tb927_11_01_v4	2517	16.78		mitochondrial RNA binding protein 1 gBP21 MRP1
Tb927.3.1690	Tb927_03_v4	2497	16.6467		hypothetical protein conserved
Tb11.02.0750	Tb927_11_01_v4	2491	16.6067		t-complex protein 1 zeta subunit putative
Tb927.3.1010	Tb927_03_v4	2485	16.5667		hypothetical protein conserved
Tb927.8.5070	Tb927_08_v4	2483	16.5533		hypothetical protein conserved
Tb10.6k15.2510	Tb927_10_v4	2452	16.3467		hypothetical protein conserved
Tb927.2.280	Tb927_02_v4	2451	16.34		retrotransposon hot spot RHS protein putative
Tb927.2.400	Tb927_02_v4
Tb11.03.0700	Tb927_11_01_v4	2446	16.3067		hypothetical protein conserved
Tb927.8.3150	Tb927_08_v4	2437	16.2467		t-complex protein 1 gamma subunit putative
Tb11.01.6510	Tb927_11_01_v4	2432	16.2133		hypothetical protein conserved
Tb927.8.6660	Tb927_08_v4	2426	16.1733		hypothetical protein conserved
Tb11.03.0240	Tb927_11_01_v4	2424	16.16		hypothetical protein conserved
Tb11.02.0250	Tb927_11_01_v4	2422	16.1467		heat shock protein 84 putative
Tb11.01.6715	Tb927_11_01_v4	2418	16.12		hypothetical protein conserved
Tb11.01.6410	Tb927_11_01_v4	2410	16.0667		phosphomannose isomerase putative
Tb11.NT.211	Tb927_11_01_v4	2401	16.0067		new transcript
Tb927.7.6420	Tb927_07_v4	2388	15.92		hypothetical protein conserved
Tb927.6.1470	Tb927_06_v4	2387	15.9133		hypothetical protein conserved
Tb927.3.3450	Tb927_03_v4	2386	15.9067		ADP-ribosylation factor-like protein 3A putative
Tb10.6k15.2520	Tb927_10_v4	2384	15.8933		prolyl oligopeptidase putative serine peptidase clan SC family S9A putative
Tb927.3.3580	Tb927_03_v4	2384	15.8933		lipophosphoglycan biosynthetic protein putative
Tb09.211.3330	Tb927_09_v4	2374	15.8267		cystathione gamma lyase putative
Tb927.3.2100	Tb927_03_v4	2363	15.7533		hypothetical protein conserved
Tb11.03.0550	Tb927_11_01_v4	2357	15.7133		RNA-binding protein putative RBP3
Tb11.01.0720	Tb927_11_01_v4	2357	15.7133		cation transporter putative
Tb10.6k15.0280	Tb927_10_v4	2357	15.7133		hypothetical protein conserved
Tb11.02.5450	Tb927_11_01_v4	2351	15.6733		glucose-regulated protein 78 putative luminal binding protein 1 BiP putative
Tb11.02.5500	Tb927_11_01_v4
Tb10.70.2155	Tb927_10_v4	2347	15.6467		hypothetical protein conserved
Tb10.61.1870	Tb927_10_v4	2347	15.6467		aminopeptidase putative metallo-peptidase Clan MG Family M24
Tb11.46.0009	Tb927_11_01_v4	2345	15.6333		hypothetical protein conserved
Tb09.211.2540	Tb927_09_v4	2341	15.6067		calmodulin-like protein putative EF hand containing protein
Tb927.7.4520	Tb927_07_v4	2341	15.6067		hypothetical protein conserved
Tb11.02.5250	Tb927_11_01_v4	2335	15.5667		histone H2B variant putative
Tb11.NT.29	Tb927_11_01_v4	2331	15.54		new transcript
Tb927.1.120	Tb927_01_v4	2326	15.5067		retrotransposon hot spot RHS protein putative retrotransposon hot spot protein 4 RHS4 putative
Tb927.6.4500	Tb927_06_v4	2318	15.4533		hypothetical protein conserved
Tb11.02.0760	Tb927_11_01_v4	2315	15.4333		dynein heavy chain putative
Tb927.7.2660	Tb927_07_v4	2312	15.4133		hypothetical protein conserved
Tb11.02.4120	Tb927_11_01_v4	2309	15.3933		hypothetical protein conserved
Tb11.47.0004	Tb927_11_01_v4	2306	15.3733		transketolase%3Adehydrogenase-likeprotein
Tb927.8.4700	Tb927_08_v4	2296	15.3067		amino acid transporter putative
Tb927.8.4710	Tb927_08_v4
Tb927.8.4720	Tb927_08_v4
Tb927.8.4730	Tb927_08_v4
Tb927.8.4740	Tb927_08_v4
Tb11.01.6660	Tb927_11_01_v4	2288	15.2533		iron superoxide dismutase
Tb927.3.4720	Tb927_03_v4	2283	15.22		dynamin putative
Tb927.3.4760	Tb927_03_v4
Tb10.70.7050	Tb927_10_v4	2283	15.22		t-complex protein 1 delta subunit putative
Tb09.211.0775	Tb927_09_v4	2276	15.1733		hypothetical protein conserved
Tb11.01.3610	Tb927_11_01_v4	2273	15.1533		membrane-bound acid phosphatase putative
Tb927.2.100	Tb927_02_v4	2271	15.14		retrotransposon hot spot RHS protein putative
Tb927.8.4050	Tb927_08_v4	2270	15.1333		hypothetical protein conserved
Tb927.8.4100	Tb927_08_v4
Tb927.7.4910	Tb927_07_v4	2268	15.12		hypothetical protein conserved
Tb11.01.7550	Tb927_11_01_v4	2262	15.08		iron superoxide dismutase
Tb09.160.3730	Tb927_09_v4	2256	15.04		glutaminyl-tRNA synthetase putative
Tb11.50.0001	Tb927_11_01_v4	2253	15.02		hypothetical protein conserved
Tb927.7.3970	Tb927_07_v4	2252	15.0133		hypothetical protein conserved
Tb927.7.1780	Tb927_07_v4	2249	14.9933		adenine phosphoribosyltransferase putative
Tb6.NT.77	Tb927_06_v4	2242	14.9467		new transcript
Tb927.5.2320	Tb927_05_v4	2240	14.9333		hypothetical protein conserved
Tb11.01.5300	Tb927_11_01_v4	2231	14.8733		ornithine decarboxylase
Tb10.70.0310	Tb927_10_v4	2228	14.8533		hypothetical protein conserved
Tb10.70.3660	Tb927_10_v4	2225	14.8333		proteasome activator protein PA26
Tb927.8.890	Tb927_08_v4	2218	14.7867		small GTP-binding protein Rab1 putative
Tb10.61.1970	Tb927_10_v4	2215	14.7667		hypothetical protein conserved
Tb10.61.2680	Tb927_10_v4	2213	14.7533		pyruvate kinase 1
Tb927.8.6170	Tb927_08_v4	2204	14.6933		transketolase putative
Tb09.160.4240	Tb927_09_v4	2200	14.6667		nucleosome assembly protein-like protein
Tb11.01.8200	Tb927_11_01_v4	2180	14.5333		enoyl-CoA hydratase%2Fisomerase family protein putative
Tb927.6.4010	Tb927_06_v4	2179	14.5267		hypothetical protein conserved
Tb927.3.740	Tb927_03_v4	2176	14.5067		hypothetical protein conserved
Tb927.6.2420	Tb927_06_v4	2167	14.4467		p22 protein precursor
Tb927.3.4750	Tb927_03_v4	2164	14.4267		aminopeptidase putative
Tb927.3.4790	Tb927_03_v4
Tb09.160.4380	Tb927_09_v4	2161	14.4067		succinate dehydrogenase putative
Tb11.02.4910	Tb927_11_01_v4	2151	14.34		acidocalcisomal pyrophosphatase
Tb11.02.4930	Tb927_11_01_v4
Tb10.389.0880	Tb927_10_v4	2148	14.32		heat shock protein putative
Tb927.4.230	Tb927_04_v4	2145	14.3		DNA-directed RNA polymerase III subunit pseudogene putative DNA-directed RNA polymerase III subunit degenerate
Tb927.1.60	Tb927_01_v4				RNA polymerase pseudogene putative
Tb927.2.1110	Tb927_02_v4				DNA-directed RNA polymerase III subunit 2 pseudogene putative DNA-directed RNA polymerase III subunit 2 degenerate
Tb927.2.1200	Tb927_02_v4				DNA-directed RNA polymerase III subunit 2 pseudogene putative DNA-directed RNA polymerase III subunit 2 degenerate
Tb927.2.490	Tb927_02_v4				DNA-directed RNA polymerase pseudogene putative DNA-directed RNA polymerase degenerate
Tb927.8.4540	Tb927_08_v4	2144	14.2933		hypothetical protein conserved
Tb927.6.300	Tb927_06_v4	2135	14.2333		receptor-type adenylate cyclase GRESAG 4 putative
Tb927.6.170	Tb927_06_v4
Tb927.6.280	Tb927_06_v4
Tb927.6.310	Tb927_06_v4
Tb927.6.330	Tb927_06_v4
Tb11.02.3570	Tb927_11_01_v4	2133	14.22		hypothetical protein conserved
Tb927.7.1790	Tb927_07_v4	2121	14.14		adenine phosphoribosyltransferase putative
Tb927.8.7620	Tb927_08_v4	2117	14.1133		amino acid transporter 1 putative
Tb927.8.7630	Tb927_08_v4
Tb09.160.2910	Tb927_09_v4	2114	14.0933		tricarboxylate carrier putative
Tb927.8.2520	Tb927_08_v4	2111	14.0733		acetyl-CoA synthetase putative
Tb927.8.2790	Tb927_08_v4				acetyl-CoA synthetase pseudogene putative
Tb927.6.4470	Tb927_06_v4	2111	14.0733		prozyme
Tb11.01.1820	Tb927_11_01_v4	2108	14.0533		biotin--acetyl-CoA-carboxylase ligase putative biotin--protein ligase putative
Tb927.8.7530	Tb927_08_v4	2096	13.9733		3 2-trans-enoyl-CoA isomerase mitochondrial precursor putative
Tb11.02.0580	Tb927_11_01_v4	2093	13.9533		vesicular protein trafficking mediator putative
Tb927.6.2170	Tb927_06_v4	2092	13.9467		co-chaperone GrpE putative
Tb10.61.2220	Tb927_10_v4	2091	13.94		hypothetical protein conserved
Tb09.211.2700	Tb927_09_v4	2087	13.9133		hypothetical protein conserved
Tb927.5.2560	Tb927_05_v4	2086	13.9067		hypothetical protein conserved
Tb927.5.2190	Tb927_05_v4	2085	13.9		hypothetical protein conserved
Tb927.5.2220	Tb927_05_v4
Tb927.5.2250	Tb927_05_v4
Tb927.8.1600	Tb927_08_v4	2081	13.8733		lysyl-tRNA synthetase putative
Tb927.7.210	Tb927_07_v4	2070	13.8		proline dehydrogenase
Tb927.8.5600	Tb927_08_v4	2069	13.7933		transaldolase putative
Tb9.NT.52	Tb927_09_v4	2068	13.7867		new transcript
Tb927.3.4090	Tb927_03_v4	2067	13.78		hypothetical protein conserved
Tb927.3.4080	Tb927_03_v4
Tb11.01.4860	Tb927_11_01_v4	2067	13.78		mitochondrial RNA binding protein 2
Tb927.2.3610	Tb927_02_v4	2066	13.7733		hypothetical protein conserved
Tb10.389.0770	Tb927_10_v4	2065	13.7667		hypothetical protein conserved
Tb927.8.2030	Tb927_08_v4	2062	13.7467		hypothetical protein conserved
Tb11.39.0005	Tb927_11_01_v4	2061	13.74		hypothetical protein conserved
Tb927.3.3330	Tb927_03_v4	2050	13.6667		heat shock protein 20 putative
Tb927.8.730	Tb927_08_v4	2041	13.6067		nucleolar RNA-binding protein putative
Tb927.5.1000	Tb927_05_v4	2041	13.6067		ubiquitin-conjugating enzyme E2 putative ubiquitin carrier protein putative ubiquitin-protein ligase putative
Tb10.61.1920	Tb927_10_v4	2035	13.5667		fibrillarin putative
Tb10.61.2040	Tb927_10_v4
Tb927.3.3030	Tb927_03_v4	2031	13.54		hypothetical protein conserved
Tb09.211.0350	Tb927_09_v4	2030	13.5333		adenylate kinase putative
Tb927.3.3770	Tb927_03_v4	2028	13.52		hypothetical protein conserved
Tb927.3.3790	Tb927_03_v4
Tb11.NT.3	Tb927_11_01_v4	2027	13.5133		new transcript
Tb11.02.4420	Tb927_11_01_v4	2026	13.5067		hypothetical protein conserved
Tb927.4.1360	Tb927_04_v4	2024	13.4933		hypothetical protein conserved
Tb927.3.720	Tb927_03_v4	2021	13.4733		zinc finger protein 2 putative
Tb10.6k15.1910	Tb927_10_v4	2019	13.46		hypothetical protein conserved
Tb927.7.4480	Tb927_07_v4	2019	13.46		adenosine 5%27-monophosphoramidase putative
Tb927.8.5640	Tb927_08_v4	2017	13.4467		hypothetical protein conserved
Tb10.406.0550	Tb927_10_v4	2016	13.44		hypothetical protein conserved
Tb10.406.0640	Tb927_10_v4
Tb927.7.2680	Tb927_07_v4	2010	13.4		hypothetical protein conserved
Tb927.2.5160	Tb927_02_v4	2010	13.4		chaperone protein DnaJ putative
Tb927.6.1520	Tb927_06_v4	2006	13.3733		aquaporin 3 putative
Tb11.01.3080	Tb927_11_01_v4	2000	13.3333		heat shock protein 70 putative
Tb11.NT.47	Tb927_11_01_v4	1971	13.14		new transcript
Tb927.2.5530	Tb927_02_v4	1967	13.1133		hypothetical protein conserved
Tb927.2.5610	Tb927_02_v4
Tb10.6k15.3850	Tb927_10_v4	1961	13.0733		glyceraldehyde 3-phosphate dehydrogenase cytosolic
Tb11.NT.189	Tb927_11_01_v4	1960	13.0667		new transcript
Tb11.01.5820	Tb927_11_01_v4	1955	13.0333		hypothetical protein conserved
Tb10.70.4590	Tb927_10_v4	1952	13.0133		hypothetical protein conserved
Tb11.02.5400	Tb927_11_01_v4	1950	13		cystathionine beta-synthase putative
Tb927.3.2220	Tb927_03_v4	1950	13		hypothetical protein conserved
Tb09.244.2660	Tb927_09_v4	1942	12.9467		hypothetical protein conserved
Tb10.100.0090	Tb927_10_v4	1940	12.9333		vacuolar ATP synthase putative
Tb927.8.910	Tb927_08_v4	1933	12.8867		hypothetical protein conserved
Tb10.05.0010	Tb927_10_v4	1928	12.8533		mevalonate diphosphate decarboxylase
Tb10.61.2745	Tb927_10_v4
Tb927.3.1790	Tb927_03_v4	1926	12.84		pyruvate dehydrogenase E1 beta subunit putative
Tb11.01.5660	Tb927_11_01_v4	1922	12.8133		cyclin 2 G1 cyclin
Tb10.6k15.0770	Tb927_10_v4	1922	12.8133		protein kinase putative tyrosine protein kinase putative
Tb927.4.4040	Tb927_04_v4	1921	12.8067		hypothetical protein conserved
Tb2.NT.88	Tb927_02_v4	1911	12.74		new transcript
Tb927.4.4940	Tb927_04_v4	1909	12.7267		hypothetical protein conserved
Tb927.8.4630	Tb927_08_v4	1908	12.72		hypothetical protein conserved
Tb10.NT.146	Tb927_10_v4	1899	12.66		new transcript
Tb927.8.5780	Tb927_08_v4	1899	12.66		phosphatase of regenerating liver-type phosphatase putative
Tb10.NT.187	Tb927_10_v4	1895	12.6333		new transcript
Tb11.01.2330	Tb927_11_01_v4	1894	12.6267		hypothetical protein conserved
Tb927.2.4590	Tb927_02_v4	1891	12.6067		branched-chain amino acid aminotransferase putative
Tb927.2.4610	Tb927_02_v4
Tb927.8.6010	Tb927_08_v4	1884	12.56		hypothetical predicted multi-pass transmembrane protein
Tb927.5.1780	Tb927_05_v4	1884	12.56		hypothetical protein conserved
Tb09.211.1130	Tb927_09_v4	1882	12.5467		hypothetical protein conserved
Tb10.389.0070	Tb927_10_v4	1879	12.5267		elongation factor TU putative
Tb09.211.1380	Tb927_09_v4	1879	12.5267		glycine cleavage system H protein putative
Tb11.02.5620	Tb927_11_01_v4	1878	12.52		dynein light chain putative
Tb927.5.300	Tb927_05_v4	1878	12.52		iron%2Fascorbate oxidoreductase family protein putative
Tb10.6k15.2900	Tb927_10_v4	1877	12.5133		ABC transporter putative
Tb927.3.3200	Tb927_03_v4	1877	12.5133		hypothetical protein conserved
Tb927.3.960	Tb927_03_v4	1870	12.4667		protein transport protein Sec61 gamma subunit putative
Tb10.61.1910	Tb927_10_v4	1868	12.4533		hypothetical protein conserved
Tb09.244.2570	Tb927_09_v4	1859	12.3933		calcium motive p-type ATPase putative
Tb11.02.1120	Tb927_11_01_v4	1857	12.38		adenylosuccinate synthetase putative
Tb10.406.0520	Tb927_10_v4	1855	12.3667		trypanothione reductase
Tb927.8.990	Tb927_08_v4	1851	12.34		RNA-binding protein putative
Tb927.3.4980	Tb927_03_v4	1845	12.3		hypothetical protein conserved pseudogene hypothetical protein conserved frameshift
Tb11.01.0700	Tb927_11_01_v4	1837	12.2467		ribose 5-phosphate isomerase putative
Tb11.01.6740	Tb927_11_01_v4	1828	12.1867		paraflagellar rod protein
Tb10.100.0170	Tb927_10_v4	1824	12.16		proteasome alpha 2 subunit putative
Tb927.7.2550	Tb927_07_v4	1823	12.1533		proteasome regulatory ATPase subunit 5
Tb10.6k15.0140	Tb927_10_v4	1815	12.1		hypothetical protein conserved
Tb10.70.2800	Tb927_10_v4	1814	12.0933		pumillo RNA binding protein PUF1
Tb927.5.1100	Tb927_05_v4	1813	12.0867		peroxisome targeting signal 1 receptor
Tb927.8.2310	Tb927_08_v4	1797	11.98		H%2B -ATPase G subunit putative
Tb09.211.3510	Tb927_09_v4	1793	11.9533		ATP-dependent DEAD%2FH RNA helicase putative
Tb11.02.3860	Tb927_11_01_v4	1786	11.9067		hypothetical protein conserved
Tb10.6k15.2000	Tb927_10_v4	1785	11.9		chaperone protein DNAJ putative
Tb927.1.90	Tb927_01_v4	1782	11.88		retrotransposon hot spot protein RHS pseudogene putative
Tb4.NT.20	Tb927_04_v4	1781	11.8733		new transcript
Tb927.4.4690	Tb927_04_v4	1772	11.8133		hypothetical protein conserved
Tb11.01.7190	Tb927_11_01_v4	1764	11.76		NADH-cytochrome b5 reductase putative
Tb11.NT.10	Tb927_11_01_v4	1764	11.76		new transcript
Tb10.26.0100	Tb927_10_v4	1764	11.76		hypothetical protein conserved
Tb927.5.900	Tb927_05_v4	1761	11.74		oligosaccharyl transferase subunit putative
Tb927.5.910	Tb927_05_v4
Tb927.4.220	Tb927_04_v4	1753	11.6867		retrotransposon hot spot protein RHS pseudogene putative
Tb927.2.4700	Tb927_02_v4	1750	11.6667		hypothetical protein conserved
Tb927.5.1090	Tb927_05_v4	1748	11.6533		threonyl-tRNA synthetase putative
Tb927.7.4160	Tb927_07_v4	1747	11.6467		fatty acid elongase putative
Tb927.7.3500	Tb927_07_v4	1746	11.64		glutathione-S-transferase%2Fglutaredoxin putative
Tb927.4.400	Tb927_04_v4	1745	11.6333		RNA-binding protein putative
Tb927.6.4570	Tb927_06_v4	1743	11.62		hypothetical protein conserved
Tb11.02.4400	Tb927_11_01_v4	1741	11.6067		hypothetical protein conserved
Tb927.3.2310	Tb927_03_v4	1735	11.5667		flagellar component
Tb927.1.480	Tb927_01_v4	1734	11.56		leucine-rich repeat protein LRRP putative
Tb927.1.370	Tb927_01_v4
Tb11.01.3560	Tb927_11_01_v4	1731	11.54		vacuolar ATP synthase subunit B putative v- ATPase B subunit vacuolar proton pump B subunit
Tb10.70.3750	Tb927_10_v4	1731	11.54		hypothetical protein conserved
Tb10.61.2210	Tb927_10_v4	1731	11.54		hypothetical protein conserved
Tb11.02.0530	Tb927_11_01_v4	1730	11.5333		phosphoribosylpyrophosphate synthetase putative
Tb927.2.1140	Tb927_02_v4	1730	11.5333		retrotransposon hot spot protein RHS pseudogene putative
Tb927.6.2030	Tb927_06_v4	1727	11.5133		protein kinase putative
Tb11.47.0012	Tb927_11_01_v4	1723	11.4867		glutaredoxin putative
Tb11.01.4810	Tb927_11_01_v4	1723	11.4867		hypothetical protein conserved
Tb10.100.0060	Tb927_10_v4	1721	11.4733		centromere%2Fmicrotubule binding protein cbf5 putative
Tb10.61.2870	Tb927_10_v4	1720	11.4667		hypothetical protein conserved
Tb10.NT.74	Tb927_10_v4	1711	11.4067		new transcript
Tb927.7.6360	Tb927_07_v4	1709	11.3933		histone H2A putative
Tb927.7.2990	Tb927_07_v4	1707	11.38		hypothetical protein conserved
Tb927.7.3030	Tb927_07_v4
Tb927.7.5340	Tb927_07_v4	1704	11.36		hypothetical protein conserved
Tb927.6.2200	Tb927_06_v4	1701	11.34		hypothetical protein conserved
Tb927.7.2670	Tb927_07_v4	1700	11.3333		hypothetical protein conserved
Tb09.211.3050	Tb927_09_v4	1695	11.3		hypothetical protein conserved
Tb927.6.1260	Tb927_06_v4	1693	11.2867		proteasome beta-1 subunit putative
Tb10.61.1630	Tb927_10_v4	1692	11.28		RNA binding protein putative
Tb927.6.700	Tb927_06_v4	1689	11.26		alanyl-tRNA synthetase putative
Tb09.211.2590	Tb927_09_v4	1688	11.2533		proteasome beta 2 subunit putative 20S proteasome subunit
Tb09.211.1360	Tb927_09_v4	1687	11.2467		hypothetical protein conserved
Tb927.5.4420	Tb927_05_v4	1687	11.2467		nucleolar RNA helicase II putative
Tb927.7.4500	Tb927_07_v4	1686	11.24		hypothetical protein conserved
Tb927.8.1170	Tb927_08_v4	1677	11.18		hypothetical protein conserved
Tb927.8.1190	Tb927_08_v4
Tb10.61.1260	Tb927_10_v4	1675	11.1667		hypothetical protein conserved
Tb927.8.7040	Tb927_08_v4	1673	11.1533		hypothetical protein conserved
Tb11.03.0335	Tb927_11_01_v4	1672	11.1467		hypothetical protein conserved
Tb09.211.1070	Tb927_09_v4	1670	11.1333		hypothetical protein conserved
Tb10.70.3120	Tb927_10_v4	1666	11.1067		hypothetical protein unlikely
Tb927.5.4440	Tb927_05_v4	1666	11.1067		dynein light chain putative
Tb927.2.3030	Tb927_02_v4	1661	11.0733		ATP-dependent Clp protease subunit heat shock protein 78 HSP78 putative
Tb927.7.3940	Tb927_07_v4	1660	11.0667		mitochondrial carrier protein putative ADP%2FATP mitochondrial translocase putative adenine nucleotide mitochondrial translocator putative
Tb927.7.960	Tb927_07_v4	1658	11.0533		protein kinase putative
Tb927.6.660	Tb927_06_v4	1658	11.0533		hypothetical protein conserved
Tb927.3.930	Tb927_03_v4	1658	11.0533		dynein heavy chain putative
Tb927.4.2070	Tb927_04_v4	1655	11.0333		antigenic protein putative
Tb927.8.3770	Tb927_08_v4	1652	11.0133		mitogen-activated protein kinase putative
Tb927.7.4790	Tb927_07_v4	1644	10.96		proteasome beta 6 subunit 20S proteasome beta 6 subunit putative
Tb10.26.0510	Tb927_10_v4	1642	10.9467		CYC2-like cyclin putative G1 cyclin CycE4 putative G1 cyclin CycE4 putative
Tb927.2.470	Tb927_02_v4	1640	10.9333		retrotransposon hot spot RHS protein putative
Tb10.6k15.1480	Tb927_10_v4	1638	10.92		kinetoplast DNA-associated protein putative
Tb10.6k15.1460	Tb927_10_v4
Tb7.NT.103	Tb927_07_v4	1635	10.9		new transcript
Tb927.2.1760	Tb927_02_v4	1633	10.8867		hypothetical protein conserved
Tb927.2.1770	Tb927_02_v4				hypothetical protein conserved pseudogene hypothetical protein conserved truncated
Tb10.70.1190	Tb927_10_v4	1633	10.8867		valosin-containing protein homolog Transitional endoplasmic reticulum ATPase putative
Tb927.8.2920	Tb927_08_v4	1628	10.8533		mannosyl-oligosaccharide 1 2-alpha-mannosidase IB putative
Tb927.8.2900	Tb927_08_v4
Tb927.8.2930	Tb927_08_v4
Tb927.8.2940	Tb927_08_v4
Tb11.47.0016	Tb927_11_01_v4	1626	10.84		hypothetical protein conserved
Tb10.6k15.1450	Tb927_10_v4	1625	10.8333		hypothetical protein conserved
Tb11.03.0390	Tb927_11_01_v4	1623	10.82		protein phosphatase 2C putative
Tb10.70.1200	Tb927_10_v4	1615	10.7667		adenylate kinase putative
Tb927.8.4220	Tb927_08_v4	1615	10.7667		hypothetical protein conserved
Tb927.1.100	Tb927_01_v4	1615	10.7667		RNA polymerase pseudogene putative
Tb10.61.0200	Tb927_10_v4	1613	10.7533		hypothetical protein conserved
Tb10.100.0120	Tb927_10_v4	1608	10.72		proteasome alpha 5 subunit putative 20S proteasome subunit alpha 5
Tb927.4.3740	Tb927_04_v4	1605	10.7		flagellar attachment zone protein
Tb927.7.1820	Tb927_07_v4	1601	10.6733		hypothetical protein conserved
Tb927.7.1860	Tb927_07_v4
Tb927.3.3300	Tb927_03_v4	1598	10.6533		hypothetical protein conserved
Tb927.5.800	Tb927_05_v4	1597	10.6467		casein kinase putative
Tb927.5.2080	Tb927_05_v4	1596	10.64		inosine-5%27-monophosphate dehydrogenase putative
Tb927.5.3700	Tb927_05_v4	1591	10.6067		hypothetical protein conserved
Tb927.5.1490	Tb927_05_v4	1588	10.5867		hypothetical protein conserved
Tb927.3.5340	Tb927_03_v4	1588	10.5867		Hsc70-interacting protein Hip putative
Tb11.01.5510	Tb927_11_01_v4	1587	10.58		ubiquitin-conjugating enzyme E2 putative ubiquitin carrier protein putative ubiquitin-protein ligase putative
Tb927.5.2960	Tb927_05_v4	1586	10.5733		phosphoribosylpyrophosphate synthetase putative
Tb927.3.4680	Tb927_03_v4	1585	10.5667		RAB GDP dissociation inhibitor alpha putative
Tb10.70.5380	Tb927_10_v4	1582	10.5467		pyruvate dehydrogenase complex E3 binding protein putative
Tb927.7.5210	Tb927_07_v4	1581	10.54		hypothetical protein conserved
Tb6.NT.4	Tb927_06_v4	1581	10.54		new transcript
Tb927.4.5250	Tb927_04_v4	1572	10.48		UDP-Gal or UDP-GlcNAc-dependent glycosyltransferase putative
Tb927.4.5260	Tb927_04_v4
Tb927.4.5270	Tb927_04_v4
Tb927.4.5280	Tb927_04_v4
Tb927.4.5290	Tb927_04_v4
Tb927.4.5300	Tb927_04_v4
Tb927.4.430	Tb927_04_v4	1572	10.48		proteasome beta 7 subunit
Tb11.01.5910	Tb927_11_01_v4	1570	10.4667		dynein intermediate chain IC70 putative
Tb927.6.4590	Tb927_06_v4	1566	10.44		glutamyl-tRNA synthetase putative
Tb10.70.0830	Tb927_10_v4	1565	10.4333		clathrin heavy chain
Tb927.8.4640	Tb927_08_v4	1564	10.4267		flagellar protofilament ribbon protein putative
Tb927.8.2260	Tb927_08_v4	1562	10.4133		hypothetical protein conserved
Tb927.8.2280	Tb927_08_v4
Tb927.8.6630	Tb927_08_v4	1562	10.4133		hypothetical protein
Tb10.70.3190	Tb927_10_v4	1561	10.4067		hypothetical protein conserved
Tb927.3.2880	Tb927_03_v4	1557	10.38		hypothetical protein conserved
Tb927.2.1210	Tb927_02_v4	1556	10.3733		retrotransposon hot spot RHS protein putative
Tb927.6.4480	Tb927_06_v4	1554	10.36		valyl-tRNA synthetase putative
Tb10.61.1420	Tb927_10_v4	1551	10.34		hypothetical protein conserved
Tb10.61.1400	Tb927_10_v4
Tb11.01.5355	Tb927_11_01_v4	1550	10.3333		hypothetical protein conserved
Tb927.5.1690	Tb927_05_v4	1542	10.28		hypothetical protein conserved
Tb11.02.4450	Tb927_11_01_v4	1536	10.24		hypothetical protein conserved
Tb10.6k15.2290	Tb927_10_v4	1536	10.24		protein disulfide isomerase bloodstream- specific protein 2 precursor
Tb10.6k15.3460	Tb927_10_v4	1535	10.2333		hypothetical protein conserved
Tb11.03.0350	Tb927_11_01_v4	1530	10.2		hypothetical protein conserved
Tb09.160.3820	Tb927_09_v4	1527	10.18		nucleolar RNA binding protein putative
Tb09.244.2860	Tb927_09_v4	1527	10.18		hypothetical protein conserved
Tb927.6.4770	Tb927_06_v4	1526	10.1733		hypothetical protein conserved
Tb927.7.1110	Tb927_07_v4	1524	10.16		asparagine synthetase a putative
Tb927.4.3860	Tb927_04_v4	1519	10.1267		receptor-type adenylate cyclase GRESAG 4 putative
Tb927.4.3870	Tb927_04_v4
Tb9.NT.34	Tb927_09_v4	1516	10.1067		new transcript
Tb10.70.2600	Tb927_10_v4	1514	10.0933		peptidyl-prolyl cis-trans isomerase putative
Tb927.3.2370	Tb927_03_v4	1513	10.0867		hypothetical protein conserved
Tb10.389.0740	Tb927_10_v4	1512	10.08		hypothetical protein conserved
Tb10.389.1500	Tb927_10_v4	1510	10.0667		short-chain dehydrogenase putative
Tb09.211.3300	Tb927_09_v4	1510	10.0667		hypothetical protein conserved
Tb09.160.5070	Tb927_09_v4	1509	10.06		DNA topoisomerase type IB small subunit
Tb927.5.2720	Tb927_05_v4	1509	10.06		zinc-finger protein ZPR1 putative
Tb11.02.0100	Tb927_11_01_v4	1506	10.04		carboxypeptidase putative metallo-peptidase Clan MA E Family M32
Tb10.70.4930	Tb927_10_v4	1506	10.04		hypothetical protein conserved
Tb11.02.3130	Tb927_11_01_v4	1505	10.0333		malic enzyme putative
Tb10.70.0120	Tb927_10_v4	1505	10.0333		COP-coated vesicle membrane protein erv25 precursor putative ER--golgi transport protein erv25 precursor putative
Tb927.6.1640	Tb927_06_v4	1505	10.0333		single strand-specific nuclease putative
Tb927.8.7650	Tb927_08_v4	1503	10.02		amino acid transporter putative
Tb927.8.7670	Tb927_08_v4
Tb09.211.1950	Tb927_09_v4	1501	10.0067		hypothetical protein conserved predicted zinc finger protein
Tb927.3.5060	Tb927_03_v4	1499	9.99333		hypothetical protein conserved
Tb09.211.3630	Tb927_09_v4	1497	9.98		hypothetical protein conserved
Tb927.6.1570	Tb927_06_v4	1497	9.98		2-hydroxy-3-oxopropionate reductase putative
Tb927.4.410	Tb927_04_v4	1497	9.98		cell differentiation protein putative
Tb927.2.5060	Tb927_02_v4	1495	9.96667		GTP binding protein putative
Tb10.70.5560	Tb927_10_v4	1494	9.96		hypothetical protein conserved
Tb11.01.3290	Tb927_11_01_v4	1493	9.95333		hypothetical protein conserved
Tb10.6k15.0810	Tb927_10_v4	1493	9.95333		hypothetical protein conserved leucine-rich repeat protein LRRP putative
Tb927.7.2190	Tb927_07_v4	1493	9.95333		hypothetical protein conserved
Tb927.7.3240	Tb927_07_v4	1490	9.93333		hypothetical protein conserved
Tb10.70.1130	Tb927_10_v4	1489	9.92667		hypothetical protein conserved
Tb927.5.2850	Tb927_05_v4	1489	9.92667		radial spoke protein RSP2 putative
Tb927.4.2080	Tb927_04_v4	1488	9.92		hypothetical protein conserved
Tb11.01.7460	Tb927_11_01_v4	1487	9.91333		NADH-ubiquinone oxidoreductase complex I subunit putative
Tb09.160.0430	Tb927_09_v4	1487	9.91333		hypothetical protein conserved
Tb927.4.2240	Tb927_04_v4	1487	9.91333		hypothetical protein conserved
Tb11.NT.2	Tb927_11_01_v4	1485	9.9		new transcript
Tb927.7.4570	Tb927_07_v4	1485	9.9		nucleoside hydrolase putative
Tb09.160.0720	Tb927_09_v4	1483	9.88667		hypothetical protein conserved
Tb927.7.3410	Tb927_07_v4	1481	9.87333		centrin putative
Tb927.6.2270	Tb927_06_v4	1480	9.86667		hypothetical protein conserved
Tb927.6.2330	Tb927_06_v4
Tb10.70.1890	Tb927_10_v4	1476	9.84		hypothetical protein conserved
Tb11.01.1170	Tb927_11_01_v4	1475	9.83333		hypothetical protein conserved
Tb10.61.3000	Tb927_10_v4	1474	9.82667		hypothetical protein conserved
Tb11.01.5350	Tb927_11_01_v4	1470	9.8		profilin
Tb927.3.1080	Tb927_03_v4	1470	9.8		hypothetical protein conserved
Tb927.1.240	Tb927_01_v4	1470	9.8		retrotransposon hot spot protein RHS pseudogene putative
Tb927.1.3110	Tb927_01_v4	1469	9.79333		soluble N-ethylmaleimide sensitive factor NSF attachment protein putative
Tb927.7.5050	Tb927_07_v4	1467	9.78		hypothetical protein conserved
Tb927.6.1880	Tb927_06_v4	1464	9.76		aspartyl-tRNA synthetase putative
Tb10.70.2465	Tb927_10_v4	1462	9.74667		nucleolar RNA-binding protein putative
Tb927.8.900	Tb927_08_v4	1462	9.74667		splicing factor TSR1
Tb10.61.2700	Tb927_10_v4	1459	9.72667		hypothetical protein conserved
Tb09.211.1620	Tb927_09_v4	1459	9.72667		hypothetical protein conserved
Tb927.5.510	Tb927_05_v4	1459	9.72667		hypothetical protein conserved
Tb927.7.3040	Tb927_07_v4	1457	9.71333		hypothetical protein conserved
Tb11.01.2000	Tb927_11_01_v4	1451	9.67333		hslVU complex proteolytic subunit putative hslVU complex proteolytic subunit threonine peptidase Clan T 1 family T1B
Tb10.70.2570	Tb927_10_v4	1451	9.67333		EIF3-interacting protein putative
Tb927.1.4230	Tb927_01_v4	1446	9.64		hypothetical protein conserved
Tb11.55.0024	Tb927_11_01_v4	1445	9.63333		similartohypotheticalproteinflj10913 possible
Tb11.01.3040	Tb927_11_01_v4	1445	9.63333		cytosolic malate dehydrogenase putative
Tb927.7.3330	Tb927_07_v4	1445	9.63333		hypothetical protein conserved
Tb11.01.6835	Tb927_11_01_v4	1444	9.62667		hypothetical protein conserved
Tb927.6.4630	Tb927_06_v4	1444	9.62667		kinetoplastid-specific phospho-protein phosphatase putative
Tb10.389.1530	Tb927_10_v4	1443	9.62		ribulose-5-phosphate 3-epimerase putative
Tb10.6k15.1220	Tb927_10_v4	1442	9.61333		isoleucyl-tRNA synthetase putative
Tb927.8.8290	Tb927_08_v4	1442	9.61333		amino acid transporter AATP5
Tb927.5.3780	Tb927_05_v4	1442	9.61333		hypothetical protein conserved
Tb10.70.2460	Tb927_10_v4	1441	9.60667		hypothetical protein conserved
Tb927.3.5010	Tb927_03_v4	1441	9.60667		hypothetical protein conserved
Tb11.02.4300	Tb927_11_01_v4	1439	9.59333		hypothetical protein conserved
Tb927.8.4950	Tb927_08_v4	1439	9.59333		kinesin putative
Tb927.5.940	Tb927_05_v4	1438	9.58667		NADH-dependent fumarate reductase putative
Tb11.22.0012	Tb927_11_01_v4	1437	9.58		eukaryotic peptide chain release factor subunit 1 putative
Tb927.4.5080	Tb927_04_v4	1435	9.56667		hypothetical protein conserved
Tb10.389.0570	Tb927_10_v4	1434	9.56		hypothetical protein conserved predicted zinc finger protein
Tb09.160.0740	Tb927_09_v4	1434	9.56		hypothetical protein conserved
Tb10.6k15.0970	Tb927_10_v4	1431	9.54		phosphoribosylpyrophosphate synthetase putative
Tb927.7.3740	Tb927_07_v4	1431	9.54		hypothetical protein conserved
Tb927.5.330	Tb927_05_v4	1429	9.52667		receptor-type adenylate cyclase GRESAG 4 putative
Tb09.211.1240	Tb927_09_v4	1427	9.51333		hypothetical protein conserved
Tb927.6.4370	Tb927_06_v4	1427	9.51333		eukaryotic translation initiation factor 3 subunit 7-like protein
Tb11.39.0004	Tb927_11_01_v4	1423	9.48667		hypothetical protein conserved
Tb927.8.4910	Tb927_08_v4	1423	9.48667		hypothetical protein conserved
Tb11.52.0003	Tb927_11_01_v4	1422	9.48		oligopeptidase b serine peptidase clan SC family S9A-like protein
Tb11.01.1690	Tb927_11_01_v4	1421	9.47333		hypothetical protein conserved
Tb927.2.3080	Tb927_02_v4	1421	9.47333		fatty acid desaturase putative
Tb927.4.5020	Tb927_04_v4	1417	9.44667		RNA polymerase IIA largest subunit
Tb927.8.7400	Tb927_08_v4
Tb11.NT.212	Tb927_11_01_v4	1415	9.43333		new transcript
Tb927.2.5270	Tb927_02_v4	1415	9.43333		dynein heavy chain putative
Tb927.6.3650	Tb927_06_v4	1412	9.41333		ADP-ribosylation factor putative
Tb10.6k15.2490	Tb927_10_v4	1411	9.40667		TFIIF-stimulated CTD phosphatase putative
Tb927.4.3320	Tb927_04_v4	1410	9.4		uracil phosphoribosyltransferase putative
Tb10.70.6920	Tb927_10_v4	1409	9.39333		intraflagellar transport protein IFT172 putative
Tb10.6k15.3810	Tb927_10_v4	1408	9.38667		hypothetical protein conserved
Tb927.8.5880	Tb927_08_v4	1407	9.38		eukaryotic translation initiation factor 1A putative
Tb927.5.580	Tb927_05_v4	1407	9.38		prefoldin subunit putative
Tb10.70.0010	Tb927_10_v4	1406	9.37333		hypothetical protein conserved
Tb10.389.1410	Tb927_10_v4	1406	9.37333		hypothetical protein conserved
Tb927.7.610	Tb927_07_v4	1405	9.36667		DNA ligase putative
Tb11.02.4040	Tb927_11_01_v4	1403	9.35333		protein transport protein Sec31 putative cytosolic coat protein putative
Tb927.8.4580	Tb927_08_v4	1402	9.34667		hypothetical protein conserved
Tb927.4.440	Tb927_04_v4	1400	9.33333		hypothetical protein conserved
Tb10.70.4200	Tb927_10_v4	1399	9.32667		fatty acyl CoA synthetase putative Long-chain- fatty-acid--CoA ligase 4 putative
Tb11.01.0780	Tb927_11_01_v4	1395	9.3		hypothetical protein conserved
Tb09.160.2380	Tb927_09_v4	1395	9.3		hypothetical protein conserved
Tb927.5.3560	Tb927_05_v4	1395	9.3		vesicle-associated membrane protein putative synaptobrevin putative
Tb927.2.6070	Tb927_02_v4	1395	9.3		hypothetical protein conserved
Tb927.2.420	Tb927_02_v4	1394	9.29333		DNA-directed RNA polymerase pseudogene putative DNA-directed RNA polymerase degenerate
Tb927.2.5760	Tb927_02_v4	1393	9.28667		hypothetical protein conserved
Tb927.5.340	Tb927_05_v4	1391	9.27333		expression site-associated gene ESAG protein putative
Tb11.01.0640	Tb927_11_01_v4	1389	9.26		NADH-ubiquinone oxidoreductase complex I subunit FT putative
Tb09.211.4240	Tb927_09_v4	1388	9.25333		phosphoinositide-binding protein putative
Tb11.02.1220	Tb927_11_01_v4	1384	9.22667		proteasome regulatory ATPase subunit 2
Tb11.02.5590	Tb927_11_01_v4	1384	9.22667		hypothetical protein conserved
Tb927.7.1920	Tb927_07_v4	1383	9.22		leucine-rich repeat protein LRRP putative
Tb10.389.1810	Tb927_10_v4	1378	9.18667		kynurenine aminotransferase putative
Tb927.8.3380	Tb927_08_v4	1376	9.17333		electron transfer protein putative
Tb10.20.0130	Tb927_10_v4	1374	9.16		legume-like lectin putative
Tb11.02.0815	Tb927_11_01_v4	1371	9.14		ubiquitin-conjugating enzyme putative ubiquitin-conjugating enzyme-like putative
Tb5.NT.51	Tb927_05_v4	1370	9.13333		new transcript
Tb11.02.2520	Tb927_11_01_v4	1369	9.12667		hypothetical protein conserved predicted ankyrin repeat family protein
Tb927.2.2160	Tb927_02_v4	1369	9.12667		hypothetical protein conserved
Tb927.5.3120	Tb927_05_v4	1368	9.12		translation initiation factor putative
Tb09.160.1120	Tb927_09_v4	1363	9.08667		hypothetical protein conserved
Tb11.02.4030	Tb927_11_01_v4	1361	9.07333		eukaryotic release factor 3 putative
Tb927.8.3460	Tb927_08_v4	1359	9.06		hypothetical protein conserved
Tb10.70.7730	Tb927_10_v4	1358	9.05333		ATP-dependent DEAD%2FH RNA helicase putative DEAD box RNA helicase putative
Tb10.389.0630	Tb927_10_v4	1358	9.05333		bifunctional aminoacyl-tRNA synthetase putative
Tb927.7.7440	Tb927_07_v4	1358	9.05333		hypothetical protein conserved
Tb927.4.2030	Tb927_04_v4	1357	9.04667		hypothetical protein conserved
Tb927.1.580	Tb927_01_v4	1356	9.04		phosphate-repressible phosphate permease putative
Tb927.1.600	Tb927_01_v4
Tb11.02.2530	Tb927_11_01_v4	1355	9.03333		hypothetical protein conserved
Tb927.2.4850	Tb927_02_v4	1355	9.03333		hypothetical protein conserved
Tb10.70.6480	Tb927_10_v4	1354	9.02667		hypothetical protein conserved
Tb09.160.0650	Tb927_09_v4	1350	9		hypothetical protein conserved
Tb927.7.6970	Tb927_07_v4	1349	8.99333		paraflagellar rod protein putative
Tb927.8.5590	Tb927_08_v4	1348	8.98667		hypothetical protein conserved
Tb11.02.4870	Tb927_11_01_v4	1346	8.97333		proteasome alpha 7 subunit putative
Tb927.6.2220	Tb927_06_v4	1345	8.96667		hypothetical protein conserved
Tb927.5.1210	Tb927_05_v4	1345	8.96667		short-chain dehydrogenase putative
Tb10.61.1090	Tb927_10_v4	1339	8.92667		histone H3 variant
Tb927.3.3410	Tb927_03_v4	1338	8.92		aspartyl aminopeptidase putative
Tb11.57.0002	Tb927_11_01_v4	1336	8.90667		hypothetical protein conserved
Tb10.70.0090	Tb927_10_v4	1336	8.90667		dynein light chain putative
Tb09.160.4600	Tb927_09_v4	1333	8.88667		ABC transporter putative
Tb927.6.5010	Tb927_06_v4	1333	8.88667		hypothetical protein conserved
Tb927.3.2900	Tb927_03_v4	1332	8.88		elongation initiation factor 2 alpha subunit putative
Tb11.01.2310	Tb927_11_01_v4	1330	8.86667		hypothetical protein conserved
Tb10.61.2880	Tb927_10_v4	1330	8.86667		aconitase
Tb927.5.1520	Tb927_05_v4	1326	8.84		heat shock protein HslVU ATPase subunit HslU putative
Tb927.4.3930	Tb927_04_v4	1326	8.84		amino acid transporter putative
Tb11.01.7830	Tb927_11_01_v4	1324	8.82667		ATP binding protein-like protein
Tb11.NT.177	Tb927_11_01_v4	1321	8.80667		new transcript
Tb10.6k15.0580	Tb927_10_v4	1320	8.8		proteasome regulatory ATPase subunit 6 19S proteasome regulatory subunit
Tb09.211.4920	Tb927_09_v4	1320	8.8		dynein-associated protein putative
Tb927.8.2460	Tb927_08_v4	1320	8.8		hypothetical protein conserved
Tb927.7.2780	Tb927_07_v4	1319	8.79333		hypothetical protein conserved
Tb927.8.1510	Tb927_08_v4	1317	8.78		ATP-dependent DEAD%2FH RNA helicase putative
Tb11.02.0620	Tb927_11_01_v4	1311	8.74		nucleolar GTP-binding protein 1
Tb10.389.0350	Tb927_10_v4	1309	8.72667		dynein light chain putative
Tb927.8.5280	Tb927_08_v4	1309	8.72667		hypothetical protein conserved
Tb11.01.3320	Tb927_11_01_v4	1306	8.70667		trichohyalin putative
Tb927.4.3560	Tb927_04_v4	1305	8.7		protein phosphatase 1 putative
Tb927.4.3610	Tb927_04_v4
Tb10.61.0180	Tb927_10_v4	1304	8.69333		peptidylprolyl isomerase-like protein putative
Tb11.50.0006	Tb927_11_01_v4	1301	8.67333		epsin putative
Tb09.211.0690	Tb927_09_v4	1301	8.67333		hypothetical protein conserved
Tb927.7.2360	Tb927_07_v4	1301	8.67333		N-acetyltransferase putative
Tb10.70.6450	Tb927_10_v4	1300	8.66667		NOT1
Tb927.3.5020	Tb927_03_v4	1300	8.66667		hypothetical protein conserved
Tb927.8.6390	Tb927_08_v4	1299	8.66		lysophospholipase putative
Tb927.2.1080	Tb927_02_v4	1297	8.64667		retrotransposon hot spot RHS protein putative
Tb927.2.240	Tb927_02_v4
Tb11.01.7325	Tb927_11_01_v4	1294	8.62667		hypothetical protein conserved
Tb10.70.1450	Tb927_10_v4	1294	8.62667		hypothetical protein conserved
Tb927.4.4240	Tb927_04_v4	1290	8.6		hypothetical protein conserved
Tb927.4.4260	Tb927_04_v4
Tb927.4.4280	Tb927_04_v4
Tb11.01.3490	Tb927_11_01_v4	1290	8.6		hypothetical protein conserved
Tb11.02.2960	Tb927_11_01_v4	1286	8.57333		mitochondrial carrier protein putative
Tb927.5.600	Tb927_05_v4	1286	8.57333		hypothetical protein conserved
Tb11.01.1670	Tb927_11_01_v4	1285	8.56667		hypothetical protein conserved
Tb11.02.1680	Tb927_11_01_v4	1280	8.53333		lectin putative mannose-specific lectin putative
Tb927.1.4540	Tb927_01_v4	1279	8.52667		hypothetical protein conserved
Tb927.1.4560	Tb927_01_v4
Tb927.1.4580	Tb927_01_v4
Tb927.1.4600	Tb927_01_v4
Tb927.1.4630	Tb927_01_v4
Tb927.7.3900	Tb927_07_v4	1279	8.52667		vacuolar transporter chaperone putative
Tb927.4.3630	Tb927_04_v4	1278	8.52		protein phosphatase 1 putative
Tb927.4.3640	Tb927_04_v4
Tb927.1.320	Tb927_01_v4	1277	8.51333		retrotransposon hot spot protein RHS pseudogene putative
Tb10.61.1880	Tb927_10_v4	1275	8.5		protein kinase putative mitogen-activated protein kinase kinase kinase putative
Tb09.211.1390	Tb927_09_v4	1275	8.5		hypothetical protein conserved
Tb927.7.7090	Tb927_07_v4	1275	8.5		hypothetical protein conserved
Tb09.211.2160	Tb927_09_v4	1274	8.49333		hypothetical protein
Tb927.5.4390	Tb927_05_v4	1272	8.48		hypothetical protein conserved
Tb11.01.0920	Tb927_11_01_v4	1271	8.47333		ADP-ribosylation factor GTPase activating protein putative centaurin beta 5
Tb10.70.5840	Tb927_10_v4	1270	8.46667		major vault protein putative
Tb927.8.3020	Tb927_08_v4	1270	8.46667		hypothetical protein conserved
Tb927.3.4000	Tb927_03_v4	1269	8.46		clathrin coat assembly protein AP19 putative
Tb927.7.3590	Tb927_07_v4	1268	8.45333		hypothetical protein conserved
Tb927.8.7600	Tb927_08_v4	1265	8.43333		amino acid transporter putative
Tb11.01.5440	Tb927_11_01_v4	1264	8.42667		hypothetical protein conserved
Tb11.01.0960	Tb927_11_01_v4	1263	8.42		proteasome regulatory non-ATP-ase subunit 2
Tb10.61.1930	Tb927_10_v4	1262	8.41333		hypothetical protein conserved
Tb10.61.2050	Tb927_10_v4
Tb10.70.2300	Tb927_10_v4	1262	8.41333		TPR-repeat-containing chaperone protein DNAJ putative TPR repeat protein
Tb09.211.0740	Tb927_09_v4	1262	8.41333		p21 antigen protein putative
Tb11.02.0870	Tb927_11_01_v4	1261	8.40667		Ran-binding protein 1 putative
Tb927.3.5370	Tb927_03_v4	1260	8.4		hypothetical protein conserved
Tb09.211.3240	Tb927_09_v4	1259	8.39333		hypothetical protein conserved leucine-rich repeat protein LRRP putative
Tb927.4.4550	Tb927_04_v4	1258	8.38667		hypothetical protein conserved
Tb927.5.480	Tb927_05_v4	1257	8.38		hypothetical protein conserved
Tb11.18.0005	Tb927_11_01_v4	1254	8.36		hypothetical protein conserved
Tb927.8.4810	Tb927_08_v4	1253	8.35333		prohibitin
Tb927.3.3610	Tb927_03_v4	1252	8.34667		peroxisomal targeting signal type 2 receptor putative
Tb10.61.3200	Tb927_10_v4	1251	8.34		RNA-binding protein putative RBP29
Tb927.1.860	Tb927_01_v4	1250	8.33333		hypothetical protein conserved
Tb11.NT.148	Tb927_11_01_v4	1249	8.32667		new transcript
Tb927.4.2320	Tb927_04_v4	1248	8.32		hypothetical protein conserved
Tb927.2.2440	Tb927_02_v4	1248	8.32		proteasome regulatory non-ATPase subunit 6
Tb10.61.3180	Tb927_10_v4	1246	8.30667		calcium-dependent lipid binding protein putative synaptotagmin putative
Tb927.7.6260	Tb927_07_v4	1246	8.30667		hypothetical protein conserved
Tb11.NT.220	Tb927_11_01_v4	1243	8.28667		new transcript
Tb09.211.1250	Tb927_09_v4	1243	8.28667		proteasome alpha 1 subunit putative 20S proteasome subunit alpha-6 putative
Tb927.4.2600	Tb927_04_v4	1243	8.28667		hypothetical protein conserved
Tb927.5.3390	Tb927_05_v4	1242	8.28		ADG1 pseudogene
Tb09.160.2770	Tb927_09_v4	1241	8.27333		fatty acyl CoA syntetase 1
Tb09.244.2760	Tb927_09_v4	1241	8.27333		cytosolic coat protein putative
Tb927.8.3870	Tb927_08_v4	1240	8.26667		hypothetical protein conserved
Tb927.4.2220	Tb927_04_v4	1238	8.25333		TPR-repeat-containing chaperone protein DNAJ putative
Tb11.NT.133	Tb927_11_01_v4	1236	8.24		new transcript
Tb10.05.0210	Tb927_10_v4	1234	8.22667		serine%2Fthreonine kinase putative
Tb927.7.2210	Tb927_07_v4	1234	8.22667		hypothetical protein conserved
Tb10.61.0395	Tb927_10_v4	1233	8.22		hypothetical protein conserved
Tb927.8.4590	Tb927_08_v4	1233	8.22		hypothetical protein conserved
Tb927.5.1880	Tb927_05_v4	1233	8.22		inhibitor of serine peptidase ISP putative
Tb927.8.1490	Tb927_08_v4	1231	8.20667		hypothetical protein conserved
Tb10.6k15.1160	Tb927_10_v4	1229	8.19333		G-actin binding protein putative CAP%2FSrv2p putative
Tb927.7.1140	Tb927_07_v4	1228	8.18667		trypanothione%2Ftryparedoxin dependent peroxidase 3 glutathione peroxidase-like protein 3
Tb927.7.1130	Tb927_07_v4				trypanothione%2Ftryparedoxin dependent peroxidase 2 glutathione peroxidase-like 2
Tb927.1.3200	Tb927_01_v4	1228	8.18667		phosphatase-like protein putative
Tb927.2.2770	Tb927_02_v4	1227	8.18		hypothetical protein conserved
Tb927.2.4050	Tb927_02_v4	1227	8.18		hypothetical protein conserved
Tb10.70.5150	Tb927_10_v4	1226	8.17333		adenylate kinase putative
Tb11.02.4700	Tb927_11_01_v4	1225	8.16667		14-3-3-like protein putative
Tb927.8.5380	Tb927_08_v4	1225	8.16667		hypothetical protein conserved
Tb10.70.4510	Tb927_10_v4	1224	8.16		proteasome regulatory non-ATPase subunit 11 19S proteasome regulatory subunit Metallo-peptidase Clan MP Family M67
Tb10.70.4570	Tb927_10_v4
Tb11.01.3010	Tb927_11_01_v4	1224	8.16		dynein heavy chain putative
Tb927.8.7100	Tb927_08_v4	1224	8.16		acetyl-CoA carboxylase putative
Tb11.02.5190	Tb927_11_01_v4	1223	8.15333		pantothenate kinase subunit putative
Tb10.389.0550	Tb927_10_v4	1223	8.15333		ras-related protein rab-5 small GTPase putative
Tb927.8.6080	Tb927_08_v4	1221	8.14		hypothetical protein conserved
Tb927.6.950	Tb927_06_v4	1221	8.14		cysteinyl-tRNA synthetase putative
Tb10.26.0960	Tb927_10_v4	1220	8.13333		paraflagellar rod protein
Tb10.61.2747	Tb927_10_v4	1220	8.13333		transporter putative
Tb10.6k15.0380	Tb927_10_v4	1219	8.12667		hypothetical protein conserved
Tb10.70.4840	Tb927_10_v4	1218	8.12		hypothetical protein conserved
Tb927.1.2750	Tb927_01_v4	1217	8.11333		hypothetical protein conserved
Tb11.01.7070	Tb927_11_01_v4	1216	8.10667		hypothetical protein conserved
Tb927.3.780	Tb927_03_v4	1216	8.10667		proteasome alpha 7 subunit
Tb927.7.2650	Tb927_07_v4	1215	8.1		hypothetical protein conserved
Tb09.160.0900	Tb927_09_v4	1214	8.09333		hypothetical protein conserved
Tb927.3.3690	Tb927_03_v4	1214	8.09333		flagellar radial spoke protein-like putative
Tb2.NT.46	Tb927_02_v4	1213	8.08667		new transcript
Tb11.02.5170	Tb927_11_01_v4	1212	8.08		proteasome beta 3 subunit putative
Tb927.4.110	Tb927_04_v4	1212	8.08		retrotransposon hot spot protein RHS pseudogene putative
Tb11.02.1500	Tb927_11_01_v4	1211	8.07333		hypothetical protein conserved
Tb10.389.0940	Tb927_10_v4	1211	8.07333		pumillio RNA binding protein putative RNA- binding regulatory protein pumilio family putative
Tb10.70.0790	Tb927_10_v4	1208	8.05333		proteasome beta 5 subunit putative proteasome beta 5 subunit
Tb10.61.3120	Tb927_10_v4	1208	8.05333		hypothetical protein conserved
Tb11.01.1190	Tb927_11_01_v4	1206	8.04		ATP synthase putative
Tb11.01.4520	Tb927_11_01_v4	1206	8.04		prefoldin subunit 2 putative
Tb09.211.1170	Tb927_09_v4	1206	8.04		tubulin tyrosine ligase protein putative
Tb927.5.4500	Tb927_05_v4	1206	8.04		ADP-ribosylation factor putative
Tb927.3.590	Tb927_03_v4	1206	8.04		adenosine transporter putative
Tb927.3.4270	Tb927_03_v4	1206	8.04		hypothetical protein conserved
Tb927.4.3490	Tb927_04_v4	1203	8.02		DNA-directed RNA polymerase subunit putative RNA polymerase subunit putative
Tb927.4.3510	Tb927_04_v4
Tb09.211.0400	Tb927_09_v4	1203	8.02		hypothetical protein conserved
Tb927.5.1160	Tb927_05_v4	1203	8.02		hypothetical protein conserved
Tb927.5.1470	Tb927_05_v4	1199	7.99333		NADH-cytochrome b5 reductase putative
Tb2.NT.1	Tb927_02_v4	1199	7.99333		new transcript
Tb09.160.5200	Tb927_09_v4	1198	7.98667		hypothetical protein conserved
Tb927.4.1080	Tb927_04_v4	1196	7.97333		V-type ATPase A subunit putative
Tb927.6.690	Tb927_06_v4	1195	7.96667		hypothetical protein conserved
Tb10.61.3100	Tb927_10_v4	1193	7.95333		chaperone protein DNAJ putative
Tb10.70.1930	Tb927_10_v4	1191	7.94		hypothetical protein
Tb10.70.6930	Tb927_10_v4	1189	7.92667		hypothetical protein conserved
Tb927.7.3980	Tb927_07_v4	1189	7.92667		immunodominant antigen putative
Tb09.211.3420	Tb927_09_v4	1188	7.92		riboflavin kinase putative
Tb11.02.4990	Tb927_11_01_v4	1187	7.91333		hypothetical protein conserved
Tb927.8.3900	Tb927_08_v4	1186	7.90667		hypothetical protein conserved
Tb927.8.3890	Tb927_08_v4
Tb10.406.0650	Tb927_10_v4	1186	7.90667		microtubule-associated protein putative
Tb10.406.0560	Tb927_10_v4
Tb11.03.0940	Tb927_11_01_v4	1185	7.9		elongation factor putative
Tb09.211.1210	Tb927_09_v4	1185	7.9		RAD51%2Fdmc1 protein putative
Tb11.01.5280	Tb927_11_01_v4	1181	7.87333		hypothetical protein conserved
Tb927.8.3250	Tb927_08_v4	1180	7.86667		dynein heavy chain putative
Tb927.6.2050	Tb927_06_v4	1180	7.86667		ribosome biogenesis regulatory protein RRS1 putative
Tb10.NT.144	Tb927_10_v4	1179	7.86		new transcript
Tb927.8.3090	Tb927_08_v4	1178	7.85333		hypothetical protein conserved
Tb927.2.3370	Tb927_02_v4	1178	7.85333		UDP-Gal or UDP-GlcNAc-dependent glycosyltransferase putative
Tb11.01.2540	Tb927_11_01_v4	1177	7.84667		hypothetical protein conserved
Tb10.389.0510	Tb927_10_v4	1177	7.84667		3%27 5%27-cyclic nucleotide phosphodiesterase putative
Tb11.50.0002	Tb927_11_01_v4	1176	7.84		hypotheticalprotein unknownfunction
Tb11.01.6380	Tb927_11_01_v4	1176	7.84		hypothetical protein conserved
Tb927.1.450	Tb927_01_v4	1176	7.84		retrotransposon hot spot protein RHS pseudogene putative
Tb10.6k15.3930	Tb927_10_v4	1175	7.83333		hypothetical protein conserved
Tb927.2.5660	Tb927_02_v4	1175	7.83333		adenylate kinase putative
Tb927.7.6090	Tb927_07_v4	1174	7.82667		hypothetical protein conserved
Tb927.8.4430	Tb927_08_v4	1173	7.82		nucleoside phosphorylase putative
Tb927.6.2490	Tb927_06_v4	1172	7.81333		hypothetical protein conserved
Tb927.4.2060	Tb927_04_v4	1172	7.81333		hypothetical protein conserved
Tb11.02.1135	Tb927_11_01_v4	1171	7.80667		dynein light chain putative
Tb10.6k15.2930	Tb927_10_v4	1171	7.80667		GTPase activating protein putative
Tb09.211.1940	Tb927_09_v4	1170	7.8		hypothetical protein conserved
Tb11.01.8740	Tb927_11_01_v4	1169	7.79333		protein phosphatase 4 putative
Tb09.160.4300	Tb927_09_v4	1168	7.78667		farnesyl pyrophosphate synthetase putative
Tb927.8.7730	Tb927_08_v4	1168	7.78667		hypothetical protein conserved
Tb11.01.4830	Tb927_11_01_v4	1167	7.78		eukaryotic translation initiation factor 2 gamma putative
Tb927.1.3470	Tb927_01_v4	1167	7.78		hypothetical protein unlikely
Tb927.5.1900	Tb927_05_v4	1166	7.77333		hypothetical protein conserved
Tb09.211.1470	Tb927_09_v4	1165	7.76667		PACRGB
Tb927.4.2000	Tb927_04_v4	1164	7.76		RuvB-like DNA helicase putative
Tb927.1.3850	Tb927_01_v4	1164	7.76		hypothetical protein conserved
Tb11.18.0004	Tb927_11_01_v4	1163	7.75333		conservedhypotheticalprotein unknownfunction
Tb10.389.0590	Tb927_10_v4	1163	7.75333		hypothetical protein conserved
Tb10.70.4990	Tb927_10_v4	1160	7.73333		hypothetical protein conserved
Tb10.70.3280	Tb927_10_v4	1160	7.73333		methylglutaconyl-CoA hydratase mitochondrial precursor putative
Tb09.211.4890	Tb927_09_v4	1160	7.73333		casein kinase II putative
Tb927.8.3510	Tb927_08_v4	1157	7.71333		thymidylate kinase putative
Tb927.8.3910	Tb927_08_v4
Tb927.3.2440	Tb927_03_v4	1156	7.70667		serine%2Fthreonine-protein kinase putative
Tb927.5.1720	Tb927_05_v4	1155	7.7		hypothetical protein conserved
Tb927.6.4020	Tb927_06_v4	1154	7.69333		hypothetical protein conserved
Tb11.02.5150	Tb927_11_01_v4	1152	7.68		hypothetical protein conserved
Tb9.NT.98	Tb927_09_v4	1150	7.66667		new transcript
Tb927.8.3100	Tb927_08_v4	1149	7.66		coronin putative
Tb10.26.0880	Tb927_10_v4	1148	7.65333		hypothetical protein conserved
Tb927.2.4370	Tb927_02_v4	1148	7.65333		trypanothione synthetase
Tb11.01.4030	Tb927_11_01_v4	1146	7.64		hypothetical protein conserved
Tb927.8.3240	Tb927_08_v4	1146	7.64		lathosterol oxidase putative
Tb11.01.8630	Tb927_11_01_v4	1145	7.63333		hypothetical protein conserved
Tb09.211.2360	Tb927_09_v4	1145	7.63333		protein kinase A catalytic subunit isoform 2 protein kinase A catalytic subunit
Tb927.5.3300	Tb927_05_v4	1145	7.63333		hypothetical protein conserved
Tb927.1.3070	Tb927_01_v4	1145	7.63333		hypothetical protein conserved
Tb11.02.0030	Tb927_11_01_v4	1140	7.6		dynein heavy chain putative
Tb927.7.5260	Tb927_07_v4	1139	7.59333		hypothetical protein conserved
Tb11.01.0625	Tb927_11_01_v4	1138	7.58667		DNA-dependent RNA polymerases putative
Tb927.7.190	Tb927_07_v4	1138	7.58667		thimet oligopeptidase A putative metallo- peptidase Clan MA E Family M3 putative
Tb927.5.740	Tb927_05_v4	1137	7.58		hypothetical protein conserved
Tb927.2.5500	Tb927_02_v4	1134	7.56		hypothetical protein conserved
Tb927.2.5630	Tb927_02_v4
Tb11.02.2210	Tb927_11_01_v4	1132	7.54667		protein kinase A regulatory subunit
Tb10.70.7420	Tb927_10_v4	1131	7.54		hypothetical protein conserved
Tb927.6.1160	Tb927_06_v4	1131	7.54		hypothetical protein conserved leucine-rich repeat protein LRRP putative
Tb1.NT.22	Tb927_01_v4	1131	7.54		new transcript
Tb10.6k15.3160	Tb927_10_v4	1130	7.53333		fibrillarin
Tb927.8.4150	Tb927_08_v4	1128	7.52		hypothetical protein conserved
Tb927.8.2160	Tb927_08_v4	1126	7.50667		multidrug resistance protein A
Tb10.70.2160	Tb927_10_v4	1125	7.5		chaperone protein DNAJ putative
Tb11.02.5070	Tb927_11_01_v4	1123	7.48667		hypothetical protein conserved
Tb10.70.0170	Tb927_10_v4	1123	7.48667		chaperone protein DNAJ putative
Tb10.389.1140	Tb927_10_v4	1123	7.48667		electron transfer protein putative ferredoxin putative
Tb927.8.690	Tb927_08_v4	1123	7.48667		peptidyl-prolyl cis-trans isomerase%2Frotamase putative
Tb927.4.920	Tb927_04_v4	1123	7.48667		hypothetical protein conserved
Tb11.01.0390	Tb927_11_01_v4	1121	7.47333		dynein heavy chain putative
Tb10.70.7140	Tb927_10_v4	1121	7.47333		hypothetical protein
Tb927.8.3750	Tb927_08_v4	1121	7.47333		nucleolar protein putative
Tb927.5.1730	Tb927_05_v4	1120	7.46667		inhibitor of serine peptidase ISP putative
Tb927.8.7020	Tb927_08_v4	1119	7.46		peptidase putative
Tb10.100.0190	Tb927_10_v4	1116	7.44		pumillio RNA binding protein putative
Tb11.01.1370	Tb927_11_01_v4	1115	7.43333		eukaryotic translation initiation factor 3 subunit putative TGF-beta receptor interacting protein 1
Tb927.7.5100	Tb927_07_v4	1115	7.43333		hypothetical protein conserved
Tb11.01.4740	Tb927_11_01_v4	1114	7.42667		hypothetical protein conserved
Tb10.6k15.2920	Tb927_10_v4	1114	7.42667		hypothetical protein conserved rib72 protein- like protein
Tb927.3.5550	Tb927_03_v4	1114	7.42667		small GTP-binding protein putative
Tb927.2.5980	Tb927_02_v4	1114	7.42667		ATP-dependent Clp protease subunit heat shock protein 100 HSP100 putative
Tb10.61.0510	Tb927_10_v4	1113	7.42		hypothetical protein conserved
Tb927.2.380	Tb927_02_v4	1113	7.42		retrotransposon hot spot RHS protein putative
Tb10.6k15.1570	Tb927_10_v4	1112	7.41333		ethanolaminephosphotransferase putative
Tb927.7.2400	Tb927_07_v4	1109	7.39333		tyrosyl-tRNA synthetase putative
Tb10.70.4300	Tb927_10_v4	1107	7.38		U2 splicing auxiliary factor putative U2AF35
Tb10.389.1730	Tb927_10_v4	1107	7.38		protein kinase putative mitogen-activated protein kinase 11 putative
Tb10.70.2310	Tb927_10_v4	1106	7.37333		hypothetical protein conserved
Tb11.02.2060	Tb927_11_01_v4	1105	7.36667		radial spoke protein RSP4%2F6 putative
Tb11.02.4535	Tb927_11_01_v4	1105	7.36667		hypothetical protein conserved
Tb10.70.5360	Tb927_10_v4	1105	7.36667		La protein RNA-binding protein putative
Tb927.7.320	Tb927_07_v4	1102	7.34667		hypothetical protein conserved
Tb927.5.1460	Tb927_05_v4	1100	7.33333		hypothetical protein conserved
Tb10.70.3220	Tb927_10_v4	1098	7.32		serine palmitoyltransferase putative
Tb10.6k15.3400	Tb927_10_v4	1098	7.32		hypothetical protein conserved
Tb927.5.3290	Tb927_05_v4	1098	7.32		hypothetical protein conserved
Tb927.7.5840	Tb927_07_v4	1097	7.31333		hypothetical protein conserved
Tb927.7.4420	Tb927_07_v4	1096	7.30667		proteasome alpha 3 subunit putative
Tb11.22.0005	Tb927_11_01_v4	1095	7.3		phenylalanyl-trnasynthetasebetachain putative
Tb927.2.480	Tb927_02_v4	1095	7.3		retrotransposon hot spot protein RHS pseudogene putative
Tb927.7.760	Tb927_07_v4	1094	7.29333		hypothetical protein conserved
Tb11.01.5920	Tb927_11_01_v4	1093	7.28667		hypothetical protein conserved
Tb927.6.3680	Tb927_06_v4	1093	7.28667		hypothetical protein conserved
Tb11.01.6360	Tb927_11_01_v4	1092	7.28		metalloprotease putative cell division protein FtsH homologue putative
Tb927.5.4320	Tb927_05_v4	1092	7.28		zinc finger protein family member putative
Tb10.61.1370	Tb927_10_v4	1091	7.27333		hypothetical protein conserved
Tb11.02.1470	Tb927_11_01_v4	1090	7.26667		hypothetical protein conserved
Tb09.211.0310	Tb927_09_v4	1090	7.26667		hypothetical protein conserved
Tb927.7.4900	Tb927_07_v4	1089	7.26		5%27-3%27 exonuclease XRNA putative
Tb927.3.1110	Tb927_03_v4	1089	7.26		flagellar transport protein putative
Tb11.01.5710	Tb927_11_01_v4	1088	7.25333		phenylalanyl-tRNA synthetase alpha chain putative
Tb11.01.0490	Tb927_11_01_v4	1087	7.24667		hypothetical protein conserved
Tb927.8.7340	Tb927_08_v4	1086	7.24		trans-sialidase putative
Tb927.8.7350	Tb927_08_v4
Tb927.5.3170	Tb927_05_v4	1086	7.24		ribose-phosphate pyrophosphokinase putative
Tb09.160.4520	Tb927_09_v4	1084	7.22667		calmodulin putative
Tb10.70.5050	Tb927_10_v4	1083	7.22		hypothetical protein conserved
Tb927.6.3070	Tb927_06_v4	1083	7.22		hypothetical protein conserved
Tb10.26.0280	Tb927_10_v4	1081	7.20667		hypothetical protein conserved
Tb10.6k15.2170	Tb927_10_v4	1080	7.2		hypothetical protein conserved S. cerevisiae PSP1 homologue putative
Tb10.6k15.0560	Tb927_10_v4	1080	7.2		ubiquitin-protein ligase putative
Tb09.211.0930	Tb927_09_v4	1080	7.2		polyadenylate-binding protein 1 putative PABP1
Tb09.211.2430	Tb927_09_v4	1080	7.2		hypothetical protein conserved
Tb09.160.5560	Tb927_09_v4	1078	7.18667		adenylosuccinate lyase putative
Tb09.211.4760	Tb927_09_v4	1078	7.18667		metacaspase 5 putative
Tb927.7.7320	Tb927_07_v4	1078	7.18667		hypothetical protein conserved
Tb11.02.1910	Tb927_11_01_v4	1076	7.17333		hypothetical protein conserved
Tb927.3.1900	Tb927_03_v4	1076	7.17333		hypothetical protein conserved
Tb927.8.1960	Tb927_08_v4	1075	7.16667		hypothetical protein conserved
Tb09.211.0460	Tb927_09_v4	1073	7.15333		hypothetical protein conserved
Tb11.01.0360	Tb927_11_01_v4	1072	7.14667		RAD51 protein
Tb11.01.0450	Tb927_11_01_v4	1070	7.13333		protein phosphatase 1 putative
Tb10.406.0290	Tb927_10_v4	1070	7.13333		protein tyrosine phosphatase putative
Tb927.2.560	Tb927_02_v4	1069	7.12667		retrotransposon hot spot RHS protein putative
Tb11.02.5660	Tb927_11_01_v4	1067	7.11333		hypothetical protein conserved
Tb927.7.5140	Tb927_07_v4	1067	7.11333		hypothetical protein conserved
Tb927.7.7410	Tb927_07_v4	1066	7.10667		oxidoreductase putative
Tb8.NT.7	Tb927_08_v4	1065	7.1		new transcript
Tb927.7.4290	Tb927_07_v4	1065	7.1		hypothetical protein conserved
Tb927.5.780	Tb927_05_v4	1065	7.1		hypothetical protein conserved
Tb927.3.5520	Tb927_03_v4	1065	7.1		26S proteasome regulatory non-ATPase subunit
Tb09.211.4630	Tb927_09_v4	1064	7.09333		hypothetical protein conserved
Tb927.8.3820	Tb927_08_v4	1063	7.08667		hypothetical protein conserved
Tb927.4.2840	Tb927_04_v4	1062	7.08		hypothetical protein conserved
Tb10.61.1290	Tb927_10_v4	1060	7.06667		hypothetical protein conserved
Tb927.3.5620	Tb927_03_v4	1060	7.06667		hypothetical protein conserved
Tb11.01.6610	Tb927_11_01_v4	1059	7.06		hypothetical protein conserved
Tb927.8.5580	Tb927_08_v4	1059	7.06		hypothetical protein conserved
Tb1.NT.21	Tb927_01_v4	1059	7.06		new transcript
Tb10.61.1280	Tb927_10_v4	1058	7.05333		hypothetical protein conserved
Tb10.70.6780	Tb927_10_v4	1057	7.04667		hypothetical protein conserved
Tb11.03.0110	Tb927_11_01_v4	1056	7.04		chaperone protein DNAJ putative
Tb927.7.1300	Tb927_07_v4	1056	7.04		protein disulfide isomerase putative
Tb927.4.4950	Tb927_04_v4	1055	7.03333		hypothetical protein conserved
Tb927.8.7470	Tb927_08_v4
Tb10.NT.186	Tb927_10_v4	1054	7.02667		new transcript
Tb927.8.7610	Tb927_08_v4	1053	7.02		amino acid transporter 1 putative
Tb927.8.7640	Tb927_08_v4
Tb927.7.2200	Tb927_07_v4	1053	7.02		hypothetical protein conserved
Tb927.7.7360	Tb927_07_v4	1053	7.02		cell division control protein 2 homolog 2
Tb11.55.0023	Tb927_11_01_v4	1051	7.00667		hypothetical protein conserved
Tb10.70.7490	Tb927_10_v4	1051	7.00667		hypothetical protein conserved
Tb10.70.6970	Tb927_10_v4	1051	7.00667		hypothetical protein conserved
Tb10.70.0850	Tb927_10_v4	1051	7.00667		proteasome alpha 1 subunit putative 20S proteasome subunit alpha-6 putative
Tb927.6.3150	Tb927_06_v4	1050	7		Hydin
Tb927.6.3140	Tb927_06_v4	1049	6.99333		hypothetical protein conserved
Tb927.2.4810	Tb927_02_v4	1049	6.99333		hypothetical protein conserved
Tb10.6k15.2380	Tb927_10_v4	1047	6.98		hypothetical protein conserved
Tb10.26.0585	Tb927_10_v4	1047	6.98		hypothetical protein conserved
Tb10.6k15.2660	Tb927_10_v4	1045	6.96667		hypothetical protein conserved
Tb10.61.2840	Tb927_10_v4	1045	6.96667		vacuolar ATP synthase subunit c putative
Tb10.61.2550	Tb927_10_v4	1045	6.96667		N-myristoyl transferase putative
Tb10.NT.94	Tb927_10_v4	1045	6.96667		new transcript
Tb927.7.220	Tb927_07_v4	1045	6.96667		CDP-diacylglycerol synthetase putative
Tb11.02.0790	Tb927_11_01_v4	1044	6.96		kinesin putative MCAK-like kinesin putative
Tb10.406.0490	Tb927_10_v4	1043	6.95333		monothiol glutaredoxin putative
Tb09.160.4150	Tb927_09_v4	1043	6.95333		hypothetical protein conserved
Tb09.211.1290	Tb927_09_v4	1043	6.95333		hypothetical protein conserved
Tb927.7.3810	Tb927_07_v4	1042	6.94667		hypothetical protein conserved
Tb927.6.4000	Tb927_06_v4	1042	6.94667		hypothetical protein conserved
Tb10.70.7270	Tb927_10_v4	1041	6.94		thymidine kinase putative
Tb927.6.2230	Tb927_06_v4	1041	6.94		hypothetical protein conserved
Tb2.NT.71	Tb927_02_v4	1041	6.94		new transcript
Tb927.4.4930	Tb927_04_v4	1040	6.93333		hypothetical protein conserved
Tb927.8.7490	Tb927_08_v4
Tb11.18.0013	Tb927_11_01_v4	1040	6.93333		proteasome regulatory non-ATP-ase subunit 3
Tb10.70.2920	Tb927_10_v4	1039	6.92667		prohibitin putative
Tb10.70.1320	Tb927_10_v4	1039	6.92667		N-acetyltransferase subunit Nat1 putative
Tb09.211.1310	Tb927_09_v4	1039	6.92667		hypothetical protein conserved
Tb11.02.0640	Tb927_11_01_v4	1038	6.92		protein kinase putative dual-specificity protein kinase putative
Tb927.5.1790	Tb927_05_v4	1037	6.91333		hypothetical protein conserved
Tb11.02.2490	Tb927_11_01_v4	1036	6.90667		hypothetical protein conserved
Tb11.NT.100	Tb927_11_01_v4	1036	6.90667		new transcript
Tb10.6k15.1820	Tb927_10_v4	1034	6.89333		hypothetical protein conserved
Tb927.1.3450	Tb927_01_v4	1034	6.89333		hypothetical protein conserved
Tb927.8.6230	Tb927_08_v4	1033	6.88667		hypothetical protein conserved
Tb10.6k15.0400	Tb927_10_v4	1031	6.87333		hypothetical protein conserved
Tb10.26.1020	Tb927_10_v4	1031	6.87333		hypothetical protein conserved
Tb927.6.3100	Tb927_06_v4	1031	6.87333		hypothetical protein conserved
Tb927.3.3940	Tb927_03_v4	1031	6.87333		RNA-binding protein putative
Tb10.70.5590	Tb927_10_v4	1030	6.86667		hypothetical protein conserved
Tb09.211.0440	Tb927_09_v4	1030	6.86667		hypothetical protein conserved
Tb11.02.4340	Tb927_11_01_v4	1029	6.86		hypothetical protein conserved
Tb10.6k15.0240	Tb927_10_v4	1028	6.85333		hypothetical protein conserved
Tb09.160.3020	Tb927_09_v4	1028	6.85333		hypothetical protein conserved
Tb927.8.870	Tb927_08_v4	1027	6.84667		serine%2Fthreonine kinase putative
Tb11.02.4320	Tb927_11_01_v4	1026	6.84		hypothetical protein conserved
Tb11.02.4730	Tb927_11_01_v4	1026	6.84		DNA repair and recombination helicase protein PIF1 putative DNA repair and recombination protein mitochondrial precursor putative
Tb11.02.5790	Tb927_11_01_v4	1026	6.84		RNA polymerase B subunit RPB8 putative
Tb10.61.1550	Tb927_10_v4	1026	6.84		hypothetical protein conserved
Tb11.01.5260	Tb927_11_01_v4	1024	6.82667		radial spoke protein RSP11 putative
Tb10.26.0670	Tb927_10_v4	1024	6.82667		intraflagellar transport protein IFT55%2FIFT57 putative
Tb927.7.630	Tb927_07_v4	1024	6.82667		hypothetical protein conserved
Tb11.02.5720	Tb927_11_01_v4	1023	6.82		ribonucleoside-diphosphate reductase large chain
Tb11.01.1280	Tb927_11_01_v4	1023	6.82		DNA topoisomerase III putative
Tb927.6.4950	Tb927_06_v4	1023	6.82		mago nashi-like protein putative
Tb927.4.2410	Tb927_04_v4	1023	6.82		hypothetical protein conserved
Tb11.02.0380	Tb927_11_01_v4	1022	6.81333		hypothetical protein conserved
Tb09.160.4440	Tb927_09_v4	1022	6.81333		hypothetical protein conserved
Tb10.70.7840	Tb927_10_v4	1021	6.80667		choline dehydrogenase putative
Tb11.01.6590	Tb927_11_01_v4	1020	6.8		zinc finger protein 2
Tb11.01.7430	Tb927_11_01_v4	1020	6.8		hypothetical protein conserved
Tb10.70.4540	Tb927_10_v4	1020	6.8		hypothetical protein conserved
Tb10.26.0750	Tb927_10_v4	1020	6.8		hypothetical protein conserved
Tb927.4.1290	Tb927_04_v4	1020	6.8		hypothetical protein conserved
Tb11.03.0230	Tb927_11_01_v4	1019	6.79333		isocitrate dehydrogenase putative
Tb927.7.4240	Tb927_07_v4	1018	6.78667		hypothetical protein conserved
Tb927.7.4250	Tb927_07_v4
Tb927.4.5060	Tb927_04_v4	1018	6.78667		hypothetical protein
Tb927.7.2240	Tb927_07_v4	1017	6.78		hypothetical protein conserved
Tb927.6.2010	Tb927_06_v4	1017	6.78		hypothetical protein conserved
Tb927.4.3430	Tb927_04_v4	1017	6.78		hypothetical protein conserved
Tb11.55.0011	Tb927_11_01_v4	1016	6.77333		hypotheticalprotein unknownfunction
Tb09.160.3630	Tb927_09_v4	1016	6.77333		cAMP-specific phosphodiesterase
Tb927.7.6990	Tb927_07_v4	1016	6.77333		hypothetical protein conserved
Tb927.4.4700	Tb927_04_v4	1016	6.77333		hypothetical protein conserved
Tb09.160.5260	Tb927_09_v4	1014	6.76		oxidoreductase putative
Tb09.211.2420	Tb927_09_v4	1014	6.76		PRP8 protein homologue U5 snRNA-associated splicing factor
Tb927.8.4210	Tb927_08_v4	1014	6.76		hypothetical protein conserved
Tb927.5.2430	Tb927_05_v4	1014	6.76		membrane transporter protein putative
Tb10.70.7080	Tb927_10_v4	1013	6.75333		serine carboxypeptidase III precursor putative serine peptidase Clan SC Family S10
Tb927.3.2600	Tb927_03_v4	1012	6.74667		ATP-dependent DEAD%2FH RNA helicase putative
Tb11.02.5080	Tb927_11_01_v4	1011	6.74		hypothetical protein conserved
Tb10.6k15.3900	Tb927_10_v4	1011	6.74		hypothetical protein conserved
Tb7.NT.96	Tb927_07_v4	1011	6.74		new transcript
Tb11.02.0070	Tb927_11_01_v4	1010	6.73333		aminopeptidase putative metallo-peptidase Clan MF Family M17
Tb8.NT.33	Tb927_08_v4	1010	6.73333		new transcript
Tb927.7.6890	Tb927_07_v4	1010	6.73333		hypothetical protein conserved
Tb927.5.3710	Tb927_05_v4	1010	6.73333		Sphingomyelin phosphodiesterase putative
Tb09.211.2190	Tb927_09_v4	1009	6.72667		hypothetical protein conserved
Tb11.03.0760	Tb927_11_01_v4	1008	6.72		hypothetical protein conserved
Tb11.NT.51	Tb927_11_01_v4	1008	6.72		new transcript
Tb10.70.3880	Tb927_10_v4	1008	6.72		hypothetical protein conserved
Tb09.160.3710	Tb927_09_v4	1008	6.72		proliferative cell nuclear antigen PCNA putative
Tb927.6.460	Tb927_06_v4	1007	6.71333		procyclin associated gene 3 PAG3 protein
Tb927.6.490	Tb927_06_v4
Tb927.6.530	Tb927_06_v4
Tb927.5.2700	Tb927_05_v4	1007	6.71333		otubain putative
Tb927.8.3060	Tb927_08_v4	1006	6.70667		cytosolic leucyl aminopeptidase putative
Tb927.6.2300	Tb927_06_v4	1005	6.7		adenosine kinase putative
Tb927.6.2360	Tb927_06_v4
Tb10.6k15.2680	Tb927_10_v4	1005	6.7		hypothetical protein conserved
Tb10.6k15.1720	Tb927_10_v4	1005	6.7		hypothetical protein conserved
Tb09.211.2830	Tb927_09_v4	1005	6.7		iron-sulfur cluster assembly protein putative
Tb11.01.7750	Tb927_11_01_v4	1004	6.69333		dynein docking complex 2 ODA1 protein putative
Tb927.7.6580	Tb927_07_v4	1004	6.69333		hypothetical protein
Tb927.1.2570	Tb927_01_v4	1004	6.69333		coatomer beta subunit
Tb11.01.2380	Tb927_11_01_v4	1003	6.68667		hypothetical protein conserved
Tb927.8.1080	Tb927_08_v4	1003	6.68667		centrin putative
Tb927.7.3120	Tb927_07_v4	1002	6.68		small nuclear ribonucleoprotein SmD1 SmD-1 like small nuclear ribonucleoprotein
Tb6.NT.31	Tb927_06_v4	1002	6.68		new transcript
Tb927.2.4060	Tb927_02_v4	1002	6.68		dynein intermediate chain IC 138 putative
Tb11.01.5240	Tb927_11_01_v4	1001	6.67333		hypothetical protein conserved
Tb927.7.1010	Tb927_07_v4	1001	6.67333		hypothetical protein conserved
Tb927.6.4650	Tb927_06_v4	1001	6.67333		UV excision repair RAD23 protein putative
Tb927.3.4880	Tb927_03_v4	1001	6.67333		hypothetical protein conserved
Tb927.8.8230	Tb927_08_v4	1000	6.66667		amino acid transporter putative
Tb927.8.8250	Tb927_08_v4
Tb11.03.0580	Tb927_11_01_v4	1000	6.66667		RNA-binding protein putative
Tb927.1.5000	Tb927_01_v4	1000	6.66667		hypothetical protein conserved
Tb11.02.4290	Tb927_11_01_v4	999	6.66		hypothetical protein conserved
Tb11.02.2880	Tb927_11_01_v4	998	6.65333		chaperone protein DNAJ putative
Tb11.03.0300	Tb927_11_01_v4	997	6.64667		hypothetical protein conserved
Tb927.2.4580	Tb927_02_v4	996	6.64		hypothetical protein conserved
Tb927.7.5790	Tb927_07_v4	995	6.63333		protein disulfide isomerase putative
Tb10.70.2220	Tb927_10_v4	994	6.62667		ubiquitin-like protein DSK2 putative
Tb927.3.4650	Tb927_03_v4	994	6.62667		C-8 sterol isomerase putative
Tb927.7.6900	Tb927_07_v4	992	6.61333		double-strand-break repair protein rad21 homolog putative
Tb11.01.1810	Tb927_11_01_v4	991	6.60667		hypothetical protein conserved
Tb927.2.4410	Tb927_02_v4	991	6.60667		hypothetical protein conserved
Tb11.01.4230	Tb927_11_01_v4	990	6.6		protein kinase putative
Tb11.01.7825	Tb927_11_01_v4	989	6.59333		tubulin binding cofactor A putative
Tb10.6k15.0200	Tb927_10_v4	989	6.59333		hypothetical protein conserved
Tb09.211.1220	Tb927_09_v4	989	6.59333		hypothetical protein conserved
Tb927.3.4590	Tb927_03_v4	989	6.59333		hypothetical protein conserved
Tb11.02.5290	Tb927_11_01_v4	988	6.58667		hypothetical protein conserved
Tb09.160.5100	Tb927_09_v4	988	6.58667		hypothetical protein conserved
Tb10.389.1450	Tb927_10_v4	987	6.58		UDP-Gal or UDP-GlcNAc-dependent glycosyltransferase putative
Tb09.211.3610	Tb927_09_v4	986	6.57333		ubiquitin-activating enzyme E1 putative
Tb927.7.1290	Tb927_07_v4	985	6.56667		hypothetical protein conserved
Tb11.42.0004	Tb927_11_01_v4	984	6.56		hypothetical protein conserved
Tb10.6k15.2890	Tb927_10_v4	984	6.56		40S ribosomal protein S8 putative
Tb10.61.3155	Tb927_10_v4	982	6.54667		hypothetical protein conserved
Tb927.7.4620	Tb927_07_v4	982	6.54667		hypothetical protein conserved
Tb927.5.320	Tb927_05_v4	982	6.54667		receptor-type adenylate cyclase GRESAG 4 putative
Tb10.6k15.2875	Tb927_10_v4	981	6.54		hypothetical protein conserved
Tb09.211.0500	Tb927_09_v4	981	6.54		hypothetical protein conserved
Tb10.6k15.1520	Tb927_10_v4	980	6.53333		small GTPase putative
Tb927.6.4070	Tb927_06_v4	979	6.52667		hypothetical protein conserved
Tb11.02.5550	Tb927_11_01_v4	978	6.52		hypothetical protein conserved predicted WD40 repeat protein
Tb11.01.3805	Tb927_11_01_v4	978	6.52		microtubule-associated protein corset-associated protein 15
Tb11.02.1190	Tb927_11_01_v4	976	6.50667		hypothetical protein conserved
Tb927.5.4380	Tb927_05_v4	976	6.50667		kinetoplastid-specific phospho-protein phosphatase putative
Tb927.4.1660	Tb927_04_v4	976	6.50667		mitochondrial carrier protein putative
Tb11.01.6470	Tb927_11_01_v4	975	6.5		hypothetical protein conserved
Tb10.70.6360	Tb927_10_v4	975	6.5		proteasome regulatory non-ATP-ase subunit 5 19S proteasome regulatory subunit
Tb10.6k15.3970	Tb927_10_v4	975	6.5		developmentally regulated GTP-binding protein putative
Tb927.7.4170	Tb927_07_v4	975	6.5		fatty acid elongase putative
Tb927.5.1050	Tb927_05_v4	975	6.5		hypothetical protein
Tb11.02.0140	Tb927_11_01_v4	974	6.49333		hypothetical protein conserved
Tb927.8.6640	Tb927_08_v4	973	6.48667		hypothetical protein conserved
Tb927.5.4150	Tb927_05_v4	973	6.48667		hypothetical protein conserved
Tb927.2.4280	Tb927_02_v4	973	6.48667		kinetoplastid-specific dual specificity phosphatase putative
Tb11.02.1210	Tb927_11_01_v4	972	6.48		leucyl-tRNA synthetase putative
Tb09.211.0410	Tb927_09_v4	972	6.48		hypothetical protein conserved
Tb927.4.4070	Tb927_04_v4	972	6.48		mevalonate kinase putative
Tb11.02.4280	Tb927_11_01_v4	971	6.47333		hypothetical protein conserved
Tb11.01.8090	Tb927_11_01_v4	971	6.47333		kinetoplast DNA-associated protein putative
Tb927.2.2940	Tb927_02_v4	971	6.47333		hypothetical protein conserved
Tb11.55.0017	Tb927_11_01_v4	970	6.46667		hypotheticalprotein unknownfunction
Tb10.389.1370	Tb927_10_v4	970	6.46667		hypothetical protein conserved
Tb927.8.4400	Tb927_08_v4	969	6.46		hypothetical protein conserved
Tb927.8.7580	Tb927_08_v4	969	6.46		hypothetical protein conserved
Tb927.6.4580	Tb927_06_v4	969	6.46		hypothetical protein conserved
Tb11.02.1200	Tb927_11_01_v4	968	6.45333		hypothetical protein conserved
Tb09.160.5320	Tb927_09_v4	968	6.45333		hypothetical protein conserved
Tb927.3.1210	Tb927_03_v4	967	6.44667		protein transport protein Sec24C putative
Tb11.03.0260	Tb927_11_01_v4	965	6.43333		hypothetical protein conserved
Tb11.02.1980	Tb927_11_01_v4	965	6.43333		hypothetical protein conserved
Tb09.160.2160	Tb927_09_v4	965	6.43333		hypothetical protein conserved
Tb927.7.570	Tb927_07_v4	965	6.43333		prefoldin putative
Tb927.4.4350	Tb927_04_v4	965	6.43333		hypothetical protein conserved
Tb927.1.4310	Tb927_01_v4	965	6.43333		hypothetical protein conserved
Tb11.01.6570	Tb927_11_01_v4	964	6.42667		hypothetical protein conserved
Tb11.02.2840	Tb927_11_01_v4	963	6.42		hypothetical protein conserved
Tb11.01.3630	Tb927_11_01_v4	962	6.41333		eukaryotic translation initiation factor 4E putative
Tb10.05.0110	Tb927_10_v4	962	6.41333		serine%2Fthreonine protein phosphatase 5
Tb927.1.3830	Tb927_01_v4	962	6.41333		glucose-6-phosphate isomerase glycosomal
Tb11.46.0008	Tb927_11_01_v4	961	6.40667		Arginyl-tRNAsynthetase putative
Tb11.01.2885	Tb927_11_01_v4	960	6.4		hypothetical protein conserved
Tb927.3.4160	Tb927_03_v4	960	6.4		hypothetical protein conserved
Tb927.8.7680	Tb927_08_v4	959	6.39333		amino acid transporter putative
Tb927.8.7700	Tb927_08_v4
Tb10.70.0730	Tb927_10_v4	959	6.39333		hypothetical protein conserved
Tb10.6k15.3660	Tb927_10_v4	959	6.39333		hypothetical protein conserved
Tb927.8.1590	Tb927_08_v4	959	6.39333		ubiquitin-protein ligase putative
Tb927.6.5050	Tb927_06_v4	959	6.39333		V-type ATPase C subunit putative
Tb11.02.1420	Tb927_11_01_v4	957	6.38		hypothetical protein conserved
Tb10.406.0170	Tb927_10_v4	957	6.38		hypothetical protein conserved
Tb10.NT.62	Tb927_10_v4	957	6.38		new transcript
Tb09.160.0790	Tb927_09_v4	957	6.38		hypothetical protein conserved
Tb927.5.520	Tb927_05_v4	957	6.38		stomatin-like protein putative
Tb927.4.1330	Tb927_04_v4	957	6.38		DNA topoisomerase IB large subunit
Tb927.3.2420	Tb927_03_v4	957	6.38		hypothetical protein conserved
Tb927.6.800	Tb927_06_v4	956	6.37333		receptor-type adenylate cyclase GRESAG 4 putative
Tb927.6.760	Tb927_06_v4
Tb927.6.770	Tb927_06_v4
Tb927.6.780	Tb927_06_v4
Tb927.6.790	Tb927_06_v4
Tb11.02.5105	Tb927_11_01_v4	956	6.37333		hypothetical protein conserved
Tb10.70.6260	Tb927_10_v4	956	6.37333		hypothetical protein conserved
Tb927.4.5360	Tb927_04_v4	954	6.36		hypothetical protein conserved
Tb927.8.6960	Tb927_08_v4
Tb09.211.3180	Tb927_09_v4	953	6.35333		6-phosphogluconate dehydrogenase decarboxylating putative
Tb927.5.1130	Tb927_05_v4	953	6.35333		hypothetical protein conserved
Tb927.1.190	Tb927_01_v4	953	6.35333		retrotransposon hot spot protein RHS pseudogene putative
Tb927.8.7150	Tb927_08_v4	952	6.34667		UDP-Gal or UDP-GlcNAc-dependent glycosyltransferase putative
Tb927.6.2280	Tb927_06_v4	950	6.33333		hypothetical protein conserved
Tb927.6.2340	Tb927_06_v4
Tb10.70.3710	Tb927_10_v4	950	6.33333		aspartate aminotransferase
Tb10.70.0570	Tb927_10_v4	950	6.33333		ATP-dependent DEAD%2FH RNA helicase putative
Tb927.4.4120	Tb927_04_v4	948	6.32		hypothetical protein conserved
Tb927.8.8210	Tb927_08_v4
Tb927.6.4520	Tb927_06_v4	948	6.32		hypothetical protein conserved
Tb927.5.3210	Tb927_05_v4	948	6.32		small ubiquitin protein putative
Tb927.6.4210	Tb927_06_v4	947	6.31333		aldehyde dehydrogenase putative
Tb927.8.4060	Tb927_08_v4	946	6.30667		flagellum-adhesion glycoprotein putative
Tb927.8.4110	Tb927_08_v4
Tb927.8.1770	Tb927_08_v4	946	6.30667		hypothetical protein conserved
Tb927.5.1930	Tb927_05_v4	946	6.30667		hypothetical protein conserved
Tb11.01.8270	Tb927_11_01_v4	945	6.3		hypothetical protein conserved
Tb927.5.3400	Tb927_05_v4	944	6.29333		calcium-translocating P-type ATPase calcium pump
Tb927.1.1000	Tb927_01_v4	944	6.29333		developmentally regulated phosphoprotein
Tb927.1.3310	Tb927_01_v4	944	6.29333		hypothetical protein conserved
Tb11.03.0470	Tb927_11_01_v4	943	6.28667		hypothetical protein conserved
Tb11.47.0035	Tb927_11_01_v4	943	6.28667		calpain-like cysteine peptidase putative antigen putative cysteine peptidase Clan CA family C2 putative
Tb927.8.980	Tb927_08_v4	943	6.28667		phosphoacetylglucosamine mutase putative
Tb11.01.1210	Tb927_11_01_v4	942	6.28		hypothetical protein conserved
Tb10.61.0620	Tb927_10_v4	942	6.28		hypothetical protein conserved
Tb927.6.200	Tb927_06_v4	942	6.28		receptor-type adenylate cyclase GRESAG 4 putative
Tb11.03.0310	Tb927_11_01_v4	941	6.27333		hypothetical protein conserved
Tb927.8.5830	Tb927_08_v4	941	6.27333		hypothetical protein conserved
Tb927.7.280	Tb927_07_v4	940	6.26667		cyclophilin-type peptidyl-prolyl cis-trans isomerase putative
Tb927.7.6910	Tb927_07_v4	939	6.26		hypothetical protein conserved
Tb927.5.2550	Tb927_05_v4	939	6.26		hypothetical protein conserved
Tb8.NT.48	Tb927_08_v4	938	6.25333		new transcript
Tb11.01.1400	Tb927_11_01_v4	937	6.24667		glycyl-tRNA synthetase putative
Tb927.7.2710	Tb927_07_v4	937	6.24667		NADH-cytochrome b5 reductase putative
Tb927.4.3580	Tb927_04_v4	936	6.24		hypothetical protein conserved
Tb927.4.3600	Tb927_04_v4
Tb11.02.1690	Tb927_11_01_v4	936	6.24		hypothetical protein conserved
Tb09.211.0170	Tb927_09_v4	936	6.24		hypothetical protein conserved
Tb927.8.7790	Tb927_08_v4	936	6.24		hypothetical protein conserved
Tb10.70.1030	Tb927_10_v4	935	6.23333		hypothetical protein
Tb927.6.3180	Tb927_06_v4	935	6.23333		hypothetical protein conserved
Tb10.70.2770	Tb927_10_v4	934	6.22667		stress-inducible protein STI1-like putative
Tb10.70.2520	Tb927_10_v4	934	6.22667		dynein light chain putative
Tb10.406.0270	Tb927_10_v4	934	6.22667		hypothetical protein conserved
Tb09.160.5240	Tb927_09_v4	934	6.22667		hypothetical protein conserved
Tb927.8.7690	Tb927_08_v4	933	6.22		amino acid transporter pseudogene putative
Tb927.7.2160	Tb927_07_v4	933	6.22		hypothetical protein conserved
Tb927.7.3420	Tb927_07_v4	933	6.22		peptidyl-prolyl cis-trans isomerase putative
Tb11.18.0012	Tb927_11_01_v4	932	6.21333		hypothetical protein conserved
Tb927.7.6700	Tb927_07_v4	932	6.21333		hypothetical protein
Tb10.61.3140	Tb927_10_v4	931	6.20667		protein kinase putative glycogen synthase kinase putative
Tb927.5.760	Tb927_05_v4	931	6.20667		hypothetical protein conserved
Tb11.02.5020	Tb927_11_01_v4	930	6.2		seryl-tRNA synthetase putative
Tb927.6.4540	Tb927_06_v4	930	6.2		3-hydroxy-3-methylglutaryl-CoA reductase putative
Tb927.6.3500	Tb927_06_v4	929	6.19333		endosomal trafficking protein RME-8 putative
Tb10.61.3080	Tb927_10_v4	928	6.18667		hypothetical protein conserved
Tb927.8.2770	Tb927_08_v4	928	6.18667		hypothetical protein conserved
Tb11.02.3595	Tb927_11_01_v4	927	6.18		protein translation factor SUI1 homolog putative
Tb927.8.1840	Tb927_08_v4	927	6.18		hypothetical protein conserved
Tb5.NT.49	Tb927_05_v4	926	6.17333		new transcript
Tb11.52.0013	Tb927_11_01_v4	925	6.16667		hypothetical protein conserved
Tb11.12.0008	Tb927_11_01_v4	924	6.16		hypothetical protein conserved
Tb09.160.5600	Tb927_09_v4	924	6.16		ADP-ribosylation factor putative
Tb927.7.2590	Tb927_07_v4	922	6.14667		prefoldin putative
Tb927.4.1280	Tb927_04_v4	922	6.14667		hypothetical protein conserved
Tb927.4.4910	Tb927_04_v4	922	6.14667		3 2-trans-enoyl-CoA isomerase mitochondrial precursor putative
Tb2.NT.41	Tb927_02_v4	922	6.14667		new transcript
Tb11.02.2510	Tb927_11_01_v4	921	6.14		guanine nucleotide-binding beta subunit-like protein G-protein beta -like protein beta transducin-like protein
Tb10.389.0100	Tb927_10_v4	921	6.14		hypothetical protein conserved
Tb927.8.2550	Tb927_08_v4	921	6.14		hypothetical protein conserved
Tb11.NT.151	Tb927_11_01_v4	920	6.13333		new transcript
Tb09.211.4350	Tb927_09_v4	920	6.13333		ribonuclease putative
Tb927.7.5550	Tb927_07_v4	920	6.13333		hypothetical protein conserved
Tb927.2.510	Tb927_02_v4	920	6.13333		retrotransposon hot spot RHS protein putative
Tb11.02.4210	Tb927_11_01_v4	919	6.12667		AAA ATPase putative
Tb10.61.0150	Tb927_10_v4	919	6.12667		inosine-5%27-monophosphate dehydrogenase IMP dehydrogenase
Tb11.01.3070	Tb927_11_01_v4	918	6.12		hypothetical protein conserved
Tb09.211.4770	Tb927_09_v4	918	6.12		hypothetical protein conserved
Tb2.NT.78	Tb927_02_v4	918	6.12		new transcript
Tb927.1.2120	Tb927_01_v4	918	6.12		calpain putative cysteine peptidase Clan CA family C2 putative
Tb09.160.5620	Tb927_09_v4	917	6.11333		hypothetical protein conserved
Tb927.5.4540	Tb927_05_v4	916	6.10667		receptor-type adenylate cyclase GRESAG 4 putative
Tb927.5.4550	Tb927_05_v4
Tb09.211.0290	Tb927_09_v4	916	6.10667		hypothetical protein conserved
Tb927.4.2770	Tb927_04_v4	916	6.10667		hypothetical protein conserved
Tb927.3.800	Tb927_03_v4	916	6.10667		hypothetical protein conserved
Tb927.1.3030	Tb927_01_v4	916	6.10667		RNA editing ligase RNA-editing complex protein KREL2
Tb927.1.4050	Tb927_01_v4	916	6.10667		protein phosphatase with EF-Hand domains PPEF
Tb927.2.5040	Tb927_02_v4	915	6.1		hypothetical protein conserved
Tb11.57.0008	Tb927_11_01_v4	914	6.09333		calpain-like protein putative cytoskeleton assocociated protein putative
Tb927.2.5810	Tb927_02_v4	914	6.09333		hypothetical protein conserved
Tb10.26.0640	Tb927_10_v4	913	6.08667		hypothetical protein conserved
Tb10.61.0460	Tb927_10_v4	913	6.08667		hypothetical protein conserved
Tb927.7.4470	Tb927_07_v4	913	6.08667		hypothetical protein conserved
Tb927.6.740	Tb927_06_v4	913	6.08667		ATP-dependent DEAH-box RNA helicase putative
Tb6.NT.71	Tb927_06_v4	913	6.08667		new transcript
Tb927.1.3820	Tb927_01_v4	913	6.08667		ATP synthase subunit putative
Tb927.7.5680	Tb927_07_v4	912	6.08		deoxyribose-phosphate aldolase putative
Tb927.3.4840	Tb927_03_v4	912	6.08		ubiquitin hydrolase putative
Tb927.8.2640	Tb927_08_v4	911	6.07333		ubiquitin-activating enzyme E1 putative
Tb927.5.1760	Tb927_05_v4	911	6.07333		hypothetical protein conserved
Tb11.55.0014	Tb927_11_01_v4	910	6.06667		vesicular transport protein CDC48 homologue putative
Tb10.406.0020	Tb927_10_v4	910	6.06667		argonaute-like protein
Tb927.8.2240	Tb927_08_v4	910	6.06667		tryptophanyl-tRNA synthetase putative
Tb927.3.5190	Tb927_03_v4	910	6.06667		hypothetical protein conserved
Tb10.6k15.1760	Tb927_10_v4	909	6.06		hypothetical protein conserved
Tb10.61.2990	Tb927_10_v4	909	6.06		hypothetical protein conserved
Tb09.211.2380	Tb927_09_v4	909	6.06		hypothetical protein conserved
Tb927.1.1240	Tb927_01_v4	909	6.06		cytidine triphosphate synthase putative
Tb11.12.0011	Tb927_11_01_v4	907	6.04667		ATP-dependent DEAD%2FH RNA helicase putative DEAD box RNA helicase putative RNA helicase putative
Tb11.01.1310	Tb927_11_01_v4	907	6.04667		replication factor C subunit 4 putative
Tb09.211.2900	Tb927_09_v4	906	6.04		membrane transporter protein putative
Tb09.211.2910	Tb927_09_v4				hypothetical protein conserved
Tb11.03.0030	Tb927_11_01_v4	906	6.04		ABC transporter putative
Tb927.4.1340	Tb927_04_v4	906	6.04		cleavage and polyadenylation specificity factor subunit putative
Tb11.03.0490	Tb927_11_01_v4	905	6.03333		hypothetical protein conserved
Tb11.01.3000	Tb927_11_01_v4	905	6.03333		hypothetical protein conserved
Tb927.8.2740	Tb927_08_v4	905	6.03333		mitochondrial RNA binding protein
Tb927.2.5850	Tb927_02_v4	905	6.03333		small nuclear ribonucleoprotein SmD2
Tb927.8.4610	Tb927_08_v4	904	6.02667		small GTP-binding protein Rab1
Tb11.01.0410	Tb927_11_01_v4	903	6.02		ER lumen retaining receptor protein putative
Tb11.01.7570	Tb927_11_01_v4	903	6.02		hypothetical protein conserved
Tb927.8.6440	Tb927_08_v4	903	6.02		RNA-binding protein putative
Tb927.3.3500	Tb927_03_v4	902	6.01333		hypothetical protein conserved
Tb927.1.3170	Tb927_01_v4	902	6.01333		hypothetical protein conserved
Tb11.01.5170	Tb927_11_01_v4	901	6.00667		hypothetical protein conserved
Tb11.02.2480	Tb927_11_01_v4	900	6		hypothetical protein conserved
Tb11.01.6030	Tb927_11_01_v4	900	6		proteasome regulatory non-ATP-ase subunit
Tb10.61.2540	Tb927_10_v4	900	6		hypothetical protein conserved
Tb09.211.1150	Tb927_09_v4	900	6		hypothetical protein conserved
Tb927.6.4260	Tb927_06_v4	900	6		hypothetical protein conserved
Tb927.5.2120	Tb927_05_v4	900	6		hypothetical protein conserved
Tb11.02.5570	Tb927_11_01_v4	897	5.98		hypothetical protein conserved
Tb09.160.2020	Tb927_09_v4	897	5.98		thioredoxin
Tb927.5.2180	Tb927_05_v4	896	5.97333		hypothetical protein conserved
Tb927.5.2210	Tb927_05_v4
Tb927.5.2240	Tb927_05_v4
Tb10.61.1690	Tb927_10_v4	896	5.97333		hypothetical protein conserved
Tb927.8.7170	Tb927_08_v4	895	5.96667		inositol polyphosphate 1-phosphatase putative
Tb927.5.1640	Tb927_05_v4	895	5.96667		hypothetical protein conserved
Tb927.6.4400	Tb927_06_v4	894	5.96		hypothetical protein conserved
Tb927.6.4450	Tb927_06_v4
Tb927.8.2200	Tb927_08_v4	894	5.96		terbinafine resistance locus protein yip1 putative
Tb927.5.390	Tb927_05_v4	892	5.94667		75 kDa invariant surface glycoprotein putative
Tb927.3.1300	Tb927_03_v4	892	5.94667		hypothetical protein conserved
Tb11.02.0430	Tb927_11_01_v4	891	5.94		hypothetical protein conserved
Tb11.01.0840	Tb927_11_01_v4	891	5.94		hypothetical protein conserved
Tb927.6.600	Tb927_06_v4	891	5.94		CCR4 associated factor putative
Tb927.4.1270	Tb927_04_v4	891	5.94		RuvB-like DNA helicase putative
Tb11.03.0815	Tb927_11_01_v4	890	5.93333		dynein light chain putative
Tb11.01.7690	Tb927_11_01_v4	890	5.93333		proteasome regulatory non-ATP-ase subunit 7
Tb10.70.5090	Tb927_10_v4	890	5.93333		hypothetical protein conserved
Tb10.70.0370	Tb927_10_v4	890	5.93333		phosphomannomutase putative
Tb927.3.3040	Tb927_03_v4	890	5.93333		hypothetical protein conserved
Tb10.6k15.2500	Tb927_10_v4	889	5.92667		adaptin complex 1 subunit putative beta-adaptin fragment
Tb10.61.0560	Tb927_10_v4	889	5.92667		hypothetical protein conserved
Tb8.NT.11	Tb927_08_v4	889	5.92667		new transcript
Tb10.406.0050	Tb927_10_v4	888	5.92		RNA-binding protein putative HNRNPA
Tb10.389.0830	Tb927_10_v4	888	5.92		hypothetical protein conserved
Tb927.8.7230	Tb927_08_v4	888	5.92		hypothetical protein conserved
Tb927.7.7050	Tb927_07_v4	887	5.91333		hypothetical protein conserved
Tb927.4.2010	Tb927_04_v4	887	5.91333		acyl-CoA binding protein putative
Tb927.4.3790	Tb927_04_v4	887	5.91333		ubiquitin carboxyl-terminal hydrolase putative cysteine peptidase Clan CA family C19 putative
Tb927.7.4270	Tb927_07_v4	886	5.90667		hypothetical protein conserved
Tb927.4.2330	Tb927_04_v4	886	5.90667		hypothetical protein conserved
Tb09.160.1690	Tb927_09_v4	884	5.89333		hypothetical protein conserved
Tb11.01.1500	Tb927_11_01_v4	883	5.88667		hypothetical protein conserved
Tb10.26.0825	Tb927_10_v4	883	5.88667		hypothetical protein conserved
Tb09.211.1900	Tb927_09_v4	883	5.88667		hypothetical protein conserved
Tb927.8.650	Tb927_08_v4	883	5.88667		cation-transporting ATPase putative
Tb927.3.3100	Tb927_03_v4	883	5.88667		peptidyl-prolyl cis-trans isomerase NIMA-interacting 4 putative
Tb10.6k15.2320	Tb927_10_v4	882	5.88		hypothetical protein conserved
Tb09.211.1810	Tb927_09_v4	882	5.88		hypothetical protein conserved
Tb09.211.2530	Tb927_09_v4	882	5.88		hypothetical protein conserved
Tb927.3.5350	Tb927_03_v4	882	5.88		hypothetical protein conserved
Tb11.01.2910	Tb927_11_01_v4	881	5.87333		hypothetical protein conserved
Tb927.7.4740	Tb927_07_v4	881	5.87333		hypothetical protein conserved
Tb927.3.4260	Tb927_03_v4	881	5.87333		hypothetical protein conserved
Tb10.389.0430	Tb927_10_v4	880	5.86667		receptor-type adenylate cyclase GRESAG 4 putative ESAG 4 expression site-associated gene 4 protein putative
Tb09.160.1660	Tb927_09_v4	880	5.86667		hypothetical protein conserved
Tb09.160.4700	Tb927_09_v4	880	5.86667		hypothetical protein conserved
Tb927.7.3180	Tb927_07_v4	880	5.86667		mu-adaptin 1 putative
Tb4.NT.52	Tb927_04_v4	880	5.86667		new transcript
Tb927.7.2170	Tb927_07_v4	878	5.85333		hypothetical protein conserved
Tb927.6.4420	Tb927_06_v4	878	5.85333		hypothetical protein conserved
Tb927.3.4710	Tb927_03_v4	878	5.85333		hypothetical protein conserved
Tb10.329.0040	Tb927_10_v4	877	5.84667		ATP-binding cassette protein putative ABC transporter putative ATPase putative
Tb09.211.0600	Tb927_09_v4	877	5.84667		hypothetical protein conserved
Tb927.7.4550	Tb927_07_v4	877	5.84667		60S ribosomal protein-like
Tb927.3.2350	Tb927_03_v4	877	5.84667		hypothetical protein conserved
Tb11.02.1860	Tb927_11_01_v4	876	5.84		hypothetical protein conserved
Tb11.01.1990	Tb927_11_01_v4	876	5.84		hypothetical protein conserved
Tb11.01.2100	Tb927_11_01_v4	876	5.84		hypothetical protein conserved
Tb10.70.6600	Tb927_10_v4	876	5.84		hypothetical protein conserved
Tb927.5.3040	Tb927_05_v4	875	5.83333		hypothetical protein conserved
Tb10.6k15.1800	Tb927_10_v4	874	5.82667		hypothetical protein conserved
Tb927.8.8310	Tb927_08_v4	874	5.82667		chaperone protein DnaJ putative
Tb927.6.1450	Tb927_06_v4	874	5.82667		hypothetical protein conserved
Tb927.4.2360	Tb927_04_v4	874	5.82667		hypothetical protein conserved
Tb927.1.750	Tb927_01_v4	874	5.82667		hypothetical protein conserved
Tb11.01.2630	Tb927_11_01_v4	873	5.82		hypothetical protein conserved
Tb10.6k15.3480	Tb927_10_v4	873	5.82		hypothetical protein conserved
Tb927.7.920	Tb927_07_v4	873	5.82		dynein heavy chain putative
Tb5.NT.47	Tb927_05_v4	873	5.82		new transcript
Tb11.02.4380	Tb927_11_01_v4	872	5.81333		hypothetical protein conserved
Tb11.01.8330	Tb927_11_01_v4	872	5.81333		hypothetical protein conserved
Tb09.160.2290	Tb927_09_v4	872	5.81333		hypothetical protein conserved
Tb927.7.3620	Tb927_07_v4	872	5.81333		tyrosyl-tRNA synthetase putative
Tb11.02.3390	Tb927_11_01_v4	871	5.80667		dynein light chain putative
Tb11.01.5540	Tb927_11_01_v4	871	5.80667		Pab1p-dependent poly A ribonuclease subunit putative PAN3
Tb10.70.2260	Tb927_10_v4	871	5.80667		serine%2Fthreonine protein kinase
Tb09.244.2150	Tb927_09_v4	871	5.80667		hypothetical protein
Tb11.02.1660	Tb927_11_01_v4	870	5.8		hypothetical protein conserved
Tb927.7.2600	Tb927_07_v4	870	5.8		hypothetical protein conserved
Tb927.5.2570	Tb927_05_v4	870	5.8		translation initiation factor putative
Tb11.01.4180	Tb927_11_01_v4	869	5.79333		ankyrin repeat protein putative
Tb927.8.4780	Tb927_08_v4	869	5.79333		hypothetical protein conserved
Tb11.NT.218	Tb927_11_01_v4	868	5.78667		new transcript
Tb927.4.4250	Tb927_04_v4	867	5.78		UDP-Gal or UDP-GlcNAc-dependent glycosyltransferase putative
Tb927.4.4270	Tb927_04_v4
Tb09.211.0940	Tb927_09_v4	867	5.78		hypothetical protein conserved
Tb927.5.3820	Tb927_05_v4	867	5.78		aspartate carbamoyltransferase putative
Tb927.4.5000	Tb927_04_v4	866	5.77333		hypothetical protein conserved
Tb927.8.7420	Tb927_08_v4
Tb09.160.3980	Tb927_09_v4	866	5.77333		hypothetical protein conserved
Tb09.211.3955	Tb927_09_v4	866	5.77333		hypothetical protein conserved predicted heat shock factor binding protein
Tb927.8.3690	Tb927_08_v4	866	5.77333		isocitrate dehydrogenase %5BNADP%5D mitochondrial precursor putative
Tb927.7.1840	Tb927_07_v4	865	5.76667		zinc finger protein putative
Tb927.7.1880	Tb927_07_v4
Tb10.70.7220	Tb927_10_v4	865	5.76667		hypothetical protein conserved
Tb10.70.4750	Tb927_10_v4	865	5.76667		calcium channel protein putative
Tb927.5.3510	Tb927_05_v4	865	5.76667		structural maintenance of chromosome 3 putative
Tb927.4.2540	Tb927_04_v4	865	5.76667		ubiquitin putative
Tb927.8.7950	Tb927_08_v4	864	5.76		hypothetical protein conserved
Tb927.4.1510	Tb927_04_v4	864	5.76		phospholipid-translocating ATPase putative
Tb10.26.0630	Tb927_10_v4	863	5.75333		hypothetical protein conserved
Tb10.6k15.2550	Tb927_10_v4	862	5.74667		replication factor C subunit 5 putative ATPase putative
Tb927.8.5510	Tb927_08_v4	862	5.74667		apurinic%2Fapyrimidinic endonuclease putative
Tb11.02.3780	Tb927_11_01_v4	861	5.74		phosphoinositide-specific phospholipase C putative
Tb11.01.1530	Tb927_11_01_v4	861	5.74		hypothetical protein conserved
Tb927.6.1660	Tb927_06_v4	861	5.74		hypothetical protein conserved
Tb927.4.4150	Tb927_04_v4	860	5.73333		hypothetical protein conserved
Tb927.8.8180	Tb927_08_v4
Tb09.244.2840	Tb927_09_v4	860	5.73333		hypothetical protein conserved
Tb927.3.2260	Tb927_03_v4	860	5.73333		hypothetical protein conserved
Tb11.01.8500	Tb927_11_01_v4	859	5.72667		hypothetical protein conserved
Tb10.05.0050	Tb927_10_v4	859	5.72667		hypothetical protein conserved hypothetical protein
Tb927.7.3450	Tb927_07_v4	859	5.72667		I%2F6 autoantigen
Tb11.01.1360	Tb927_11_01_v4	858	5.72		hypothetical protein conserved
Tb10.70.1880	Tb927_10_v4	858	5.72		ADP-ribosylation factor putative
Tb09.244.2850	Tb927_09_v4	858	5.72		hypothetical protein conserved
Tb11.01.7170	Tb927_11_01_v4	857	5.71333		C-14 sterol reductase putative
Tb927.8.7850	Tb927_08_v4	857	5.71333		hypothetical protein conserved
Tb927.6.2640	Tb927_06_v4	857	5.71333		importin alpha subunit putative
Tb927.2.5970	Tb927_02_v4	857	5.71333		hypothetical protein conserved
Tb11.02.3880	Tb927_11_01_v4	856	5.70667		hypothetical protein conserved
Tb927.7.290	Tb927_07_v4	856	5.70667		leucine-rich repeat protein LRRP putative
Tb927.1.4420	Tb927_01_v4	856	5.70667		ABC transporter putative
Tb11.01.0440	Tb927_11_01_v4	855	5.7		hypothetical protein conserved
Tb10.406.0540	Tb927_10_v4	855	5.7		ATP-dependent DEAD%2FH RNA helicase putative
Tb927.5.2480	Tb927_05_v4	854	5.69333		hypothetical protein conserved
Tb927.2.2460	Tb927_02_v4	854	5.69333		ubiquitin-conjugating enzyme E2 putative
Tb11.02.4100	Tb927_11_01_v4	853	5.68667		pretranslocation protein alpha subunit putative SEC61-like pretranslocation process protein putative
Tb10.6k15.0460	Tb927_10_v4	853	5.68667		chaperone protein DNAJ putative
Tb11.02.4620	Tb927_11_01_v4	852	5.68		hypothetical protein conserved predicted WD40 repeat protein
Tb10.70.1360	Tb927_10_v4	852	5.68		hypothetical protein conserved
Tb10.70.0820	Tb927_10_v4	852	5.68		universal minicircle sequence binding protein UMSBP putative DNA-binding protein HEXBP putative zinc finger protein
Tb10.6k15.1140	Tb927_10_v4	850	5.66667		hypothetical protein conserved
Tb927.5.950	Tb927_05_v4	850	5.66667		thioredoxin-like protein
Tb10.61.3210	Tb927_10_v4	849	5.66		hypothetical protein conserved
Tb927.6.4740	Tb927_06_v4	849	5.66		importin-alpha re-exporter protein putative cellular apoptosis susceptibility protein putative
Tb11.02.4460	Tb927_11_01_v4	848	5.65333		hypothetical protein conserved
Tb10.6k15.2370	Tb927_10_v4	848	5.65333		hypothetical protein conserved predicted bromodomain protein
Tb09.211.0610	Tb927_09_v4	848	5.65333		hypothetical protein conserved
Tb927.2.3460	Tb927_02_v4	848	5.65333		D-alanyl-glycyl endopeptidase-like protein
Tb927.2.5540	Tb927_02_v4	847	5.64667		hypothetical protein conserved
Tb927.2.5600	Tb927_02_v4
Tb11.02.0780	Tb927_11_01_v4	847	5.64667		squalene monooxygenase putative
Tb11.NT.57	Tb927_11_01_v4	847	5.64667		new transcript
Tb10.70.2490	Tb927_10_v4	847	5.64667		proteasome beta 2 subunit putative 20S proteasome subunit
Tb09.244.2800	Tb927_09_v4	847	5.64667		trypanin-related protein putative
Tb927.4.1930	Tb927_04_v4	847	5.64667		RNA-binding protein putative
Tb927.3.3560	Tb927_03_v4	847	5.64667		hypothetical protein conserved
Tb11.55.0026	Tb927_11_01_v4	846	5.64		IsovalerylCoenzymeAdehydrogenase putative
Tb11.02.0970	Tb927_11_01_v4	846	5.64		hypothetical protein conserved
Tb927.7.4450	Tb927_07_v4	846	5.64		hypothetical protein conserved
Tb10.61.2850	Tb927_10_v4	845	5.63333		hypothetical protein conserved
Tb09.211.3770	Tb927_09_v4	845	5.63333		dynein light chain putative
Tb09.211.4540	Tb927_09_v4	845	5.63333		RNA-binding protein putative DRBD2
Tb927.6.4670	Tb927_06_v4	845	5.63333		CMRP
Tb927.4.1600	Tb927_04_v4	845	5.63333		hypothetical protein conserved
Tb927.3.2050	Tb927_03_v4	845	5.63333		hypothetical protein conserved
Tb11.01.4702	Tb927_11_01_v4	844	5.62667		cytochrome oxidase subunit X
Tb10.26.0390	Tb927_10_v4	844	5.62667		hypothetical protein conserved
Tb927.7.4920	Tb927_07_v4	844	5.62667		hypothetical protein conserved
Tb927.7.4950	Tb927_07_v4	844	5.62667		NAD p -dependent steroid dehydrogenase-like protein
Tb927.6.4780	Tb927_06_v4	844	5.62667		DNA ligase I putative
Tb927.7.1830	Tb927_07_v4	843	5.62		hypothetical protein conserved
Tb927.7.1870	Tb927_07_v4
Tb11.01.2820	Tb927_11_01_v4	843	5.62		exosome-associated protein 4
Tb10.70.6620	Tb927_10_v4	843	5.62		methionine aminopeptidase 2 putative metallo- peptidase Clan MG Family M24
Tb10.70.5020	Tb927_10_v4	843	5.62		intraflagellar transport protein IFT81 putative
Tb927.3.2490	Tb927_03_v4	843	5.62		hypothetical protein conserved
Tb927.4.5390	Tb927_04_v4	842	5.61333		serine%2Fthreonine-protein kinase NrkA
Tb927.8.6930	Tb927_08_v4
Tb11.01.3740	Tb927_11_01_v4	842	5.61333		coatomer gamma subunit putative cytosolic coat protein putative
Tb927.8.2100	Tb927_08_v4	842	5.61333		vacuolar ATP synthase 16 kDa proteolipid subunit putative
Tb927.4.3830	Tb927_04_v4	842	5.61333		hypothetical protein conserved
Tb927.3.1040	Tb927_03_v4	842	5.61333		hypothetical protein conserved pseudogene hypothetical protein conserved interrupted
Tb11.02.0930	Tb927_11_01_v4	841	5.60667		hypothetical protein conserved
Tb10.6k15.3640	Tb927_10_v4	841	5.60667		alternative oxidase
Tb927.4.1850	Tb927_04_v4	841	5.60667		hypothetical protein conserved
Tb11.02.1290	Tb927_11_01_v4	840	5.6		hypothetical protein conserved
Tb10.389.0060	Tb927_10_v4	840	5.6		dynein light chain putative
Tb09.160.0780	Tb927_09_v4	840	5.6		syntaxin binding protein 1 putative
Tb11.02.3310	Tb927_11_01_v4	839	5.59333		hypothetical protein conserved
Tb11.01.2700	Tb927_11_01_v4	839	5.59333		hypothetical protein conserved
Tb10.61.2930	Tb927_10_v4	839	5.59333		tubulin-specific chaperone putative
Tb09.211.2580	Tb927_09_v4	839	5.59333		30S Ribosomal protein S17 putative
Tb927.4.2660	Tb927_04_v4	839	5.59333		hypothetical protein conserved
Tb10.70.1520	Tb927_10_v4	838	5.58667		hypothetical protein conserved
Tb927.8.4380	Tb927_08_v4	838	5.58667		hypothetical protein conserved
Tb927.3.4040	Tb927_03_v4	838	5.58667		hypothetical protein conserved
Tb11.01.0260	Tb927_11_01_v4	837	5.58		exosome complex exonuclease RRP44 putative
Tb10.70.7880	Tb927_10_v4	837	5.58		hypothetical protein conserved
Tb10.6k15.2440	Tb927_10_v4	837	5.58		hypothetical protein conserved
Tb927.8.1940	Tb927_08_v4	837	5.58		endosomal integral membrane protein putative
Tb10.61.2630	Tb927_10_v4	836	5.57333		protein transport protein Sec13 putative cytosolic coat protein putative
Tb927.3.3880	Tb927_03_v4	836	5.57333		hypothetical protein conserved
Tb11.46.0005	Tb927_11_01_v4	835	5.56667		hypothetical protein conserved
Tb10.61.1790	Tb927_10_v4	835	5.56667		hypothetical protein conserved
Tb927.7.1310	Tb927_07_v4	835	5.56667		hypothetical protein conserved
Tb927.4.470	Tb927_04_v4	835	5.56667		snoRNP protein gar1 putative
Tb927.8.6430	Tb927_08_v4	834	5.56		hypothetical protein conserved
Tb927.8.7390	Tb927_08_v4	834	5.56		protein phosphatase 1
Tb927.7.5230	Tb927_07_v4	834	5.56		lanosterol synthase
Tb11.02.4080	Tb927_11_01_v4	833	5.55333		lanosterol 14-alpha-demethylase cytochrome P450 51A1
Tb927.7.2290	Tb927_07_v4	833	5.55333		hypothetical protein conserved
Tb927.4.1120	Tb927_04_v4	833	5.55333		hypothetical protein conserved
Tb927.3.1310	Tb927_03_v4	833	5.55333		hypothetical protein conserved
Tb927.2.5150	Tb927_02_v4	833	5.55333		TPR-repeat protein putative
Tb927.1.4160	Tb927_01_v4	833	5.55333		hypothetical protein conserved
Tb927.4.4310	Tb927_04_v4	832	5.54667		hypothetical protein conserved
Tb927.3.3240	Tb927_03_v4	832	5.54667		hypothetical protein conserved
Tb8.NT.17	Tb927_08_v4	831	5.54		new transcript
Tb927.4.3350	Tb927_04_v4	831	5.54		hypothetical protein conserved
Tb927.7.5580	Tb927_07_v4	830	5.53333		cell cycle associated protein MOB1 putative
Tb927.7.5570	Tb927_07_v4
Tb10.70.2190	Tb927_10_v4	830	5.53333		Mitochondrial elongation factor G putative
Tb09.211.1010	Tb927_09_v4	829	5.52667		phosphatidylcholine%3Aceramide cholinephosphotransferase 2 putative
Tb927.5.2330	Tb927_05_v4	829	5.52667		hypothetical protein conserved
Tb927.3.2080	Tb927_03_v4	829	5.52667		hypothetical protein conserved
Tb09.160.0350	Tb927_09_v4	828	5.52		hypothetical protein conserved
Tb927.8.2820	Tb927_08_v4	828	5.52		hypothetical protein conserved
Tb927.7.3050	Tb927_07_v4	828	5.52		hypothetical protein conserved
Tb10.6k15.1510	Tb927_10_v4	827	5.51333		hypothetical protein conserved
Tb8.NT.74	Tb927_08_v4	827	5.51333		new transcript
Tb11.01.2530	Tb927_11_01_v4	826	5.50667		kinesin-like protein putative
Tb10.70.0520	Tb927_10_v4	826	5.50667		major vault protein putative
Tb927.8.710	Tb927_08_v4	826	5.50667		RNA-binding protein putative
Tb927.4.1680	Tb927_04_v4	826	5.50667		hypothetical protein conserved
Tb1.NT.2	Tb927_01_v4	826	5.50667		new transcript
Tb927.4.5350	Tb927_04_v4	825	5.5		3-methylcrotonyl-CoA carboxylase pseudogene putative 3-methylcrotonyl-CoA carboxylase point mutation
Tb927.8.6970	Tb927_08_v4				3-methylcrotonyl-CoA carboxylase alpha subunit putative
Tb11.01.7770	Tb927_11_01_v4	825	5.5		FG-GAP repeat protein putative intergrin alpha chain protein putative
Tb11.NT.126	Tb927_11_01_v4	825	5.5		new transcript
Tb09.160.2210	Tb927_09_v4	825	5.5		glutaredoxin-like protein
Tb927.2.2430	Tb927_02_v4	825	5.5		casein kinase II alpha chain
Tb10.389.1350	Tb927_10_v4	824	5.49333		chaperone protein DNAJ putative
Tb927.8.4620	Tb927_08_v4	824	5.49333		small GTP-binding protein Rab7 putative
Tb927.3.3820	Tb927_03_v4	824	5.49333		hypothetical protein conserved
Tb927.4.5380	Tb927_04_v4	823	5.48667		hypothetical protein conserved
Tb927.8.6940	Tb927_08_v4
Tb11.02.5220	Tb927_11_01_v4	823	5.48667		dual specificity phopshatase putative
Tb11.01.6770	Tb927_11_01_v4	823	5.48667		hypothetical protein conserved
Tb11.01.7120	Tb927_11_01_v4	823	5.48667		hypothetical protein conserved
[truncated: 6,981 more rows]
