# Supplementary material for: The Transcriptome of the Human Pathogen Trypanosoma brucei at Single-Nucleotide Resolution
Source: PLoS Pathog. 2010 Sep 9;6(9):e1001090. doi: 10.1371/journal.ppat.1001090 (PMC2936537; doi:10.1371/journal.ppat.1001090)
Supplement: Table S7 — List of all novel transcripts in T. brucei procyclic cells identified in this study. (0.18 MB XLS) [file ppat.1001090.s023.xls]

## Sheet: Sheet1
Table S7. List of all novel transcripts in T. brucei procyclic cells
identified in this study.
Chromosome	Transcript	Start	End	Length	Strand	Abundance (RNAs/cell)
Tb927_01_v4	Tb1.NT.1	59769	59231	538	-	5.42
Tb927_01_v4	Tb1.NT.2	68940	63000	5940	-	5.51
Tb927_01_v4	Tb1.NT.3	80500	78077	2423	-	0.39
Tb927_01_v4	Tb1.NT.4	84883	80586	4297	-	4.27
Tb927_01_v4	Tb1.NT.5	85459	84977	482	-	3.21
Tb927_01_v4	Tb1.NT.6	90688	88506	2182	-	1.64
Tb927_01_v4	Tb1.NT.7	103342	99233	4109	-	0.67
Tb927_01_v4	Tb1.NT.8	118536	120820	2284	+	0.84
Tb927_01_v4	Tb1.NT.9	120946	121846	900	+	1.33
Tb927_01_v4	Tb1.NT.10	129265	130100	835	+	1.07
Tb927_01_v4	Tb1.NT.11	138225	136701	1524	-	1.15
Tb927_01_v4	Tb1.NT.12	138987	138318	669	-	2.68
Tb927_01_v4	Tb1.NT.13	149087	149482	395	+	0.55
Tb927_01_v4	Tb1.NT.14	149570	151104	1534	+	2.92
Tb927_01_v4	Tb1.NT.15	176673	174251	2422	-	0.68
Tb927_01_v4	Tb1.NT.16	187288	187925	637	+	1.89
Tb927_01_v4	Tb1.NT.17	188016	189505	1489	+	0.37
Tb927_01_v4	Tb1.NT.18	202486	200870	1616	-	0.69
Tb927_01_v4	Tb1.NT.19	240187	239666	521	-	1.35
Tb927_01_v4	Tb1.NT.20	287496	288456	960	+	0.49
Tb927_01_v4	Tb1.NT.21	296267	296780	513	+	7.06
Tb927_01_v4	Tb1.NT.22	322130	322863	733	+	7.54
Tb927_01_v4	Tb1.NT.23	329454	329960	506	+	0.8
Tb927_01_v4	Tb1.NT.24	359493	360126	633	+	4.18
Tb927_01_v4	Tb1.NT.25	385002	385556	554	+	0.68
Tb927_01_v4	Tb1.NT.44	520703	519593	1110	-	0.15
Tb927_01_v4	Tb1.NT.26	527552	531408	3856	+	1.56
Tb927_01_v4	Tb1.NT.27	570070	570299	229	+	104.2
Tb927_01_v4	Tb1.NT.28	608988	609377	389	+	0.38
Tb927_01_v4	Tb1.NT.29	640556	639487	1069	-	1.18
Tb927_01_v4	Tb1.NT.30	644551	643404	1147	-	1.44
Tb927_01_v4	Tb1.NT.31	648549	647398	1151	-	0.84
Tb927_01_v4	Tb1.NT.32	653299	651405	1894	+	0.04
Tb927_01_v4	Tb1.NT.33	657749	658828	1079	+	1.9
Tb927_01_v4	Tb1.NT.35	731231	729270	1961	-	0.34
Tb927_01_v4	Tb1.NT.36	744983	740330	4653	-	0.43
Tb927_01_v4	Tb1.NT.37	762086	761441	645	-	2.55
Tb927_01_v4	Tb1.NT.38	769482	776500	7018	+	2.09
Tb927_01_v4	Tb1.NT.39	999210	998688	522	-	0.97
Tb927_01_v4	Tb1.NT.47	1000600	999286	1314	-	0.15
Tb927_01_v4	Tb1.NT.40	1010716	1011561	845	+	0.71
Tb927_01_v4	Tb1.NT.41	1021984	1027140	5156	+	0.49
Tb927_01_v4	Tb1.NT.42	1029003	1030790	1787	+	0.17
Tb927_01_v4	Tb1.NT.43	1030891	1032010	1119	+	0.11
Tb927_02_v4	Tb2.NT.1	723	10	713	-	7.99
Tb927_02_v4	Tb2.NT.2	1287	810	477	-	1.27
Tb927_02_v4	Tb2.NT.67	17348	20603	3255	+	1.87
Tb927_02_v4	Tb2.NT.69	35100	32911	2189	-	0.85
Tb927_02_v4	Tb2.NT.70	40700	38300	2400	-	0.49
Tb927_02_v4	Tb2.NT.71	54900	48896	6004	-	6.94
Tb927_02_v4	Tb2.NT.72	60600	58516	2084	-	0.95
Tb927_02_v4	Tb2.NT.73	103080	100748	2332	-	0.62
Tb927_02_v4	Tb2.NT.74	113863	111413	2450	-	0.73
Tb927_02_v4	Tb2.NT.75	115431	113973	1458	-	0.34
Tb927_02_v4	Tb2.NT.76	129958	132268	2310	+	1.33
Tb927_02_v4	Tb2.NT.77	132369	133290	921	+	1.58
Tb927_02_v4	Tb2.NT.78	139765	136496	3269	-	6.12
Tb927_02_v4	Tb2.NT.79	147344	144937	2407	-	0.48
Tb927_02_v4	Tb2.NT.80	152956	153736	780	+	3.87
Tb927_02_v4	Tb2.NT.81	166640	167582	942	+	3.35
Tb927_02_v4	Tb2.NT.82	173916	170583	3333	-	5.34
Tb927_02_v4	Tb2.NT.83	174491	174011	480	-	1.54
Tb927_02_v4	Tb2.NT.84	200929	198750	2179	-	1.53
Tb927_02_v4	Tb2.NT.85	225070	222648	2422	-	0.58
Tb927_02_v4	Tb2.NT.86	241966	245307	3341	+	1.31
Tb927_02_v4	Tb2.NT.87	247945	248797	852	+	1.87
Tb927_02_v4	Tb2.NT.89	247945	248842	897	+	1.87
Tb927_02_v4	Tb2.NT.90	248900	250821	1921	+	19.59
Tb927_02_v4	Tb2.NT.88	250916	254625	3709	+	12.74
Tb927_02_v4	Tb2.NT.3	316546	317056	510	+	0.91
Tb927_02_v4	Tb2.NT.4	319893	321151	1258	+	2.07
Tb927_02_v4	Tb2.NT.5	324433	325298	865	+	2.81
Tb927_02_v4	Tb2.NT.6	352060	352510	450	+	0.38
Tb927_02_v4	Tb2.NT.7	352625	353837	1212	+	2.07
Tb927_02_v4	Tb2.NT.8	353951	354510	559	+	1.06
Tb927_02_v4	Tb2.NT.9	356526	356837	311	+	0.55
Tb927_02_v4	Tb2.NT.10	387091	386510	581	-	1.6
Tb927_02_v4	Tb2.NT.11	396340	394520	1820	-	0.57
Tb927_02_v4	Tb2.NT.12	398424	397992	432	-	0.95
Tb927_02_v4	Tb2.NT.13	403074	402445	629	-	0.63
Tb927_02_v4	Tb2.NT.16	480378	479827	551	-	0.65
Tb927_02_v4	Tb2.NT.17	497305	496592	713	-	1.06
Tb927_02_v4	Tb2.NT.18	506109	505019	1090	-	1.56
Tb927_02_v4	Tb2.NT.19	512279	511610	669	-	0.31
Tb927_02_v4	Tb2.NT.20	517762	519416	1654	+	0.09
Tb927_02_v4	Tb2.NT.21	540022	540985	963	+	0.66
Tb927_02_v4	Tb2.NT.22	550357	551131	774	+	1.03
Tb927_02_v4	Tb2.NT.23	578242	578954	712	+	1.39
Tb927_02_v4	Tb2.NT.24	583634	584382	748	+	0.43
Tb927_02_v4	Tb2.NT.25	584522	585400	878	+	0.66
Tb927_02_v4	Tb2.NT.26	591003	591766	763	+	1.15
Tb927_02_v4	Tb2.NT.27	593120	596837	3717	+	0.76
Tb927_02_v4	Tb2.NT.28	597312	597884	572	+	0.33
Tb927_02_v4	Tb2.NT.29	600482	601453	971	+	0.25
Tb927_02_v4	Tb2.NT.30	604027	604980	953	+	0.09
Tb927_02_v4	Tb2.NT.32	611515	612083	568	+	0.2
Tb927_02_v4	Tb2.NT.33	625561	624925	636	-	1.51
Tb927_02_v4	Tb2.NT.35	644505	643361	1144	-	2.01
Tb927_02_v4	Tb2.NT.37	679720	679284	436	-	4.35
Tb927_02_v4	Tb2.NT.38	690639	688837	1802	-	1.01
Tb927_02_v4	Tb2.NT.41	817079	816574	505	-	6.15
Tb927_02_v4	Tb2.NT.46	850869	850416	453	-	8.09
Tb927_02_v4	Tb2.NT.47	867227	866652	575	-	0.59
Tb927_02_v4	Tb2.NT.48	870162	869244	918	-	1.62
Tb927_02_v4	Tb2.NT.49	877057	876637	420	-	3.19
Tb927_02_v4	Tb2.NT.50	905341	905521	180	+	1.63
Tb927_02_v4	Tb2.NT.51	908676	909043	367	+	0.61
Tb927_02_v4	Tb2.NT.52	938596	938849	253	+	3.1
Tb927_02_v4	Tb2.NT.53	941592	942510	918	+	2.6
Tb927_02_v4	Tb2.NT.91	963239	962655	584	-	1.47
Tb927_02_v4	Tb2.NT.54	967175	966777	398	-	2.49
Tb927_02_v4	Tb2.NT.56	973838	971567	2271	-	1.35
Tb927_02_v4	Tb2.NT.57	977799	977410	389	-	0.82
Tb927_02_v4	Tb2.NT.58	986802	986351	451	-	1.24
Tb927_02_v4	Tb2.NT.59	996614	994413	2201	-	0.2
Tb927_02_v4	Tb2.NT.60	998940	1000296	1356	+	0.37
Tb927_02_v4	Tb2.NT.61	1007898	1008349	451	+	1.29
Tb927_02_v4	Tb2.NT.62	1014368	1014785	417	+	0.87
Tb927_02_v4	Tb2.NT.63	1016913	1017285	372	+	0.83
Tb927_02_v4	Tb2.NT.64	1020874	1021444	570	+	0.46
Tb927_02_v4	Tb2.NT.65	1116066	1117774	1708	+	0.11
Tb927_02_v4	Tb2.NT.66	1123052	1124852	1800	+	0.15
Tb927_03_v4	Tb3.NT.1	131531	128842	2689	-	0.57
Tb927_03_v4	Tb3.NT.2	133153	131631	1522	-	2.89
Tb927_03_v4	Tb3.NT.3	136660	133249	3411	-	1.59
Tb927_03_v4	Tb3.NT.4	140298	141600	1302	+	1.59
Tb927_03_v4	Tb3.NT.5	141646	145448	3802	+	0.48
Tb927_03_v4	Tb3.NT.6	145569	146964	1395	+	1.26
Tb927_03_v4	Tb3.NT.8	155480	153367	2113	-	1.38
Tb927_03_v4	Tb3.NT.9	168444	167860	584	-	1.72
Tb927_03_v4	Tb3.NT.10	175339	174537	802	-	0.78
Tb927_03_v4	Tb3.NT.11	186919	186620	299	-	1
Tb927_03_v4	Tb3.NT.12	201065	200561	504	-	2.2
Tb927_03_v4	Tb3.NT.13	203113	202053	1060	-	0.31
Tb927_03_v4	Tb3.NT.14	205428	206090	662	+	0.09
Tb927_03_v4	Tb3.NT.15	232991	234745	1754	+	2.34
Tb927_03_v4	Tb3.NT.16	255259	255636	377	+	0.48
Tb927_03_v4	Tb3.NT.18	266523	267232	709	+	3.29
Tb927_03_v4	Tb3.NT.19	351929	352636	707	+	0.59
Tb927_03_v4	Tb3.NT.20	399071	397601	1470	-	2.71
Tb927_03_v4	Tb3.NT.21	504365	503720	645	-	0.29
Tb927_03_v4	Tb3.NT.22	514035	512123	1912	-	1.53
Tb927_03_v4	Tb3.NT.23	560095	559390	705	-	1.6
Tb927_03_v4	Tb3.NT.24	586295	585600	695	-	0.48
Tb927_03_v4	Tb3.NT.25	587291	587718	427	+	0.04
Tb927_03_v4	Tb3.NT.26	596420	597451	1031	+	1.45
Tb927_03_v4	Tb3.NT.27	622046	623526	1480	+	5.31
Tb927_03_v4	Tb3.NT.28	623714	625006	1292	+	2.29
Tb927_03_v4	Tb3.NT.29	629961	630860	899	+	0.65
Tb927_03_v4	Tb3.NT.31	651967	651407	560	-	1.21
Tb927_03_v4	Tb3.NT.32	669988	668843	1145	-	1.89
Tb927_03_v4	Tb3.NT.33	746176	745599	577	-	0.75
Tb927_03_v4	Tb3.NT.34	748620	748305	315	-	0.99
Tb927_03_v4	Tb3.NT.35	776531	775998	533	-	0.63
Tb927_03_v4	Tb3.NT.36	825674	824942	732	-	0.99
Tb927_03_v4	Tb3.NT.37	858463	857559	904	-	1.66
Tb927_03_v4	Tb3.NT.38	874336	872648	1688	-	1.13
Tb927_03_v4	Tb3.NT.39	881280	881660	380	+	0.07
Tb927_03_v4	Tb3.NT.40	881778	884140	2362	+	0.43
Tb927_03_v4	Tb3.NT.41	970552	975919	5367	+	0.11
Tb927_03_v4	Tb3.NT.42	976029	977775	1746	+	1.02
Tb927_03_v4	Tb3.NT.43	980289	982445	2156	+	19.43
Tb927_03_v4	Tb3.NT.44	986940	987540	600	+	2.93
Tb927_03_v4	Tb3.NT.45	1046752	1047287	535	+	1.51
Tb927_03_v4	Tb3.NT.46	1049764	1050259	495	+	0.81
Tb927_03_v4	Tb3.NT.47	1115978	1116366	388	+	0.17
Tb927_03_v4	Tb3.NT.49	1123626	1124616	990	+	0.25
Tb927_03_v4	Tb3.NT.51	1147796	1146137	1659	-	3.88
Tb927_03_v4	Tb3.NT.52	1160156	1159436	720	-	2.07
Tb927_03_v4	Tb3.NT.53	1160563	1160153	410	-	1.44
Tb927_03_v4	Tb3.NT.54	1231120	1229442	1678	-	0.25
Tb927_03_v4	Tb3.NT.55	1250594	1250188	406	-	0.72
Tb927_03_v4	Tb3.NT.56	1333553	1332914	639	-	0.81
Tb927_03_v4	Tb3.NT.57	1343557	1342495	1062	-	3.07
Tb927_03_v4	Tb3.NT.58	1356515	1355885	630	-	0.81
Tb927_03_v4	Tb3.NT.59	1365261	1364394	867	-	4.31
Tb927_03_v4	Tb3.NT.60	1368094	1366531	1563	-	2.13
Tb927_03_v4	Tb3.NT.61	1371856	1370837	1019	-	3.67
Tb927_03_v4	Tb3.NT.63	1375210	1375909	699	+	1.09
Tb927_03_v4	Tb3.NT.64	1381073	1382356	1283	+	1.62
Tb927_03_v4	Tb3.NT.65	1394819	1395162	343	+	1.01
Tb927_03_v4	Tb3.NT.66	1420898	1421096	198	+	2.5
Tb927_03_v4	Tb3.NT.67	1440078	1440647	569	+	1.09
Tb927_03_v4	Tb3.NT.68	1546277	1547214	937	+	0.95
Tb927_04_v4	Tb4.NT.1	12879	13655	776	+	2.87
Tb927_04_v4	Tb4.NT.2	33943	30711	3232	-	5.33
Tb927_04_v4	Tb4.NT.3	34515	34038	477	-	1.61
Tb927_04_v4	Tb4.NT.4	38440	37110	1330	-	1.01
Tb927_04_v4	Tb4.NT.5	43722	42247	1475	-	1.36
Tb927_04_v4	Tb4.NT.6	110104	109493	611	-	1.19
Tb927_04_v4	Tb4.NT.7	137115	136263	852	-	2.03
Tb927_04_v4	Tb4.NT.8	315834	312978	2856	-	0.79
Tb927_04_v4	Tb4.NT.9	317239	315995	1244	-	1.37
Tb927_04_v4	Tb4.NT.10	320673	322167	1494	+	0.18
Tb927_04_v4	Tb4.NT.11	441438	440928	510	-	1.65
Tb927_04_v4	Tb4.NT.12	456500	456200	300	-	0.52
Tb927_04_v4	Tb4.NT.13	490128	489583	545	-	0.57
Tb927_04_v4	Tb4.NT.14	512066	511331	735	-	4.55
Tb927_04_v4	Tb4.NT.15	516946	516567	379	-	0.37
Tb927_04_v4	Tb4.NT.16	532093	531143	950	-	0.99
Tb927_04_v4	Tb4.NT.17	544582	546468	1886	+	0.4
Tb927_04_v4	Tb4.NT.18	561416	563398	1982	+	2.22
Tb927_04_v4	Tb4.NT.19	586506	586874	368	+	0.98
Tb927_04_v4	Tb4.NT.20	586980	591493	4513	+	11.87
Tb927_04_v4	Tb4.NT.21	712190	712420	230	+	2.13
Tb927_04_v4	Tb4.NT.22	751681	752199	518	+	0.53
Tb927_04_v4	Tb4.NT.23	779760	780983	1223	+	1.81
Tb927_04_v4	Tb4.NT.24	807155	809528	2373	+	3.93
Tb927_04_v4	Tb4.NT.25	928064	927475	589	-	1.12
Tb927_04_v4	Tb4.NT.26	946044	945396	648	-	0.43
Tb927_04_v4	Tb4.NT.27	947098	946146	952	-	1.13
Tb927_04_v4	Tb4.NT.28	947860	947167	693	-	0.92
Tb927_04_v4	Tb4.NT.29	971505	972108	603	+	1.67
Tb927_04_v4	Tb4.NT.30	972165	973248	1083	+	1.45
Tb927_04_v4	Tb4.NT.31	990255	989548	707	-	2.5
Tb927_04_v4	Tb4.NT.32	1004476	1003917	559	-	2.5
Tb927_04_v4	Tb4.NT.33	1006551	1006281	270	-	0.58
Tb927_04_v4	Tb4.NT.34	1022559	1021476	1083	-	1.21
Tb927_04_v4	Tb4.NT.35	1033171	1032726	445	-	0.69
Tb927_04_v4	Tb4.NT.36	1044253	1043531	722	-	1.51
Tb927_04_v4	Tb4.NT.37	1058735	1058176	559	-	0.85
Tb927_04_v4	Tb4.NT.38	1061756	1061308	448	-	1.18
Tb927_04_v4	Tb4.NT.39	1068379	1067931	448	-	0.95
Tb927_04_v4	Tb4.NT.40	1088211	1087760	451	-	1.22
Tb927_04_v4	Tb4.NT.41	1126960	1126586	374	-	0.49
Tb927_04_v4	Tb4.NT.42	1131514	1131140	374	-	0.67
Tb927_04_v4	Tb4.NT.43	1132003	1131629	374	-	0.68
Tb927_04_v4	Tb4.NT.44	1153985	1153276	709	-	3.49
Tb927_04_v4	Tb4.NT.45	1215081	1214711	370	-	0.63
Tb927_04_v4	Tb4.NT.46	1229863	1228983	880	-	3.5
Tb927_04_v4	Tb4.NT.47	1242346	1241003	1343	-	1.47
Tb927_04_v4	Tb4.NT.48	1270381	1269817	564	-	1.02
Tb927_04_v4	Tb4.NT.49	1282661	1281073	1588	-	1.77
Tb927_04_v4	Tb4.NT.50	1283788	1282772	1016	-	0.28
Tb927_04_v4	Tb4.NT.51	1286312	1283817	2495	-	0.28
Tb927_04_v4	Tb4.NT.52	1317606	1316362	1244	-	5.87
Tb927_04_v4	Tb4.NT.53	1331181	1330749	432	-	0.34
Tb927_04_v4	Tb4.NT.54	1336893	1335902	991	-	2.05
Tb927_04_v4	Tb4.NT.55	1343649	1343055	594	-	1.4
Tb927_04_v4	Tb4.NT.56	1346290	1345551	739	-	1.69
Tb927_04_v4	Tb4.NT.57	1392412	1391067	1345	-	1.1
Tb927_04_v4	Tb4.NT.58	1393212	1392532	680	-	2.27
Tb927_04_v4	Tb4.NT.59	1418211	1417353	858	-	3.7
Tb927_04_v4	Tb4.NT.60	1424608	1423820	788	-	3.47
Tb927_04_v4	Tb4.NT.61	1438079	1437158	921	-	1.61
Tb927_04_v4	Tb4.NT.62	1447986	1447046	940	-	1.83
Tb927_04_v4	Tb4.NT.63	1451917	1451305	612	-	0.98
Tb927_04_v4	Tb4.NT.64	1452615	1452004	611	-	2.55
Tb927_05_v4	Tb5.NT.1	19512	15966	3546	-	5.07
Tb927_05_v4	Tb5.NT.2	20802	19652	1150	-	1.95
Tb927_05_v4	Tb5.NT.3	27793	28520	727	+	2.67
Tb927_05_v4	Tb5.NT.4	74431	73870	561	-	1.33
Tb927_05_v4	Tb5.NT.5	78280	77549	731	-	1.27
Tb927_05_v4	Tb5.NT.6	91811	89017	2794	-	1.1
Tb927_05_v4	Tb5.NT.7	92740	91917	823	-	0.39
Tb927_05_v4	Tb5.NT.8	94048	92850	1198	-	0.21
Tb927_05_v4	Tb5.NT.9	104143	100560	3583	-	4.74
Tb927_05_v4	Tb5.NT.10	114089	112780	1309	-	0.89
Tb927_05_v4	Tb5.NT.11	115151	114209	942	-	2.41
Tb927_05_v4	Tb5.NT.12	120014	121109	1095	+	4.49
Tb927_05_v4	Tb5.NT.13	139091	137554	1537	-	2.08
Tb927_05_v4	Tb5.NT.14	163413	162815	598	-	0.56
Tb927_05_v4	Tb5.NT.15	185751	185057	694	-	1.06
Tb927_05_v4	Tb5.NT.16	187123	185863	1260	-	1.03
Tb927_05_v4	Tb5.NT.17	205414	204892	522	-	0.57
Tb927_05_v4	Tb5.NT.18	208396	208095	301	-	1.06
Tb927_05_v4	Tb5.NT.19	211402	210557	845	-	1.65
Tb927_05_v4	Tb5.NT.20	212201	211433	768	-	2.45
Tb927_05_v4	Tb5.NT.23	215345	217250	1905	+	0.85
Tb927_05_v4	Tb5.NT.24	217176	218711	1535	+	2.59
Tb927_05_v4	Tb5.NT.25	221550	222856	1306	+	1.26
Tb927_05_v4	Tb5.NT.26	222970	223489	519	+	2.28
Tb927_05_v4	Tb5.NT.27	228560	229917	1357	+	1.17
Tb927_05_v4	Tb5.NT.28	231400	231992	592	+	2.19
Tb927_05_v4	Tb5.NT.30	248136	248708	572	+	2.22
Tb927_05_v4	Tb5.NT.31	293435	293916	481	+	0.77
Tb927_05_v4	Tb5.NT.33	322193	322924	731	+	1.46
Tb927_05_v4	Tb5.NT.34	391909	392939	1030	+	1.45
Tb927_05_v4	Tb5.NT.35	397512	398147	635	+	1.75
Tb927_05_v4	Tb5.NT.36	402089	402956	867	+	2.66
Tb927_05_v4	Tb5.NT.37	445675	446274	599	+	0.47
Tb927_05_v4	Tb5.NT.38	458577	457278	1299	-	0.49
Tb927_05_v4	Tb5.NT.39	477621	476988	633	-	1.66
Tb927_05_v4	Tb5.NT.42	506252	507773	1521	+	0.84
Tb927_05_v4	Tb5.NT.43	542513	542846	333	+	1.3
Tb927_05_v4	Tb5.NT.44	557445	557787	342	+	1.29
Tb927_05_v4	Tb5.NT.45	564534	564959	425	+	3.1
Tb927_05_v4	Tb5.NT.46	629990	630144	154	+	4.19
Tb927_05_v4	Tb5.NT.47	630254	631205	951	+	5.82
Tb927_05_v4	Tb5.NT.48	631370	632651	1281	+	1.66
Tb927_05_v4	Tb5.NT.49	632754	633712	958	+	6.17
Tb927_05_v4	Tb5.NT.50	633686	635139	1453	+	2.05
Tb927_05_v4	Tb5.NT.51	635247	636200	953	+	9.13
Tb927_05_v4	Tb5.NT.52	636174	637044	870	+	2.97
Tb927_05_v4	Tb5.NT.53	645256	644267	989	-	2.51
Tb927_05_v4	Tb5.NT.55	680823	680245	578	-	0.67
Tb927_05_v4	Tb5.NT.57	691714	692230	516	+	0.4
Tb927_05_v4	Tb5.NT.58	728030	729341	1311	+	5.25
Tb927_05_v4	Tb5.NT.60	776414	776718	304	+	0.99
Tb927_05_v4	Tb5.NT.61	779213	779778	565	+	2.1
Tb927_05_v4	Tb5.NT.62	784790	785591	801	+	1.84
Tb927_05_v4	Tb5.NT.63	872003	872721	718	+	0.35
Tb927_05_v4	Tb5.NT.65	876405	875245	1160	-	0.96
Tb927_05_v4	Tb5.NT.66	916607	915810	797	-	2.13
Tb927_05_v4	Tb5.NT.67	916970	916724	246	-	1.5
Tb927_05_v4	Tb5.NT.68	917984	917100	884	-	0.66
Tb927_05_v4	Tb5.NT.69	918649	918054	595	-	1.4
Tb927_05_v4	Tb5.NT.70	920259	918701	1558	-	0.25
Tb927_05_v4	Tb5.NT.71	921864	923157	1293	+	0.05
Tb927_05_v4	Tb5.NT.72	965831	965208	623	-	2.09
Tb927_05_v4	Tb5.NT.73	966910	965941	969	-	0.45
Tb927_05_v4	Tb5.NT.74	997546	997181	365	-	0.29
Tb927_05_v4	Tb5.NT.75	1026512	1026222	290	-	1.43
Tb927_05_v4	Tb5.NT.76	1099397	1098767	630	-	1.06
Tb927_05_v4	Tb5.NT.79	1100929	1102315	1386	+	0.69
Tb927_05_v4	Tb5.NT.80	1106302	1108014	1712	+	1.67
Tb927_05_v4	Tb5.NT.81	1121002	1121395	393	+	1.04
Tb927_05_v4	Tb5.NT.82	1167126	1168098	972	+	1.43
Tb927_05_v4	Tb5.NT.83	1211556	1212183	627	+	2.66
Tb927_05_v4	Tb5.NT.84	1230336	1233572	3236	+	2.75
Tb927_05_v4	Tb5.NT.85	1241160	1240300	860	-	0.38
Tb927_05_v4	Tb5.NT.86	1267547	1267253	294	-	0.61
Tb927_05_v4	Tb5.NT.87	1332336	1331749	587	-	1.15
Tb927_05_v4	Tb5.NT.88	1337640	1339639	1999	+	0.27
Tb927_05_v4	Tb5.NT.89	1339799	1341029	1230	+	0.43
Tb927_05_v4	Tb5.NT.90	1345598	1347549	1951	+	1.35
Tb927_05_v4	Tb5.NT.91	1352133	1353454	1321	+	3.41
Tb927_05_v4	Tb5.NT.92	1360180	1360903	723	+	4.39
Tb927_05_v4	Tb5.NT.93	1361012	1362232	1220	+	4.25
Tb927_05_v4	Tb5.NT.94	1362348	1363243	895	+	3.84
Tb927_05_v4	Tb5.NT.95	1370222	1373900	3678	+	0.95
Tb927_06_v4	Tb6.NT.1	9062	9700	638	+	2.2
Tb927_06_v4	Tb6.NT.2	9778	11349	1571	+	0.45
Tb927_06_v4	Tb6.NT.3	11442	12313	871	+	1.32
Tb927_06_v4	Tb6.NT.4	23485	26400	2915	+	10.54
Tb927_06_v4	Tb6.NT.5	32740	32156	584	-	1.97
Tb927_06_v4	Tb6.NT.6	33653	32881	772	-	0.73
Tb927_06_v4	Tb6.NT.7	34306	33766	540	-	0.28
Tb927_06_v4	Tb6.NT.8	38586	39701	1115	+	0.73
Tb927_06_v4	Tb6.NT.9	39752	41544	1792	+	2.37
Tb927_06_v4	Tb6.NT.10	45925	46720	795	+	0.33
Tb927_06_v4	Tb6.NT.11	76721	76028	693	-	2.87
Tb927_06_v4	Tb6.NT.12	77629	76857	772	-	0.27
Tb927_06_v4	Tb6.NT.13	78282	77790	492	-	1.03
Tb927_06_v4	Tb6.NT.14	90326	93218	2892	+	2.01
Tb927_06_v4	Tb6.NT.15	106485	107957	1472	+	0.35
Tb927_06_v4	Tb6.NT.16	108074	108799	725	+	3.11
Tb927_06_v4	Tb6.NT.17	108797	111745	2948	+	1.85
Tb927_06_v4	Tb6.NT.18	131873	130020	1853	-	2.21
Tb927_06_v4	Tb6.NT.19	143163	141374	1789	-	2.06
Tb927_06_v4	Tb6.NT.20	144752	143298	1454	-	1.37
Tb927_06_v4	Tb6.NT.21	148641	149199	558	+	1.03
Tb927_06_v4	Tb6.NT.22	149310	150083	773	+	0.78
Tb927_06_v4	Tb6.NT.23	150202	150791	589	+	1.19
Tb927_06_v4	Tb6.NT.24	160297	162160	1863	+	1.61
Tb927_06_v4	Tb6.NT.25	172643	174005	1362	+	0.28
Tb927_06_v4	Tb6.NT.26	182852	182310	542	-	1.15
Tb927_06_v4	Tb6.NT.27	189566	190467	901	+	0.68
Tb927_06_v4	Tb6.NT.28	192640	193953	1313	+	1.71
Tb927_06_v4	Tb6.NT.29	194060	195518	1458	+	1.47
Tb927_06_v4	Tb6.NT.30	204796	206097	1301	+	1.64
Tb927_06_v4	Tb6.NT.31	226530	226986	456	+	6.68
Tb927_06_v4	Tb6.NT.32	310089	308725	1364	-	2.71
Tb927_06_v4	Tb6.NT.35	424613	423918	695	-	0.27
Tb927_06_v4	Tb6.NT.36	477055	475800	1255	-	0.54
Tb927_06_v4	Tb6.NT.38	555833	555097	736	-	0.81
Tb927_06_v4	Tb6.NT.39	560046	559373	673	-	0.73
Tb927_06_v4	Tb6.NT.40	593447	592728	719	-	1.71
Tb927_06_v4	Tb6.NT.47	669535	669075	460	-	1.41
Tb927_06_v4	Tb6.NT.48	683878	683357	521	-	2.3
Tb927_06_v4	Tb6.NT.51	688811	689907	1096	+	0.17
Tb927_06_v4	Tb6.NT.52	692010	692990	980	+	1.8
Tb927_06_v4	Tb6.NT.53	693105	694084	979	+	2.08
Tb927_06_v4	Tb6.NT.54	694237	695660	1423	+	1.13
Tb927_06_v4	Tb6.NT.55	728983	729761	778	+	0.41
Tb927_06_v4	Tb6.NT.56	760982	761408	426	+	0.41
Tb927_06_v4	Tb6.NT.57	774905	777321	2416	+	0.67
Tb927_06_v4	Tb6.NT.58	777407	781535	4128	+	3.34
Tb927_06_v4	Tb6.NT.60	812157	812542	385	+	0.27
Tb927_06_v4	Tb6.NT.61	838340	838982	642	+	1.94
Tb927_06_v4	Tb6.NT.62	984963	986339	1376	+	0.47
Tb927_06_v4	Tb6.NT.63	986463	992155	5692	+	0.92
Tb927_06_v4	Tb6.NT.64	1006996	1001645	5351	-	2.5
Tb927_06_v4	Tb6.NT.65	1022272	1022012	260	-	1.04
Tb927_06_v4	Tb6.NT.66	1030705	1030416	289	-	0.13
Tb927_06_v4	Tb6.NT.67	1118371	1117589	782	-	2.57
Tb927_06_v4	Tb6.NT.68	1131008	1130449	559	-	0.83
Tb927_06_v4	Tb6.NT.69	1144347	1143813	534	-	0.79
Tb927_06_v4	Tb6.NT.70	1172353	1171859	494	-	1.11
Tb927_06_v4	Tb6.NT.71	1193741	1192949	792	-	6.09
Tb927_06_v4	Tb6.NT.72	1253225	1251976	1249	-	3.15
Tb927_06_v4	Tb6.NT.73	1279897	1278400	1497	-	0.15
Tb927_06_v4	Tb6.NT.74	1282986	1285427	2441	+	0.21
Tb927_06_v4	Tb6.NT.75	1294888	1295489	601	+	1.64
Tb927_06_v4	Tb6.NT.76	1308224	1308669	445	+	1.21
Tb927_06_v4	Tb6.NT.77	1393434	1394059	625	+	14.95
Tb927_06_v4	Tb6.NT.78	1413781	1417703	3922	+	2.43
Tb927_06_v4	Tb6.NT.79	1417808	1421364	3556	+	0.32
Tb927_07_v4	Tb7.NT.1	22449	19760	2689	-	2.06
Tb927_07_v4	Tb7.NT.2	44398	45143	745	+	5.23
Tb927_07_v4	Tb7.NT.3	56121	57350	1229	+	0.93
Tb927_07_v4	Tb7.NT.4	264480	265103	623	+	2.15
Tb927_07_v4	Tb7.NT.5	276785	277376	591	+	0.79
Tb927_07_v4	Tb7.NT.6	299944	300810	866	+	2.47
Tb927_07_v4	Tb7.NT.7	312767	313346	579	+	1.45
Tb927_07_v4	Tb7.NT.8	328499	329304	805	+	1.11
Tb927_07_v4	Tb7.NT.9	347279	350371	3092	+	0.53
Tb927_07_v4	Tb7.NT.10	420956	421250	294	+	2.67
Tb927_07_v4	Tb7.NT.11	432077	432698	621	+	2.09
Tb927_07_v4	Tb7.NT.12	460931	461535	604	+	0.69
Tb927_07_v4	Tb7.NT.13	525840	524268	1572	-	0.53
Tb927_07_v4	Tb7.NT.14	535521	534788	733	-	2.17
Tb927_07_v4	Tb7.NT.15	543836	543319	517	-	1.07
Tb927_07_v4	Tb7.NT.16	550085	543995	6090	-	3.87
Tb927_07_v4	Tb7.NT.17	550690	550116	574	-	1.52
Tb927_07_v4	Tb7.NT.18	556076	550800	5276	-	3.98
Tb927_07_v4	Tb7.NT.19	566750	566173	577	-	2.26
Tb927_07_v4	Tb7.NT.20	644391	644020	371	-	1.1
Tb927_07_v4	Tb7.NT.21	705150	704326	824	-	1.25
Tb927_07_v4	Tb7.NT.24	723052	723437	385	+	0.74
Tb927_07_v4	Tb7.NT.25	749919	750430	511	+	3.49
Tb927_07_v4	Tb7.NT.26	762590	763210	620	+	0.7
Tb927_07_v4	Tb7.NT.27	828804	830072	1268	+	4.25
Tb927_07_v4	Tb7.NT.30	838266	837674	592	-	0.37
Tb927_07_v4	Tb7.NT.31	849567	848927	640	-	2.97
Tb927_07_v4	Tb7.NT.32	857105	856618	487	-	0.7
Tb927_07_v4	Tb7.NT.33	888471	887412	1059	-	1.58
Tb927_07_v4	Tb7.NT.34	912976	912285	691	-	1.97
Tb927_07_v4	Tb7.NT.35	914884	914383	501	-	0.89
Tb927_07_v4	Tb7.NT.36	947703	946794	909	-	1.59
Tb927_07_v4	Tb7.NT.37	949928	949387	541	-	3.9
Tb927_07_v4	Tb7.NT.39	1018302	1019200	898	+	0.63
Tb927_07_v4	Tb7.NT.40	1020467	1021219	752	+	1.67
Tb927_07_v4	Tb7.NT.41	1030394	1032245	1851	+	1.79
Tb927_07_v4	Tb7.NT.42	1059609	1060315	706	+	2.04
Tb927_07_v4	Tb7.NT.44	1133686	1133448	238	-	1.45
Tb927_07_v4	Tb7.NT.45	1139400	1138395	1005	-	2.43
Tb927_07_v4	Tb7.NT.46	1161045	1160475	570	-	1.49
Tb927_07_v4	Tb7.NT.47	1174811	1174267	544	-	2.23
Tb927_07_v4	Tb7.NT.48	1184962	1184391	571	-	2.22
Tb927_07_v4	Tb7.NT.49	1203406	1202885	521	-	4.11
Tb927_07_v4	Tb7.NT.50	1239156	1238519	637	-	0.17
Tb927_07_v4	Tb7.NT.51	1243284	1243856	572	+	1.05
Tb927_07_v4	Tb7.NT.52	1246455	1245488	967	-	29.45
Tb927_07_v4	Tb7.NT.53	1248614	1248407	207	-	1.31
Tb927_07_v4	Tb7.NT.54	1286086	1285543	543	-	0.99
Tb927_07_v4	Tb7.NT.55	1300124	1299453	671	-	2.17
Tb927_07_v4	Tb7.NT.56	1309531	1308165	1366	-	1.11
Tb927_07_v4	Tb7.NT.59	1334541	1335059	518	+	2
Tb927_07_v4	Tb7.NT.60	1502945	1503272	327	+	0.97
Tb927_07_v4	Tb7.NT.61	1510066	1510504	438	+	0.39
Tb927_07_v4	Tb7.NT.62	1516315	1516724	409	+	0.97
Tb927_07_v4	Tb7.NT.63	1520449	1521266	817	+	1.63
Tb927_07_v4	Tb7.NT.64	1536625	1537300	675	+	0.95
Tb927_07_v4	Tb7.NT.65	1555531	1556058	527	+	0.47
Tb927_07_v4	Tb7.NT.66	1564469	1568155	3686	+	0.95
Tb927_07_v4	Tb7.NT.67	1595740	1599022	3282	+	2.97
Tb927_07_v4	Tb7.NT.68	1617583	1617943	360	+	0.46
Tb927_07_v4	Tb7.NT.69	1618031	1618779	748	+	0.39
Tb927_07_v4	Tb7.NT.70	1632738	1630731	2007	-	1.07
Tb927_07_v4	Tb7.NT.71	1639295	1637287	2008	-	1.9
Tb927_07_v4	Tb7.NT.72	1645854	1643846	2008	-	1.47
Tb927_07_v4	Tb7.NT.73	1652403	1650445	1958	-	1.22
Tb927_07_v4	Tb7.NT.74	1658705	1657422	1283	-	2.01
Tb927_07_v4	Tb7.NT.75	1688801	1687688	1113	-	4.85
Tb927_07_v4	Tb7.NT.76	1689366	1688946	420	-	0.58
Tb927_07_v4	Tb7.NT.77	1716072	1714991	1081	-	0.9
Tb927_07_v4	Tb7.NT.78	1743780	1742928	852	-	2.19
Tb927_07_v4	Tb7.NT.79	1745114	1743893	1221	-	0.69
Tb927_07_v4	Tb7.NT.81	1749134	1750879	1745	+	2.62
Tb927_07_v4	Tb7.NT.82	1756003	1756766	763	+	4.71
Tb927_07_v4	Tb7.NT.84	1872245	1871263	982	-	1.87
Tb927_07_v4	Tb7.NT.85	1885698	1884885	813	-	3.51
Tb927_07_v4	Tb7.NT.86	1886641	1885739	902	-	2.08
Tb927_07_v4	Tb7.NT.87	1887109	1886698	411	-	1.53
Tb927_07_v4	Tb7.NT.88	1888044	1887175	869	-	2.91
Tb927_07_v4	Tb7.NT.90	1899598	1897513	2085	-	0.81
Tb927_07_v4	Tb7.NT.91	1901549	1900690	859	-	0.27
Tb927_07_v4	Tb7.NT.92	1902970	1901696	1274	-	0.27
Tb927_07_v4	Tb7.NT.93	1914835	1911818	3017	-	1.52
Tb927_07_v4	Tb7.NT.94	1915851	1914915	936	-	3.85
Tb927_07_v4	Tb7.NT.95	1920920	1919267	1653	-	3.55
Tb927_07_v4	Tb7.NT.96	1921843	1920995	848	-	6.74
Tb927_07_v4	Tb7.NT.97	1923807	1921796	2011	-	2.88
Tb927_07_v4	Tb7.NT.100	1927486	1928252	766	+	4.62
Tb927_07_v4	Tb7.NT.101	1928354	1928758	404	+	2.21
Tb927_07_v4	Tb7.NT.102	1928861	1929618	757	+	1.62
Tb927_07_v4	Tb7.NT.103	1931574	1932752	1178	+	10.9
Tb927_07_v4	Tb7.NT.105	1996850	1996219	631	-	1.11
Tb927_07_v4	Tb7.NT.106	2035835	2035206	629	-	3.23
Tb927_07_v4	Tb7.NT.107	2060089	2059038	1051	-	4.39
Tb927_07_v4	Tb7.NT.108	2079519	2078857	662	-	2.36
Tb927_07_v4	Tb7.NT.109	2119924	2119253	671	-	2.41
Tb927_07_v4	Tb7.NT.110	2139442	2137897	1545	-	2.17
Tb927_07_v4	Tb7.NT.111	2156336	2151436	4900	-	3.39
Tb927_07_v4	Tb7.NT.112	2162737	2165174	2437	+	3.03
Tb927_07_v4	Tb7.NT.113	2167064	2168672	1608	+	1.65
Tb927_07_v4	Tb7.NT.114	2168765	2171390	2625	+	2.11
Tb927_07_v4	Tb7.NT.115	2171548	2173619	2071	+	1.52
Tb927_07_v4	Tb7.NT.116	2175397	2176224	827	+	4.25
Tb927_08_v4	Tb8.NT.1	60888	58429	2459	-	3.55
Tb927_08_v4	Tb8.NT.2	137806	136845	961	-	1.18
Tb927_08_v4	Tb8.NT.3	138487	137932	555	-	0.07
Tb927_08_v4	Tb8.NT.4	148012	146468	1544	-	1.02
Tb927_08_v4	Tb8.NT.5	151497	149960	1537	-	2.09
Tb927_08_v4	Tb8.NT.6	169182	168705	477	-	1.03
Tb927_08_v4	Tb8.NT.7	169788	169294	494	-	7.1
Tb927_08_v4	Tb8.NT.8	171709	171178	531	-	0.84
Tb927_08_v4	Tb8.NT.9	189777	189238	539	-	0.63
Tb927_08_v4	Tb8.NT.10	195097	194424	673	-	0.42
Tb927_08_v4	Tb8.NT.11	202899	200670	2229	-	5.93
Tb927_08_v4	Tb8.NT.12	211143	210049	1094	-	2.39
Tb927_08_v4	Tb8.NT.13	267403	267137	266	-	4.59
Tb927_08_v4	Tb8.NT.14	272155	271672	483	-	0.57
Tb927_08_v4	Tb8.NT.15	297023	296502	521	-	1.19
Tb927_08_v4	Tb8.NT.16	310436	309497	939	-	1.5
Tb927_08_v4	Tb8.NT.17	374817	374582	235	-	5.54
Tb927_08_v4	Tb8.NT.18	418533	417773	760	-	4.55
Tb927_08_v4	Tb8.NT.19	423747	422965	782	-	3.79
Tb927_08_v4	Tb8.NT.20	426182	425785	397	-	1
Tb927_08_v4	Tb8.NT.22	513118	513754	636	+	2.31
Tb927_08_v4	Tb8.NT.23	530856	531259	403	+	1.47
Tb927_08_v4	Tb8.NT.30	545906	546373	467	+	0.48
Tb927_08_v4	Tb8.NT.32	557581	554633	2948	-	0.73
Tb927_08_v4	Tb8.NT.33	619799	619297	502	-	6.73
Tb927_08_v4	Tb8.NT.36	626073	626434	361	+	0.55
Tb927_08_v4	Tb8.NT.37	626529	627112	583	+	1.3
Tb927_08_v4	Tb8.NT.39	675099	675527	428	+	4.21
Tb927_08_v4	Tb8.NT.41	739390	739601	211	+	2.97
Tb927_08_v4	Tb8.NT.42	767297	767521	224	+	1.05
Tb927_08_v4	Tb8.NT.43	791868	792734	866	+	1.12
Tb927_08_v4	Tb8.NT.44	798312	800750	2438	+	1.21
Tb927_08_v4	Tb8.NT.45	809870	810316	446	+	4.81
Tb927_08_v4	Tb8.NT.46	812791	813216	425	+	2.39
Tb927_08_v4	Tb8.NT.47	837004	837468	464	+	0.72
Tb927_08_v4	Tb8.NT.48	847205	847959	754	+	6.25
Tb927_08_v4	Tb8.NT.49	854023	855550	1527	+	0.7
Tb927_08_v4	Tb8.NT.50	855738	856410	672	+	0.43
Tb927_08_v4	Tb8.NT.51	856520	857230	710	+	0.35
Tb927_08_v4	Tb8.NT.52	877266	878014	748	+	1
Tb927_08_v4	Tb8.NT.53	879649	880950	1301	+	0.81
Tb927_08_v4	Tb8.NT.54	881054	881675	621	+	2.28
Tb927_08_v4	Tb8.NT.55	892400	893271	871	+	1.14
Tb927_08_v4	Tb8.NT.56	945614	945885	271	+	1.04
Tb927_08_v4	Tb8.NT.57	1035737	1036755	1018	+	1.47
Tb927_08_v4	Tb8.NT.58	1044764	1045548	784	+	0.35
Tb927_08_v4	Tb8.NT.59	1045708	1046766	1058	+	0.53
Tb927_08_v4	Tb8.NT.60	1049850	1050624	774	+	2.39
Tb927_08_v4	Tb8.NT.61	1057167	1056520	647	-	1.17
Tb927_08_v4	Tb8.NT.62	1082506	1082030	476	-	0.71
Tb927_08_v4	Tb8.NT.63	1084584	1084170	414	-	0.38
Tb927_08_v4	Tb8.NT.64	1087847	1087536	311	-	0.96
Tb927_08_v4	Tb8.NT.65	1100024	1099097	927	-	3.11
Tb927_08_v4	Tb8.NT.66	1157056	1155860	1196	-	2.14
Tb927_08_v4	Tb8.NT.67	1159616	1158561	1055	-	1.91
Tb927_08_v4	Tb8.NT.68	1162242	1161177	1065	-	1.67
Tb927_08_v4	Tb8.NT.69	1169282	1168771	511	-	1.23
Tb927_08_v4	Tb8.NT.70	1172928	1172101	827	-	0.98
Tb927_08_v4	Tb8.NT.71	1231186	1230363	823	-	3.56
Tb927_08_v4	Tb8.NT.72	1245924	1245267	657	-	0.39
Tb927_08_v4	Tb8.NT.73	1305834	1305299	535	-	1.07
Tb927_08_v4	Tb8.NT.74	1377556	1377077	479	-	5.51
Tb927_08_v4	Tb8.NT.75	1378018	1377673	345	-	1.01
Tb927_08_v4	Tb8.NT.76	1398072	1397280	792	-	1.14
Tb927_08_v4	Tb8.NT.78	1449813	1450383	570	+	0.56
Tb927_08_v4	Tb8.NT.79	1450508	1451363	855	+	2.67
Tb927_08_v4	Tb8.NT.80	1451476	1452225	749	+	0.95
Tb927_08_v4	Tb8.NT.81	1456241	1456895	654	+	1.91
Tb927_08_v4	Tb8.NT.82	1469613	1470065	452	+	1.33
Tb927_08_v4	Tb8.NT.83	1485652	1486105	453	+	0.75
Tb927_08_v4	Tb8.NT.84	1529073	1529306	233	+	1.03
Tb927_08_v4	Tb8.NT.85	1602103	1603340	1237	-	3.99
Tb927_08_v4	Tb8.NT.88	1611645	1613011	1366	+	2.04
Tb927_08_v4	Tb8.NT.89	1616737	1617251	514	+	2.55
Tb927_08_v4	Tb8.NT.90	1621516	1622758	1242	+	1.48
Tb927_08_v4	Tb8.NT.91	1629953	1630499	546	+	0.28
Tb927_08_v4	Tb8.NT.92	1733220	1734079	859	+	1.14
Tb927_08_v4	Tb8.NT.93	1762415	1762818	403	+	34.96
Tb927_08_v4	Tb8.NT.94	1762963	1763379	416	+	59.19
Tb927_08_v4	Tb8.NT.95	1763474	1764050	576	+	86.3
Tb927_08_v4	Tb8.NT.96	1773449	1774148	699	+	3.58
Tb927_08_v4	Tb8.NT.97	1795248	1795471	223	+	90.17
Tb927_08_v4	Tb8.NT.98	1865021	1866508	1487	+	4.55
Tb927_08_v4	Tb8.NT.99	1879137	1880305	1168	+	2.88
Tb927_08_v4	Tb8.NT.100	1982765	1982230	535	-	2.17
Tb927_08_v4	Tb8.NT.103	2014042	2015146	1104	+	2.24
Tb927_08_v4	Tb8.NT.104	2015248	2016191	943	+	4.13
Tb927_08_v4	Tb8.NT.105	2032010	2032465	455	+	0.72
Tb927_08_v4	Tb8.NT.106	2055908	2056341	433	+	0.84
Tb927_08_v4	Tb8.NT.107	2081087	2081853	766	+	3.99
Tb927_08_v4	Tb8.NT.108	2081995	2082836	841	+	3.27
Tb927_08_v4	Tb8.NT.109	2086635	2087984	1349	+	1.62
Tb927_08_v4	Tb8.NT.110	2103127	2102811	316	-	0.49
Tb927_08_v4	Tb8.NT.111	2105871	2103189	2682	-	0.57
Tb927_08_v4	Tb8.NT.112	2106443	2105953	490	-	2.15
Tb927_08_v4	Tb8.NT.115	2119765	2121827	2062	+	2.07
Tb927_08_v4	Tb8.NT.116	2141630	2142360	730	+	4.84
Tb927_08_v4	Tb8.NT.117	2173635	2174207	572	+	2.51
Tb927_08_v4	Tb8.NT.118	2180026	2180998	972	+	1.71
Tb927_08_v4	Tb8.NT.119	2192932	2194158	1226	+	2.85
Tb927_08_v4	Tb8.NT.120	2204285	2204680	395	+	0.15
Tb927_08_v4	Tb8.NT.121	2218731	2219654	923	+	1.37
Tb927_08_v4	Tb8.NT.122	2219780	2220950	1170	+	2.06
Tb927_08_v4	Tb8.NT.123	2225811	2226449	638	+	2.07
Tb927_08_v4	Tb8.NT.124	2226540	2227868	1328	+	1.05
Tb927_08_v4	Tb8.NT.125	2229691	2230326	635	+	0.88
Tb927_08_v4	Tb8.NT.126	2237617	2236500	1117	-	0.65
Tb927_08_v4	Tb8.NT.127	2243300	2244500	1200	+	1.69
Tb927_08_v4	Tb8.NT.128	2244584	2246360	1776	+	4.63
Tb927_08_v4	Tb8.NT.129	2250986	2251239	253	+	0.75
Tb927_08_v4	Tb8.NT.130	2255528	2256812	1284	+	3.39
Tb927_08_v4	Tb8.NT.131	2265134	2265610	476	+	0.57
Tb927_08_v4	Tb8.NT.132	2296959	2298369	1410	+	1.4
Tb927_08_v4	Tb8.NT.133	2337600	2338015	415	+	0.33
Tb927_08_v4	Tb8.NT.134	2344381	2344732	351	+	0.59
Tb927_08_v4	Tb8.NT.135	2378532	2379804	1272	+	0.31
Tb927_08_v4	Tb8.NT.136	2381721	2382502	781	+	1.17
Tb927_08_v4	Tb8.NT.137	2394351	2394910	559	+	1.55
Tb927_08_v4	Tb8.NT.138	2405600	2405894	294	+	0.82
Tb927_08_v4	Tb8.NT.139	2409886	2410487	601	+	3.93
Tb927_08_v4	Tb8.NT.140	2414936	2415977	1041	+	1.06
Tb927_08_v4	Tb8.NT.141	2430189	2431067	878	+	2.56
Tb927_08_v4	Tb8.NT.142	2435318	2439290	3972	+	1.37
Tb927_08_v4	Tb8.NT.143	2450495	2451419	924	+	0.74
Tb927_08_v4	Tb8.NT.144	2459448	2459957	509	+	0.44
Tb927_08_v4	Tb8.NT.145	2477604	2478880	1276	+	1.92
Tb927_08_v4	Tb8.NT.146	2478923	2479535	612	+	2.6
Tb927_09_v4	Tb9.NT.1	175463	176439	976	+	0.28
Tb927_09_v4	Tb9.NT.2	180395	182255	1860	+	0.78
Tb927_09_v4	Tb9.NT.3	332990	332561	429	-	2.29
Tb927_09_v4	Tb9.NT.4	333616	333110	506	-	1.04
Tb927_09_v4	Tb9.NT.5	351150	350538	612	-	1.31
Tb927_09_v4	Tb9.NT.97	435535	430226	5309	-	0.21
Tb927_09_v4	Tb9.NT.6	445140	444868	272	-	2.63
Tb927_09_v4	Tb9.NT.7	451784	451144	640	-	3.93
Tb927_09_v4	Tb9.NT.8	454270	453644	626	-	1.77
Tb927_09_v4	Tb9.NT.9	455820	454381	1439	-	2.47
Tb927_09_v4	Tb9.NT.10	457342	456911	431	-	1.6
Tb927_09_v4	Tb9.NT.98	467587	457453	10134	-	7.67
Tb927_09_v4	Tb9.NT.11	473185	471734	1451	-	1.95
Tb927_09_v4	Tb9.NT.12	510028	509265	763	-	0.31
Tb927_09_v4	Tb9.NT.13	551549	550615	934	-	0.59
Tb927_09_v4	Tb9.NT.14	566269	565811	458	-	0.75
Tb927_09_v4	Tb9.NT.15	577533	577240	293	-	0.91
Tb927_09_v4	Tb9.NT.16	602189	601061	1128	-	3.87
Tb927_09_v4	Tb9.NT.99	616620	615962	658	-	4.31
Tb927_09_v4	Tb9.NT.17	634403	632759	1644	-	0.68
Tb927_09_v4	Tb9.NT.18	639684	640929	1245	+	0.43
Tb927_09_v4	Tb9.NT.19	651637	652863	1226	+	3.17
Tb927_09_v4	Tb9.NT.20	714632	715317	685	+	5.44
Tb927_09_v4	Tb9.NT.100	721119	721785	666	+	1.32
Tb927_09_v4	Tb9.NT.21	725463	726660	1197	+	2.15
Tb927_09_v4	Tb9.NT.22	728759	729908	1149	+	1.59
Tb927_09_v4	Tb9.NT.24	746269	746581	312	+	1.15
Tb927_09_v4	Tb9.NT.28	820568	820998	430	+	0.77
Tb927_09_v4	Tb9.NT.29	831096	829614	1482	-	0.95
Tb927_09_v4	Tb9.NT.30	835368	836709	1341	+	1.58
Tb927_09_v4	Tb9.NT.31	863317	863706	389	+	3.55
Tb927_09_v4	Tb9.NT.32	902867	903194	327	+	1.59
Tb927_09_v4	Tb9.NT.34	960797	961102	305	+	10.11
Tb927_09_v4	Tb9.NT.35	961199	961762	563	+	2.77
Tb927_09_v4	Tb9.NT.36	977945	978328	383	+	1.63
Tb927_09_v4	Tb9.NT.37	1017338	1017736	398	+	0.46
Tb927_09_v4	Tb9.NT.38	1020983	1021661	678	+	0.91
Tb927_09_v4	Tb9.NT.39	1057690	1060355	2665	+	1.29
Tb927_09_v4	Tb9.NT.40	1074079	1074814	735	+	3.13
Tb927_09_v4	Tb9.NT.41	1078059	1079140	1081	+	4.73
Tb927_09_v4	Tb9.NT.42	1102147	1103133	986	+	3.11
Tb927_09_v4	Tb9.NT.44	1130698	1131572	874	+	1.26
Tb927_09_v4	Tb9.NT.45	1197112	1196671	441	-	2.51
Tb927_09_v4	Tb9.NT.46	1213337	1213027	310	-	0.93
Tb927_09_v4	Tb9.NT.47	1221101	1220583	518	-	2.16
Tb927_09_v4	Tb9.NT.48	1233882	1230849	3033	-	0.85
Tb927_09_v4	Tb9.NT.101	1266600	1265550	1050	-	2.23
Tb927_09_v4	Tb9.NT.49	1280498	1279670	828	-	3.32
Tb927_09_v4	Tb9.NT.50	1331820	1331494	326	-	0.87
Tb927_09_v4	Tb9.NT.51	1347459	1346391	1068	-	4.19
Tb927_09_v4	Tb9.NT.52	1370609	1369957	652	-	13.79
Tb927_09_v4	Tb9.NT.53	1378202	1377334	868	-	1.37
Tb927_09_v4	Tb9.NT.54	1379271	1378287	984	-	1.09
Tb927_09_v4	Tb9.NT.55	1380331	1379360	971	-	2.11
Tb927_09_v4	Tb9.NT.56	1380846	1380403	443	-	3.01
Tb927_09_v4	Tb9.NT.102	1386777	1382800	3977	-	0.51
Tb927_09_v4	Tb9.NT.58	1470368	1469785	583	-	0.61
Tb927_09_v4	Tb9.NT.60	1509494	1508358	1136	-	1.54
Tb927_09_v4	Tb9.NT.61	1511274	1510368	906	-	3.69
Tb927_09_v4	Tb9.NT.103	1560612	1560107	505	-	0.19
Tb927_09_v4	Tb9.NT.104	1566550	1560714	5836	-	1.23
Tb927_09_v4	Tb9.NT.63	1733648	1734341	693	+	1.75
Tb927_09_v4	Tb9.NT.64	1742395	1743043	648	+	2.01
Tb927_09_v4	Tb9.NT.65	1755095	1756955	1860	+	3.3
Tb927_09_v4	Tb9.NT.67	1773394	1773801	407	+	0.71
Tb927_09_v4	Tb9.NT.105	1822081	1822986	905	+	1.03
Tb927_09_v4	Tb9.NT.106	1865684	1867813	2129	+	0.61
Tb927_09_v4	Tb9.NT.68	1871614	1871900	286	+	2.49
Tb927_09_v4	Tb9.NT.69	1876402	1879562	3160	+	3.2
Tb927_09_v4	Tb9.NT.70	1955370	1955926	556	+	1.55
Tb927_09_v4	Tb9.NT.71	2030267	2031075	808	+	0.93
Tb927_09_v4	Tb9.NT.107	2037375	2036260	1115	-	1.13
Tb927_09_v4	Tb9.NT.72	2038198	2037482	716	-	1.93
Tb927_09_v4	Tb9.NT.73	2067117	2066734	383	-	0.19
Tb927_09_v4	Tb9.NT.74	2070770	2070418	352	-	0.19
Tb927_09_v4	Tb9.NT.75	2093825	2093341	484	-	1.31
Tb927_09_v4	Tb9.NT.76	2130320	2129716	604	-	2.21
Tb927_09_v4	Tb9.NT.77	2135850	2135351	499	-	0.43
Tb927_09_v4	Tb9.NT.78	2209675	2209059	616	-	3.63
Tb927_09_v4	Tb9.NT.79	2221074	2221605	531	+	1.45
Tb927_09_v4	Tb9.NT.80	2221755	2223552	1797	+	1.79
Tb927_09_v4	Tb9.NT.81	2226308	2229983	3675	+	2.8
Tb927_09_v4	Tb9.NT.82	2233671	2234510	839	+	1.35
Tb927_09_v4	Tb9.NT.83	2234644	2236120	1476	+	0.23
Tb927_09_v4	Tb9.NT.84	2284585	2286469	1884	+	0.32
Tb927_09_v4	Tb9.NT.85	2286629	2288469	1840	+	1.65
Tb927_09_v4	Tb9.NT.86	2291164	2292181	1017	+	2.05
Tb927_09_v4	Tb9.NT.87	2310226	2310879	653	+	3.48
Tb927_09_v4	Tb9.NT.88	2313738	2314222	484	+	1.17
Tb927_09_v4	Tb9.NT.89	2365403	2367515	2112	+	0.28
Tb927_09_v4	Tb9.NT.90	2395226	2395943	717	+	0.72
Tb927_09_v4	Tb9.NT.91	2462536	2460989	1547	-	3.43
Tb927_09_v4	Tb9.NT.108	2467356	2468824	1468	+	0.27
Tb927_09_v4	Tb9.NT.92	2468936	2470082	1146	+	1.59
Tb927_09_v4	Tb9.NT.93	2470125	2471895	1770	+	1.8
Tb927_09_v4	Tb9.NT.94	2484113	2482173	1940	-	0.65
Tb927_09_v4	Tb9.NT.95	2489774	2488388	1386	-	1.09
Tb927_09_v4	Tb9.NT.96	2494256	2495259	1003	+	1.65
Tb927_10_v4	Tb10.NT.1	65370	66256	886	+	1.49
Tb927_10_v4	Tb10.NT.2	66395	67021	626	+	0.27
Tb927_10_v4	Tb10.NT.3	67211	67663	452	+	0.43
Tb927_10_v4	Tb10.NT.4	118149	118540	391	+	1.83
Tb927_10_v4	Tb10.NT.5	188728	189460	732	+	1.12
Tb927_10_v4	Tb10.NT.6	256127	256519	392	+	1.27
Tb927_10_v4	Tb10.NT.7	332018	331230	788	-	0.65
Tb927_10_v4	Tb10.NT.8	365228	364623	605	-	1.29
Tb927_10_v4	Tb10.NT.10	391628	391068	560	-	1.57
Tb927_10_v4	Tb10.NT.11	424697	424300	397	-	0.44
Tb927_10_v4	Tb10.NT.12	433570	433077	493	-	2.61
Tb927_10_v4	Tb10.NT.13	437713	437380	333	-	2.22
Tb927_10_v4	Tb10.NT.14	451360	452256	896	+	0.89
Tb927_10_v4	Tb10.NT.180	464317	462666	1651	-	1.94
Tb927_10_v4	Tb10.NT.179	465585	464384	1201	-	1.16
Tb927_10_v4	Tb10.NT.15	470544	469627	917	-	1.18
Tb927_10_v4	Tb10.NT.181	471500	470672	828	-	0.05
Tb927_10_v4	Tb10.NT.16	478215	479146	931	+	0.51
Tb927_10_v4	Tb10.NT.17	484702	485459	757	+	3.01
Tb927_10_v4	Tb10.NT.18	485558	486094	536	+	1.72
Tb927_10_v4	Tb10.NT.19	579680	580188	508	+	0.32
Tb927_10_v4	Tb10.NT.20	590085	591139	1054	+	1.66
Tb927_10_v4	Tb10.NT.21	611890	612506	616	+	0.62
Tb927_10_v4	Tb10.NT.22	615847	616367	520	+	1.15
Tb927_10_v4	Tb10.NT.23	622814	622037	777	-	2.03
Tb927_10_v4	Tb10.NT.24	629125	627971	1154	-	1.57
Tb927_10_v4	Tb10.NT.25	636472	637326	854	+	0.63
Tb927_10_v4	Tb10.NT.26	641996	642655	659	+	2.43
Tb927_10_v4	Tb10.NT.27	646305	647064	759	+	2.37
Tb927_10_v4	Tb10.NT.28	649937	650593	656	+	2.87
Tb927_10_v4	Tb10.NT.29	678112	678782	670	+	1.73
Tb927_10_v4	Tb10.NT.30	702687	703100	413	+	1.32
Tb927_10_v4	Tb10.NT.31	731070	731640	570	+	0.67
Tb927_10_v4	Tb10.NT.33	752670	752957	287	+	2.83
Tb927_10_v4	Tb10.NT.34	762978	764517	1539	+	2.04
Tb927_10_v4	Tb10.NT.35	776100	777170	1070	+	0.39
Tb927_10_v4	Tb10.NT.36	792383	793404	1021	+	1.39
Tb927_10_v4	Tb10.NT.37	800424	801449	1025	+	0.59
Tb927_10_v4	Tb10.NT.38	803026	805032	2006	+	1.13
Tb927_10_v4	Tb10.NT.39	827697	828134	437	+	1.43
Tb927_10_v4	Tb10.NT.40	911116	911713	597	+	0.59
Tb927_10_v4	Tb10.NT.41	937840	938657	817	+	1.8
Tb927_10_v4	Tb10.NT.42	941727	941086	641	-	1.62
Tb927_10_v4	Tb10.NT.43	964855	964395	460	-	0.45
Tb927_10_v4	Tb10.NT.46	1083196	1082372	824	-	3.81
Tb927_10_v4	Tb10.NT.47	1097926	1097410	516	-	4.32
Tb927_10_v4	Tb10.NT.48	1100870	1100226	644	-	0.98
Tb927_10_v4	Tb10.NT.49	1101922	1101016	906	-	0.51
Tb927_10_v4	Tb10.NT.50	1123783	1124341	558	+	1.13
Tb927_10_v4	Tb10.NT.51	1242678	1244271	1593	+	3.78
Tb927_10_v4	Tb10.NT.52	1264577	1265120	543	+	2.32
Tb927_10_v4	Tb10.NT.53	1288900	1289754	854	+	3.52
Tb927_10_v4	Tb10.NT.55	1346517	1347318	801	+	0.63
Tb927_10_v4	Tb10.NT.56	1348181	1348781	600	+	2.17
Tb927_10_v4	Tb10.NT.57	1415027	1415727	700	+	0.66
Tb927_10_v4	Tb10.NT.58	1418934	1419794	860	+	0.64
Tb927_10_v4	Tb10.NT.60	1525638	1524139	1499	-	0.54
Tb927_10_v4	Tb10.NT.61	1528584	1528267	317	-	1.06
Tb927_10_v4	Tb10.NT.62	1613807	1612512	1295	-	6.38
Tb927_10_v4	Tb10.NT.63	1621199	1620016	1183	-	1.48
Tb927_10_v4	Tb10.NT.64	1622426	1621328	1098	-	1.54
Tb927_10_v4	Tb10.NT.65	1623414	1622550	864	-	2.33
Tb927_10_v4	Tb10.NT.66	1624044	1623524	520	-	0.74
Tb927_10_v4	Tb10.NT.67	1631595	1632032	437	+	0.13
Tb927_10_v4	Tb10.NT.68	1632129	1632419	290	+	3.74
Tb927_10_v4	Tb10.NT.69	1655676	1656385	709	+	2.99
Tb927_10_v4	Tb10.NT.70	1679047	1679930	883	+	2.49
Tb927_10_v4	Tb10.NT.71	1699828	1701925	2097	+	2.25
Tb927_10_v4	Tb10.NT.72	1720644	1721085	441	+	0.46
Tb927_10_v4	Tb10.NT.73	1722512	1722780	268	+	1.65
Tb927_10_v4	Tb10.NT.74	1728344	1728888	544	+	11.41
Tb927_10_v4	Tb10.NT.182	1728986	1731333	2347	+	1.48
Tb927_10_v4	Tb10.NT.77	1824759	1823486	1273	-	1.37
Tb927_10_v4	Tb10.NT.78	1836967	1836695	272	-	1.43
Tb927_10_v4	Tb10.NT.79	1843049	1842201	848	-	2.56
Tb927_10_v4	Tb10.NT.80	1859119	1858450	669	-	1.3
Tb927_10_v4	Tb10.NT.81	1865820	1864717	1103	-	0.71
Tb927_10_v4	Tb10.NT.183	1866741	1865917	824	-	0.46
Tb927_10_v4	Tb10.NT.184	1869320	1866872	2448	-	0.31
Tb927_10_v4	Tb10.NT.82	1878697	1877793	904	-	1.99
Tb927_10_v4	Tb10.NT.83	1911316	1910572	744	-	2.27
Tb927_10_v4	Tb10.NT.84	1924075	1923591	484	-	3.36
Tb927_10_v4	Tb10.NT.86	1959305	1958700	605	-	5.07
Tb927_10_v4	Tb10.NT.87	1968449	1967971	478	-	4.88
Tb927_10_v4	Tb10.NT.88	1970712	1969951	761	-	2.17
Tb927_10_v4	Tb10.NT.89	1979171	1978544	627	-	1.8
Tb927_10_v4	Tb10.NT.90	1999208	1998680	528	-	2.26
Tb927_10_v4	Tb10.NT.91	2015112	2014625	487	-	1.44
Tb927_10_v4	Tb10.NT.92	2021829	2020937	892	-	2.65
Tb927_10_v4	Tb10.NT.94	2046601	2047198	597	+	6.97
Tb927_10_v4	Tb10.NT.95	2071716	2072277	561	+	4.05
Tb927_10_v4	Tb10.NT.96	2086316	2086972	656	+	1.71
Tb927_10_v4	Tb10.NT.100	2199206	2199922	716	+	17.71
Tb927_10_v4	Tb10.NT.101	2215200	2215578	378	+	0.73
Tb927_10_v4	Tb10.NT.102	2235735	2236113	378	+	2.74
Tb927_10_v4	Tb10.NT.103	2268928	2270878	1950	+	2.86
Tb927_10_v4	Tb10.NT.104	2296324	2298374	2050	+	0.75
Tb927_10_v4	Tb10.NT.105	2298489	2298915	426	+	1.16
Tb927_10_v4	Tb10.NT.106	2300211	2301823	1612	+	2.66
Tb927_10_v4	Tb10.NT.107	2301893	2303409	1516	+	1.86
Tb927_10_v4	Tb10.NT.109	2325390	2326805	1415	+	3.08
Tb927_10_v4	Tb10.NT.110	2349828	2350605	777	+	2.83
Tb927_10_v4	Tb10.NT.111	2383648	2384342	694	+	5.49
Tb927_10_v4	Tb10.NT.112	2389065	2389497	432	+	1.29
Tb927_10_v4	Tb10.NT.113	2402746	2403421	675	+	3.75
Tb927_10_v4	Tb10.NT.114	2434730	2435291	561	+	1.11
Tb927_10_v4	Tb10.NT.115	2442606	2443228	622	+	0.92
Tb927_10_v4	Tb10.NT.116	2478464	2478134	330	-	2.21
Tb927_10_v4	Tb10.NT.117	2479320	2478585	735	-	5.47
Tb927_10_v4	Tb10.NT.118	2480653	2480293	360	-	4.85
Tb927_10_v4	Tb10.NT.119	2485148	2484060	1088	-	1.71
Tb927_10_v4	Tb10.NT.120	2551137	2550331	806	-	5.47
Tb927_10_v4	Tb10.NT.121	2575118	2574259	859	-	2.53
Tb927_10_v4	Tb10.NT.122	2595473	2594317	1156	-	1.81
Tb927_10_v4	Tb10.NT.123	2597262	2595595	1667	-	1.25
Tb927_10_v4	Tb10.NT.124	2599234	2597330	1904	-	0.2
Tb927_10_v4	Tb10.NT.125	2619692	2619141	551	-	3.63
Tb927_10_v4	Tb10.NT.126	2623767	2623349	418	-	1.71
Tb927_10_v4	Tb10.NT.127	2657747	2657259	488	-	3.34
Tb927_10_v4	Tb10.NT.128	2687434	2684286	3148	-	1.59
Tb927_10_v4	Tb10.NT.129	2693189	2695027	1838	+	1.6
Tb927_10_v4	Tb10.NT.130	2759251	2760216	965	+	0.82
Tb927_10_v4	Tb10.NT.131	2861701	2864584	2883	+	1.65
Tb927_10_v4	Tb10.NT.132	2872888	2873319	431	+	0.61
Tb927_10_v4	Tb10.NT.133	2910824	2911159	335	+	2.34
Tb927_10_v4	Tb10.NT.134	2933328	2932804	524	-	2.05
Tb927_10_v4	Tb10.NT.135	2957134	2956317	817	-	1.73
Tb927_10_v4	Tb10.NT.136	2970259	2969787	472	-	1.24
Tb927_10_v4	Tb10.NT.137	2972323	2971664	659	-	1.95
Tb927_10_v4	Tb10.NT.138	2973255	2972420	835	-	1.14
Tb927_10_v4	Tb10.NT.139	2979638	2978741	897	-	0.8
Tb927_10_v4	Tb10.NT.140	3024900	3024536	364	-	0.25
Tb927_10_v4	Tb10.NT.185	3098641	3100404	1763	+	0.21
Tb927_10_v4	Tb10.NT.141	3105186	3105782	596	+	0.47
Tb927_10_v4	Tb10.NT.142	3117531	3116935	596	-	1.74
Tb927_10_v4	Tb10.NT.144	3227956	3227317	639	-	7.86
Tb927_10_v4	Tb10.NT.145	3228620	3228053	567	-	64.95
Tb927_10_v4	Tb10.NT.146	3231908	3231239	669	-	12.66
Tb927_10_v4	Tb10.NT.147	3235550	3234450	1100	-	0.95
Tb927_10_v4	Tb10.NT.148	3281892	3281550	342	-	2.22
Tb927_10_v4	Tb10.NT.149	3290081	3289692	389	-	0.83
Tb927_10_v4	Tb10.NT.150	3325358	3324492	866	-	3.25
Tb927_10_v4	Tb10.NT.151	3336390	3335716	674	-	1.15
Tb927_10_v4	Tb10.NT.152	3336994	3336504	490	-	2.71
Tb927_10_v4	Tb10.NT.153	3342158	3341023	1135	-	1.72
Tb927_10_v4	Tb10.NT.154	3359969	3359772	197	-	1.47
Tb927_10_v4	Tb10.NT.155	3362458	3362040	418	-	0.47
Tb927_10_v4	Tb10.NT.157	3427219	3426632	587	-	0.91
Tb927_10_v4	Tb10.NT.158	3465441	3464792	649	-	2.35
Tb927_10_v4	Tb10.NT.159	3496438	3495489	949	-	0.98
Tb927_10_v4	Tb10.NT.160	3508749	3508425	324	-	3.25
Tb927_10_v4	Tb10.NT.161	3515889	3515123	766	-	1.69
Tb927_10_v4	Tb10.NT.162	3545303	3544707	596	-	2.59
Tb927_10_v4	Tb10.NT.163	3547676	3545408	2268	-	3.04
Tb927_10_v4	Tb10.NT.164	3581750	3582687	937	+	1.53
Tb927_10_v4	Tb10.NT.166	3598486	3598747	261	+	2.56
Tb927_10_v4	Tb10.NT.167	3610716	3611256	540	+	3.79
Tb927_10_v4	Tb10.NT.168	3620988	3621172	184	+	2.04
Tb927_10_v4	Tb10.NT.169	3648072	3648404	332	+	2.03
Tb927_10_v4	Tb10.NT.174	3741670	3742259	589	+	2.3
Tb927_10_v4	Tb10.NT.186	3810298	3810700	402	+	7.03
Tb927_10_v4	Tb10.NT.187	3810708	3811435	727	+	12.63
Tb927_10_v4	Tb10.NT.188	3811463	3811861	398	+	1.5
Tb927_10_v4	Tb10.NT.189	3811991	3812534	543	+	1.33
Tb927_10_v4	Tb10.NT.190	3812682	3813068	386	+	2.53
Tb927_10_v4	Tb10.NT.191	3813124	3813872	748	+	0.79
Tb927_10_v4	Tb10.NT.192	3813890	3814300	410	+	1.58
Tb927_10_v4	Tb10.NT.193	3814325	3815178	853	+	0.89
Tb927_10_v4	Tb10.NT.178	3889497	3891464	1967	+	3.05
Tb927_11_01_v4	Tb11.NT.1	36182	35746	436	-	0.93
Tb927_11_01_v4	Tb11.NT.2	36854	36290	564	-	9.9
Tb927_11_01_v4	Tb11.NT.3	39290	38339	951	-	13.51
Tb927_11_01_v4	Tb11.NT.4	72971	71325	1646	-	0.73
Tb927_11_01_v4	Tb11.NT.5	84872	84352	520	-	3
Tb927_11_01_v4	Tb11.NT.6	97655	97049	606	-	2.81
Tb927_11_01_v4	Tb11.NT.7	111081	110161	920	-	2.04
Tb927_11_01_v4	Tb11.NT.8	113052	112395	657	-	0.31
Tb927_11_01_v4	Tb11.NT.9	146567	146127	440	-	2.73
Tb927_11_01_v4	Tb11.NT.10	163421	162696	725	-	11.76
Tb927_11_01_v4	Tb11.NT.12	182444	183192	748	+	2.93
Tb927_11_01_v4	Tb11.NT.13	183313	184460	1147	+	1.04
Tb927_11_01_v4	Tb11.NT.14	200706	201038	332	+	0.84
Tb927_11_01_v4	Tb11.NT.15	254966	255350	384	+	0.72
Tb927_11_01_v4	Tb11.NT.16	364559	365158	599	+	0.6
Tb927_11_01_v4	Tb11.NT.17	370538	371056	518	+	0.34
Tb927_11_01_v4	Tb11.NT.18	377609	377840	231	+	4.95
Tb927_11_01_v4	Tb11.NT.19	437081	438900	1819	+	0.43
Tb927_11_01_v4	Tb11.NT.20	439003	442637	3634	+	0.87
Tb927_11_01_v4	Tb11.NT.21	452860	450392	2468	-	0.52
Tb927_11_01_v4	Tb11.NT.22	453569	453017	552	-	0.59
Tb927_11_01_v4	Tb11.NT.23	526708	526004	704	-	2.85
Tb927_11_01_v4	Tb11.NT.24	532245	531326	919	-	1.94
Tb927_11_01_v4	Tb11.NT.25	540012	539186	826	-	2.03
Tb927_11_01_v4	Tb11.NT.26	600671	601140	469	+	0.53
Tb927_11_01_v4	Tb11.NT.27	602071	602497	426	+	1.13
Tb927_11_01_v4	Tb11.NT.28	613775	615060	1285	+	17.89
Tb927_11_01_v4	Tb11.NT.29	616562	617358	796	+	15.54
Tb927_11_01_v4	Tb11.NT.30	638708	639346	638	+	0.95
Tb927_11_01_v4	Tb11.NT.31	807491	806382	1109	-	2.18
Tb927_11_01_v4	Tb11.NT.32	808335	807619	716	-	1.89
Tb927_11_01_v4	Tb11.NT.33	835005	834729	276	-	1.59
Tb927_11_01_v4	Tb11.NT.34	889597	888834	763	-	1.34
Tb927_11_01_v4	Tb11.NT.35	897449	895905	1544	-	1.05
Tb927_11_01_v4	Tb11.NT.36	898557	897561	996	-	0.3
Tb927_11_01_v4	Tb11.NT.37	900939	902300	1361	+	0.69
Tb927_11_01_v4	Tb11.NT.38	902371	904197	1826	+	0.89
Tb927_11_01_v4	Tb11.NT.39	921548	922297	749	+	3.01
Tb927_11_01_v4	Tb11.NT.40	951459	951843	384	+	0.61
Tb927_11_01_v4	Tb11.NT.41	1023489	1023825	336	+	2.66
Tb927_11_01_v4	Tb11.NT.42	1027564	1028609	1045	+	0.55
Tb927_11_01_v4	Tb11.NT.43	1034227	1035772	1545	+	1.43
Tb927_11_01_v4	Tb11.NT.44	1035805	1036827	1022	+	0.43
Tb927_11_01_v4	Tb11.NT.45	1046618	1046894	276	+	18.22
Tb927_11_01_v4	Tb11.NT.46	1049594	1049859	265	+	24.31
Tb927_11_01_v4	Tb11.NT.47	1069025	1069914	889	+	13.14
Tb927_11_01_v4	Tb11.NT.48	1091311	1091972	661	+	0.89
Tb927_11_01_v4	Tb11.NT.49	1098163	1099605	1442	+	1.48
Tb927_11_01_v4	Tb11.NT.50	1114122	1114486	364	+	0.74
Tb927_11_01_v4	Tb11.NT.51	1143143	1144108	965	+	6.72
Tb927_11_01_v4	Tb11.NT.52	1151633	1152161	528	+	1.13
Tb927_11_01_v4	Tb11.NT.53	1195792	1195337	455	-	0.39
Tb927_11_01_v4	Tb11.NT.54	1228216	1227793	423	-	1.99
Tb927_11_01_v4	Tb11.NT.55	1263069	1262135	934	-	0.73
Tb927_11_01_v4	Tb11.NT.56	1300265	1300956	691	+	2.1
Tb927_11_01_v4	Tb11.NT.57	1319021	1320214	1193	+	5.65
Tb927_11_01_v4	Tb11.NT.58	1326933	1327902	969	+	1.64
Tb927_11_01_v4	Tb11.NT.59	1343812	1344426	614	+	0.47
Tb927_11_01_v4	Tb11.NT.60	1356675	1357130	455	+	1.38
Tb927_11_01_v4	Tb11.NT.61	1357222	1358821	1599	+	0.85
Tb927_11_01_v4	Tb11.NT.62	1366733	1368094	1361	+	3.99
Tb927_11_01_v4	Tb11.NT.63	1380645	1381241	596	+	2.8
Tb927_11_01_v4	Tb11.NT.64	1390957	1391510	553	+	0.83
Tb927_11_01_v4	Tb11.NT.65	1397063	1397600	537	+	0.67
Tb927_11_01_v4	Tb11.NT.66	1505696	1506169	473	+	0.8
Tb927_11_01_v4	Tb11.NT.67	1595392	1596340	948	+	1.39
Tb927_11_01_v4	Tb11.NT.68	1632005	1632505	500	+	1.14
Tb927_11_01_v4	Tb11.NT.69	1635392	1637443	2051	+	2.79
Tb927_11_01_v4	Tb11.NT.70	1639526	1640895	1369	+	2.19
Tb927_11_01_v4	Tb11.NT.71	1660853	1660437	416	-	0.78
Tb927_11_01_v4	Tb11.NT.72	1666733	1665622	1111	-	1.84
Tb927_11_01_v4	Tb11.NT.73	1679728	1679310	418	-	0.54
Tb927_11_01_v4	Tb11.NT.74	1704718	1704337	381	-	0.41
Tb927_11_01_v4	Tb11.NT.75	1718011	1717436	575	-	3.32
Tb927_11_01_v4	Tb11.NT.76	1727560	1727215	345	-	0.33
Tb927_11_01_v4	Tb11.NT.77	1751552	1749891	1661	-	1.35
Tb927_11_01_v4	Tb11.NT.78	1752346	1751676	670	-	1.33
Tb927_11_01_v4	Tb11.NT.79	1755493	1754077	1416	-	0.28
Tb927_11_01_v4	Tb11.NT.80	1757856	1757021	835	-	0.67
Tb927_11_01_v4	Tb11.NT.81	1773921	1773572	349	-	0.84
Tb927_11_01_v4	Tb11.NT.82	1816574	1816230	344	-	0.35
Tb927_11_01_v4	Tb11.NT.83	1822152	1821505	647	-	1.16
Tb927_11_01_v4	Tb11.NT.84	1822463	1822238	225	-	1.41
Tb927_11_01_v4	Tb11.NT.85	1850948	1849326	1622	-	1.29
Tb927_11_01_v4	Tb11.NT.86	1867286	1866350	936	-	1.7
Tb927_11_01_v4	Tb11.NT.87	1952689	1952320	369	-	0.75
Tb927_11_01_v4	Tb11.NT.88	1957214	1956608	606	-	2.58
Tb927_11_01_v4	Tb11.NT.89	1966595	1966084	511	-	1.79
Tb927_11_01_v4	Tb11.NT.90	1986767	1985961	806	-	3.77
Tb927_11_01_v4	Tb11.NT.91	1997020	1996163	857	-	2.25
Tb927_11_01_v4	Tb11.NT.92	2001462	1999727	1735	-	0.81
Tb927_11_01_v4	Tb11.NT.93	2022625	2023467	842	+	3.26
Tb927_11_01_v4	Tb11.NT.94	2084427	2084636	209	+	1.39
Tb927_11_01_v4	Tb11.NT.95	2097297	2096817	480	-	4.75
Tb927_11_01_v4	Tb11.NT.96	2098935	2098405	530	-	2.13
Tb927_11_01_v4	Tb11.NT.97	2100121	2099928	193	-	27.6
Tb927_11_01_v4	Tb11.NT.98	2104641	2104120	521	-	2.85
Tb927_11_01_v4	Tb11.NT.99	2200639	2201260	621	+	3.9
Tb927_11_01_v4	Tb11.NT.100	2238165	2238790	625	+	6.91
Tb927_11_01_v4	Tb11.NT.101	2244315	2245137	822	+	2.46
Tb927_11_01_v4	Tb11.NT.102	2267258	2267764	506	+	2.17
Tb927_11_01_v4	Tb11.NT.103	2359919	2360251	332	+	2.51
Tb927_11_01_v4	Tb11.NT.104	2367410	2368206	796	+	1.83
Tb927_11_01_v4	Tb11.NT.105	2416300	2417403	1103	+	0.7
Tb927_11_01_v4	Tb11.NT.106	2436347	2436800	453	+	1.07
Tb927_11_01_v4	Tb11.NT.107	2488372	2488785	413	+	1.09
Tb927_11_01_v4	Tb11.NT.108	2501363	2501823	460	+	3.35
Tb927_11_01_v4	Tb11.NT.109	2526836	2525980	856	-	4.55
Tb927_11_01_v4	Tb11.NT.110	2529082	2528470	612	-	2.19
Tb927_11_01_v4	Tb11.NT.111	2564659	2564137	522	-	0.99
Tb927_11_01_v4	Tb11.NT.112	2573182	2572517	665	-	4.58
Tb927_11_01_v4	Tb11.NT.113	2598181	2596656	1525	-	0.35
Tb927_11_01_v4	Tb11.NT.114	2602407	2603474	1067	+	0.33
Tb927_11_01_v4	Tb11.NT.115	2609481	2610715	1234	+	2.02
Tb927_11_01_v4	Tb11.NT.116	2636754	2637415	661	+	2.35
Tb927_11_01_v4	Tb11.NT.117	2639875	2640620	745	+	1.18
Tb927_11_01_v4	Tb11.NT.118	2644043	2644457	414	+	34.48
Tb927_11_01_v4	Tb11.NT.119	2649864	2650528	664	+	4.28
Tb927_11_01_v4	Tb11.NT.120	2685014	2685595	581	+	2.1
Tb927_11_01_v4	Tb11.NT.121	2776518	2776794	276	+	1.58
Tb927_11_01_v4	Tb11.NT.122	2825335	2825736	401	+	0.55
Tb927_11_01_v4	Tb11.NT.123	2897116	2898028	912	+	1.35
Tb927_11_01_v4	Tb11.NT.124	2905723	2908338	2615	+	1.45
Tb927_11_01_v4	Tb11.NT.125	2908459	2908979	520	+	3.92
Tb927_11_01_v4	Tb11.NT.126	2922509	2923185	676	+	5.5
Tb927_11_01_v4	Tb11.NT.127	2968422	2969278	856	+	2.7
Tb927_11_01_v4	Tb11.NT.128	2983051	2983570	519	+	2.83
Tb927_11_01_v4	Tb11.NT.129	2995708	2997885	2177	+	0.25
Tb927_11_01_v4	Tb11.NT.130	2997980	2999839	1859	+	1.85
Tb927_11_01_v4	Tb11.NT.131	2999879	3001166	1287	+	2.15
Tb927_11_01_v4	Tb11.NT.132	3001225	3002535	1310	+	1.41
Tb927_11_01_v4	Tb11.NT.133	3006300	3007180	880	+	8.24
Tb927_11_01_v4	Tb11.NT.134	3007310	3007727	417	+	0.55
Tb927_11_01_v4	Tb11.NT.135	3015942	3016502	560	+	160.69
Tb927_11_01_v4	Tb11.NT.136	3016623	3017447	824	+	5.27
Tb927_11_01_v4	Tb11.NT.137	3030507	3031350	843	+	3.24
Tb927_11_01_v4	Tb11.NT.138	3081342	3081802	460	+	21.71
Tb927_11_01_v4	Tb11.NT.139	3087716	3088134	418	+	1.67
Tb927_11_01_v4	Tb11.NT.140	3142301	3139378	2923	-	1.38
Tb927_11_01_v4	Tb11.NT.141	3143290	3142400	890	-	1.31
Tb927_11_01_v4	Tb11.NT.142	3144429	3143400	1029	-	2.83
Tb927_11_01_v4	Tb11.NT.143	3146913	3148435	1522	+	0.35
Tb927_11_01_v4	Tb11.NT.144	3149836	3151550	1714	+	1.47
Tb927_11_01_v4	Tb11.NT.145	3158552	3158939	387	+	1.71
Tb927_11_01_v4	Tb11.NT.146	3181533	3181750	217	+	3.69
Tb927_11_01_v4	Tb11.NT.147	3235951	3236464	513	+	2.54
Tb927_11_01_v4	Tb11.NT.148	3247428	3247968	540	+	8.33
Tb927_11_01_v4	Tb11.NT.149	3332820	3335589	2769	+	3.33
Tb927_11_01_v4	Tb11.NT.150	3341369	3340200	1169	-	1.81
Tb927_11_01_v4	Tb11.NT.151	3356177	3354588	1589	-	6.13
Tb927_11_01_v4	Tb11.NT.152	3364120	3363516	604	-	1.55
Tb927_11_01_v4	Tb11.NT.153	3412397	3411927	470	-	1.59
Tb927_11_01_v4	Tb11.NT.154	3422125	3421577	548	-	123.42
Tb927_11_01_v4	Tb11.NT.155	3422894	3422201	693	-	49.33
Tb927_11_01_v4	Tb11.NT.156	3446058	3444170	1888	-	0.91
Tb927_11_01_v4	Tb11.NT.157	3447527	3446197	1330	-	0.97
Tb927_11_01_v4	Tb11.NT.158	3448208	3447629	579	-	0.92
Tb927_11_01_v4	Tb11.NT.159	3455005	3454347	658	-	33.81
Tb927_11_01_v4	Tb11.NT.160	3456448	3455099	1349	-	1.2
Tb927_11_01_v4	Tb11.NT.161	3459724	3458700	1024	-	0.37
Tb927_11_01_v4	Tb11.NT.162	3462171	3460800	1371	-	1.16
Tb927_11_01_v4	Tb11.NT.163	3463312	3462295	1017	-	0.49
Tb927_11_01_v4	Tb11.NT.164	3464197	3463479	718	-	0.61
Tb927_11_01_v4	Tb11.NT.165	3511388	3510506	882	-	1.65
Tb927_11_01_v4	Tb11.NT.166	3588759	3587889	870	-	3.83
Tb927_11_01_v4	Tb11.NT.167	3598150	3599398	1248	+	2.68
Tb927_11_01_v4	Tb11.NT.168	3599516	3600446	930	+	1.27
Tb927_11_01_v4	Tb11.NT.169	3609403	3609880	477	+	0.39
Tb927_11_01_v4	Tb11.NT.170	3614163	3614526	363	+	5.37
Tb927_11_01_v4	Tb11.NT.171	3618891	3619290	399	+	0.95
Tb927_11_01_v4	Tb11.NT.172	3626581	3627366	785	+	2.78
Tb927_11_01_v4	Tb11.NT.173	3641713	3642674	961	+	0.91
Tb927_11_01_v4	Tb11.NT.174	3674181	3676282	2101	+	0.77
Tb927_11_01_v4	Tb11.NT.175	3680265	3680935	670	+	1.75
Tb927_11_01_v4	Tb11.NT.176	3686293	3686915	622	+	4.02
Tb927_11_01_v4	Tb11.NT.177	3691845	3695945	4100	+	8.81
Tb927_11_01_v4	Tb11.NT.178	3748791	3749085	294	+	4.29
Tb927_11_01_v4	Tb11.NT.179	3770600	3770870	270	+	2.26
Tb927_11_01_v4	Tb11.NT.180	3774958	3775688	730	+	1.31
Tb927_11_01_v4	Tb11.NT.181	3791447	3791925	478	+	4.99
Tb927_11_01_v4	Tb11.NT.182	3815293	3818830	3537	+	0.82
Tb927_11_01_v4	Tb11.NT.183	3852312	3851889	423	-	2.34
Tb927_11_01_v4	Tb11.NT.184	3858066	3857741	325	-	0.78
Tb927_11_01_v4	Tb11.NT.185	3893407	3893140	267	-	5.31
Tb927_11_01_v4	Tb11.NT.186	3931338	3930619	719	-	2.45
Tb927_11_01_v4	Tb11.NT.187	3946258	3945635	623	-	1.08
Tb927_11_01_v4	Tb11.NT.188	3952982	3951989	993	-	4.05
Tb927_11_01_v4	Tb11.NT.189	3991176	3990645	531	-	13.07
Tb927_11_01_v4	Tb11.NT.190	4019114	4017643	1471	-	1.31
Tb927_11_01_v4	Tb11.NT.191	4019744	4019171	573	-	2.99
Tb927_11_01_v4	Tb11.NT.192	4034163	4033751	412	-	2.21
Tb927_11_01_v4	Tb11.NT.193	4068719	4067418	1301	-	1.19
Tb927_11_01_v4	Tb11.NT.194	4080556	4079973	583	-	1.16
Tb927_11_01_v4	Tb11.NT.195	4134707	4133914	793	-	4
Tb927_11_01_v4	Tb11.NT.196	4140577	4139949	628	-	4.59
Tb927_11_01_v4	Tb11.NT.197	4141266	4140700	566	-	0.45
Tb927_11_01_v4	Tb11.NT.198	4142255	4141383	872	-	0.99
Tb927_11_01_v4	Tb11.NT.199	4166499	4165740	759	-	2.24
Tb927_11_01_v4	Tb11.NT.200	4171045	4170519	526	-	0.63
Tb927_11_01_v4	Tb11.NT.201	4208926	4208173	753	-	0.59
Tb927_11_01_v4	Tb11.NT.202	4209639	4209063	576	-	1.73
Tb927_11_01_v4	Tb11.NT.203	4217955	4215991	1964	-	1.39
Tb927_11_01_v4	Tb11.NT.204	4228989	4226009	2980	-	0.6
Tb927_11_01_v4	Tb11.NT.205	4257963	4257286	677	-	16.91
Tb927_11_01_v4	Tb11.NT.206	4274620	4274142	478	-	0.45
Tb927_11_01_v4	Tb11.NT.207	4289776	4289290	486	-	0.83
Tb927_11_01_v4	Tb11.NT.208	4293824	4293595	229	-	2.85
Tb927_11_01_v4	Tb11.NT.209	4309693	4308693	1000	-	2.57
Tb927_11_01_v4	Tb11.NT.210	4315693	4315326	367	-	0.77
Tb927_11_01_v4	Tb11.NT.211	4344075	4343518	557	-	16.01
Tb927_11_01_v4	Tb11.NT.212	4353325	4351694	1631	-	9.43
Tb927_11_01_v4	Tb11.NT.213	4373419	4372294	1125	-	2.15
Tb927_11_01_v4	Tb11.NT.214	4382100	4381385	715	-	0.59
Tb927_11_01_v4	Tb11.NT.215	4401576	4401102	474	-	0.25
Tb927_11_01_v4	Tb11.NT.216	4447504	4445141	2363	-	3.77
Tb927_11_01_v4	Tb11.NT.217	4451140	4450464	676	-	2.98
Tb927_11_01_v4	Tb11.NT.218	4465056	4464297	759	-	5.79
Tb927_11_01_v4	Tb11.NT.219	4477423	4476174	1249	-	2.97
Tb927_11_01_v4	Tb11.NT.220	4478600	4478131	469	-	8.29
Tb927_11_01_v4	Tb11.NT.221	4479391	4478709	682	-	1.54
