# Supplementary material for: The Transcriptome of the Human Pathogen Trypanosoma brucei at Single-Nucleotide Resolution
Source: PLoS Pathog. 2010 Sep 9;6(9):e1001090. doi: 10.1371/journal.ppat.1001090 (PMC2936537; doi:10.1371/journal.ppat.1001090)
Supplement: Table S8 — List of novel transcripts coding for ORFs with homology to annotated gene products in T. cruzi and/or L. major. (0.05 MB XLS) [file ppat.1001090.s024.xls]

## Sheet: Sheet1_2
Table S8. List of novel transcripts coding for ORFs with
homology to annotated gene products in T. cruzi and/or L. major.
Novel transcript	Predicted ORF	ORF length	Hit	Query_seq	T. cruzi hit	L. major hit	TriTrypDB Annotation	Predicted amino acid sequence
Tb2.NT.49	orf_1_80_349	90 aa	Tcruzi hypothetical protein	MGHLHQWRSRQKIGMGKGSRHCVICSNQKALIRKYELNVCRQCFRENAENIGFVKLR	Tc00.1047053511621.244	no		MDFMNTSETASSAARTAAVGAMTTDGVSRQLPSETRVEVLQRTLQLLRQEILVPYFEPVERLRVTNNRAAYVHDIVDALHRSAFGRGTEV
Tb3.NT.22	orf_1_160_546	129 aa	Lmajor hypothetical protein	VPVYALPDQPYLETTVLPLLLRGLEEVVKVRPADPLAFLAAYLLSNNPQR	no	LmjF25.1880		MAALLPLVLSASLVVVAVVLSILACTVVAGSNVLPLFSLLLSFITPLPFLFFGRSESTFDDDGEINGFVVFLSGALAVSAPSLSIVLYHTGYSSLGAFLLSLGSQVTLLGAAAFLQSGERQDEEGNYDL
Tb3.NT.43	orf_1_40_1488	483 aa	Tcruzi, Lmajor hypothetical protein	LFNESLRTGVVPPAWKTGVIIPI---LKAGKKAEDLDSYRPVTLTSCLCKVMERIIAARLRDTVESQLTPQQSGFRPGCSTLEQLLHVRAALCRPTHQSRTGAVFVDYEKAFDTVDHDKIAREMHRMKVSPHIVKWCVSFLSNRTGRVRFKEKHSRSRTFERGVPQGTVLGPI	Tc00.1047053504431.118	LmjF29.0870	Tb927.3.3460	MFCVSAARLTALASHQPILPPSVSTRVAVMRFLGDGRSRMPNINTINTLITKTGAKGLAGNASVLGKAMFYLKRGNPVGAIAEIDKILPEISDDALKRFAVGIRLRARNDLLDMKESALKVHGGITELEVSDIRTALRDDYKVLEAASPGCWLFELAVAEYRLYEGCAKDAYDSFRLVEKSIQEYILSLKKPSPSQALHGTDNHASLVLAFQLSRARTPNVPKVSSKIVDEAIKGIVEGYSTKEATLAFKKDLGAALTDEEVVELVYIFEAAHIRHHFHDYFPLHEDYRGWGSERANAAKGTLASHSTSSVFLDDKLLASIRTSVPHQPFYAGEDELRRFMSSDHKDLIAELRHTFGSGPKTSLAKSEDAYFDALKAVENSPMSADAAGSAAYPVSQND…
Tb5.NT.36	orf_1_207_506	100 aa	Lmajor hypothetical protein	MLRRSLIVRGHATSNLFAPPFSGRWFNPPHQWTMTDTFLPFFFIGFTPMAIIVYLYHAAYMPHYSHFQDKNYYASQVYTKEFIHKYKRLERWRWY	no	LmjF28.1995		MFCSTCVSLVGVISALMLLSYLGFVIIYVPVYRYLAITVLLLLLSYRLSVWRFLPTERAHVRRLAEKIVERRRAYALPTSEELRSDVGANALYVPAAPYL
Tb5.NT.82	orf_1_243_560	106 aa	Tcruzi, Lmajor hypothetical protein	MGFFDSDLSYPTVRTERMKHKRRRLVQGPNSYFMDVKCPGCKNITVVYSHATSEVKCNGCATMLCRPTGGKAILVTGCGFRKKPDH	Tc00.1047053503619.25	LmjF16.0650		MSNTNSSGCMDVSIPVTLRGAALFCTHEHSELQSILCLICRAHLADHCVHCSTSSGFSLPTSDCLVVKGECGHKFHAHCIGDWGEQHQVCPACRKQWVAAERIARS
Tb7.NT.16	orf_1_728_1855	376 aa	Tcruzi, Lmajor hypothetical protein	KLSRSRTFERGVPQGTVLGPIMFIIVMNSLSQRLAEVPLLQHGFFADDLTLLARHTERDVINQTLQCGLNVVLQWSKEYFMSI-NVAKTKFTLFGCIGRHPLTLQLDGERIGADRTPKLLGVTFQCLQGMATHATETRRKMDFRLLQITVISASIWGPIRQVLRAFYLALVQARTMCGIEVWYWDASERSRDLLAAAQHKASRIIAGIPHGTRKE	Tc00.1047053508831.66	LmjF22.0160	Tb927.7.2140
Tb7.NT.18	orf_1_317_4426	1,370 aa	Lmajor hypothetical protein	RKTILLAAPSEAEPRFHSLPRGCIVPHSSMEDTLSSFLDQLAELQVETMERNRVLKVLNTEVEAAKDLKERKVSDSQRIASDEANSPADIVEAPISVIPSRNLTRKSLMFALRAVGVEKAKERYKILEDVDTVVPREKARTILEYYGSRCLTEKVMSMFVAYDEFYSGEVPLSIAFEILEYCGLVTQTVGKFKIFLRPQVSQGQILLCVADQPQEATENIVDDAEGEKRWIQPQTYETT----VRCCGEGWKYGDH-KVYWNGESGDVFVGSFIVAKGITERKVAVQLLRYIEAFLYVCHAIMVVTVGTGMKLRVLYTPLVEK--------LLNPTVKGVTDATS----FLY-ELAFGSVFNPKKYVKLLANNS---NLRDRYLCEGDDAVLHDT--IR…	no	LmjF22.0170	Tb927.7.2150
Tb9.NT.72	orf_2_188_538	118 aa	Tcruzi, Lmajor hypothetical protein	MQIFVKTLTGKTIALEVEASDTIENVKAKIQDKEGIPPDQQRLIFAGKQLEEGRTLADYNIQKESTLHLVLRLRGGVMEPTLEALAKKYNWEKKVCRRCYARLPVRATNCRKKGCGHCSNLRMKKKLR	Tc00.1047053510747.26	LmjF35.2580		MAMSGDGGGGGEKPPLGLDERTRQNMRIAEKIGSECFEQNTQILRGLAWRGLRAFFVFGGGVAAFGYAMRRQRSRKEAMDASGDPTQRYLEEMRGLGFDVDTVEEELEVSRRSGESA
Tb11.NT.10	orf_1_73_357	95 aa	Tcruzi, Lmajor hypothetical protein	EALKPKSKEEQLPI-KNECTLDRREGKQIVAEKWSEVVVDDNESQERSNESVSESQVYDTEEELLAAGEDLSGDALKDFLRKNFVDFIDEKVARVGDLDLM	Tc00.1047053506925.64	LmjF25.0660		MLRRSLIVRGHATSNLFAPPFSGRWFNPPHQWTMTDTFLPFFFIGFTPMAIIVYLYHAAYMPHYSHFQDKNYYASQVYTKEFIHKYKRLERWRWY
Tb11.NT.100	orf_1_141_434	98 aa	Tcruzi, Lmajor hypothetical protein	MFCST--CVSLVGVISALMLLSYLGFVIIYVPVYRYLAITVXXXXXSYRLSVWRFLPTERAHVRRLAEKIVERRRAYALPT	Tc00.1047053503801.79	LmjF28.0600		MSQKGLKGKTRGKSEGALRKYVGEAKKKTVFNKGRKTLQTKARANYISAVESHMASRVPSDQRDRLRVVKATGGLQPKKKHMKKPLTRGRKRKGDKK
Tb11.NT.118	orf_1_15_227	71 aa	60S ribosomal protein L29	MLLGGFVPRRFSQFNRDPCWMFFIFSVGFWLGEYPAMMIKYNARDLVYDPHRYVWSHHDDHH	Tc00.1047053510719.30	LmjF36.3390	Tb11.01.1790	MAKSKNHTNHNQSRKNHRNGIKPPLPLYMYNSKRGGWLPALVNTRRVRKNNQKAALKARRERLAAHQAAQK
Tb11.NT.126	orf_1_20_358	113 aa	Tcruzi, Lmajor hypothetical protein	MLRRAGSRVACACSVP---QARSLHFPITPPPIEIEYLDNDPLEFAVRTEARKWRFDDMGYMRELAFVRINNNPTVGDFRNMSPDERRNLFWGSDRQDFFRHLTCTLTGSPEHLYHRGW	Tc00.1047053508831.80	LmjF28.2970		MGGPPRKREREGEALKPKSKEEQLPIKNECTLDRREGKQIVAEKWSEVVVDDNESQERSNESVSESQVYDTEEELLAAGEDLSGDALKDFLRKNFVDFIDEKVARVGDLD
Tb11.NT.128	orf_1_172_462	97 aa	Tcruzi, Lmajor hypothetical protein	CTVVAGSNVLPLFSLLLSFITPLPFLFFGR----SESTFDDDGEINGFV---VFLSGALAVSAPSLSIVLYHTXXXXXXXXXXXXXXQVTLLGAAAFLQSGERQDEEGN	Tc00.1047053511211.104	LmjF28.2720		MAEKIASDKITLHLAAKTGITEALGNMECDPAETLGKVLSRIKKKLKRPALYLFLMRGSEGFIPTPDQTIGSLLHAYAESSDQRHLSFAVSTAIFHG
Tb11.NT.133	orf_1_140_409	90 aa	dynein light chain	RVWNLMDIRR--RPPVLNRLRGVLQFAQQ--PGALSRHRQGGDYNCSMRVSIYSRPG-KVSRLNNADATWHNRSRKEKPPDFDPSAFRRRYRDS	Tc00.1047053506925.104	LmjF28.2130	Tb11.0845	MTQLPSATIKLIEMPKHMENYAVNCAQDGFTKYYTEKDVASHIKKEFDKKYGPTWNCFVGRNFASYVTHETKHYIYFYMGQMGVLLFKSS
Tb11.NT.135	orf_1_62_232	57 aa	ribosomal protein S29	MSGIRVAIFSKYFAAGVTVGALLCSRHCSWMLATHHADIQQHYGNIMRYAEQVTSLEE	Tc00.1047053511805.15	LmjF28.2205		MGHLHQWRSRQKIGMGKGSRHCVICSNQKALIRKYELNVCRQCFRENAENIGFVKLR
Tb11.NT.138	orf_1_95_265	57 aa	ribosomal protein S29	CVICLEQWSDPVELLPCTHIFCRGCVSTATVCPICRAEVTGLRTANRYLVDASMSL	Tc00.1047053511805.15	LmjF28.2205		MGHLHQWRSRQKIGMGKGSRHCVICSNQKALIRKYELNVCRQCFRENAENIGFVKLR
Tb11.NT.151	orf_1_28_828	337 aa	ribonucleotide reductase	MGKRDLEKERQIELAAIWGAEVDGENRFPRRRGLSGKRSTGASCLXXXXXXXXXXXXXXDLGSETRSEECNNXXXXXXXXXXXXXXXTNSTYRLHCFVGPGTERNDVRTVFEAYEPKVELRTSQQGSLLNKTHFAVLTFRNKAMALHAVKVLDGTNQYDRLGVRKLKLGLMLSRKEHSKIRQKLRKRMREDHERRLAEEVSEEAEFVKKFIESYVPSAG	Tc00.1047053511555.80	LmjF27.2050	Tb11.v4.0005
Tb11.NT.154	orf_1_41_424	128 aa	ubiquitin-fusion protein	FQLDWECSYQEYMKMIYHHATNYVPPRVSQERHLITCRELLNEAQRECKGGKYDLSFFHYLRCMEILTKVGIPSTYKDSMVLKK----QCMDAIEALMNSALKNHYEKMVKELKSKK	Tc00.1047053507483.4	LmjF31.1900		MQIFVKTLTGKTIALEVEASDTIENVKAKIQDKEGIPPDQQRLIFAGKQLEEGRTLADYNIQKESTLHLVLRLRGGVMEPTLEALAKKYNWEKKVCRRCYARLPVRATNCRKKGCGHCSNLRMKKKLR
Tb11.NT.155	orf_1_119_502	128 aa	ubiquitin-fusion protein	MRGNRLARRGDPMKTXXXXXXXXXXXXXXXXWAQRARKRLCRVIAKRCAREEDSHMTAIMQSYAI	Tc00.1047053507483.4	LmjF31.1900		MQIFVKTLTGKTIALEVEASDTIENVKAKIQDKEGIPPDQQRLIFAGKQLEEGRTLADYNIQKESTLHLVLRLRGGVMEPTLEALAKKYNWEKKVCRRCYARLPVRATNCRKKGCGHCSNLRMKKKLR
Tb11.NT.159	orf_1_36_383	116 aa	Lmajor hypothetical protein	AMMIRLIEEQIWCGYEDVETAVNASCEGENVTYLRENVFPTLVPALYELVKRQQQCALEPDEVSHRYGPTGNTHPISWLSQYLLRNNTRH-SKKICGHPYVMVNNELL	no	LmjF23.0370	Tb11.01.4702	MLRRAGSRVACACSVPQARSLHFPITPPPIEIEYLDNDPLEFAVRTEARKWRFDDMGYMRELAFVRINNNPTVGDFRNMSPDERRNLFWGSDRQDFFRHLTCTLTGSPEHLYHRGW
Tb11.NT.186	orf_1_159_605	154 aa	Tcruzi, Lmajor hypothetical protein	MLRRSYSRLGHQLIKEPLGHEQTTFARGQRTMANTLKGFYALCAFSAVGCVFASYSLVTGMNRVYPCVNSKGTLSKDNSPFLWWKY	Tc00.1047053511715.40	LmjF32.1800		MRGNRLARRGDPMKTRSERRRERKKKISSSSWAQRARKRLCRVIAKRCAREEDSHMTAIMKSHRRVDARRYPGREAKALRERQSKARTQSLY
Tb11.NT.191	orf_1_22_411	130 aa	Tcruzi hypothetical protein	RTRQNMRIAEKIGSECFEQNTQILRGLAWRGLRXXXXXXXXXXXXXXXMRRQRSRKEA-----MDASGD--------PTQRYLEEMRGLGFDVDTVEEELEVSRRSGESA	Tc00.1047053511707.20	no		MEVSADTQALSEAMMIRLIEEQIWCGYEDVETAVNASCEGENVTYLRENVFPTLVPALYELVKRQQQCALEPDEVSHRYGPTGNTHPISWLSQYLLRNNTRHSKKICGHPYVMVNNELLRKEKGTRTKES
Tb11.NT.20	orf_1_70_486	139 aa	Tcruzi, Lmajor hypothetical protein	MQIFVKTLTGKTIALEVEASDTIENVKAKIQDKEGIPPDQQRLIFAGKQLEEGRTLADYNIQKESTLHLVLRLRGGVMEPTLEALAKKYNWEKKVCRRCYARLPVRATNCRKKGCGHCSNLRMKKKLR	Tc00.1047053508357.40	LmjF27.1270	Tb11.46.0014	MSFFQLDWECSYQEYMKMIYHHATNYVPPRVSQERHLITCRELLNEAQRECKGGKYDLSFFHYLRCMEILTKVGIPSTYKDSMVLKKQCMDAIEALMNSALKNHYEKMVKELKSKKEGVDAVDYKLYGDRLAHVSGGNS
Tb11.NT.47	orf_1_243_455	71 aa	Tcruzi, Lmajor hypothetical protein	SETRVEVLQRTLQLLRQEILVPYFEPVERLRVTNNRAAYVHDIVDALHRS	Tc00.1047053503821.10	LmjF13.1120		MIIPVRCFTCGNVIADKYLLYLDLVAEGSSEEAALDAFNLWRFCCRRMFLTHVDFSDLLLKYNPADSSVAV
Tb11.NT.57	orf_1_65_841	259 aa	Tcruzi, Lmajor hypothetical protein	LASHQPILPPSVSTRVAVMRFLGDGRSRMPXXXXXXXXXXKTGAKGLAGNASVLGKAMFYLKRGNPVGAIAEIDKILPEISDDALKRFAVGIRLRARNDLLDMKESALKVHGGITELEVSDIRTALRDDYKVLEAASPGCWLFELAVAEYRLYEGCAKDAYDSFRLVEKSIQEYILSLKKPSP---SQALHGTDNHASLVL-AFQLSRARTPNVPKVSSKIVDEAIKGIVEGYSTKEATLAFKKDLGAALTDEEVVELVYIFEAAHIRHHFHDYFPLHED-YRGWGSERANAAKGTLASHSTS-SVFLDDKLLASIRTSVPHQPFYAGEDELRRFMSSDHKD--LIAELRHTFGSGPKTSLAKSEDAYFDALKAVENSPMSADAAGSAAYPVSQNDICL…	Tc00.1047053506227.110	LmjF13.0140	Tb11.02.2250	MRLHTVRAPIITRAAMRGYSEARSNYDGTSLPAWPAPGKKPTYPAALSELRLPQPRMRKTRTEWMYYHGHGGCPGKYGPSREIADFEYADGTPASISGRRFAFKHHQDHLLVQLIRAAATVERYDASGLLPRIPGTAEQRNWDPAIPLFLDDVDEQGRPAPLRTAGDAPGTMVSHVCSRVVDERMGTPTHTPNELANRHEGETLEANTMFATNDPSAFVSDTVKLRDDKRPYWSRRRWALTDKFLVPKSPKPKNTIKDE
Tb11.NT.90	orf_1_90_746	219 aa	Tcruzi, Lmajor hypothetical protein	AYVDALDHLSTKLRIPGSAVEPTNAMYDDGLVPGVCRLYMEGRCRQGSRCFQVHANPEVVEKLRQEALEQPTCCFFHGAPCTSSGLPLNLQV-----------------------------------------------NVGGT----SITLPRMNSTNCLWSAYAERGDSTLDLPREKVCREHRRGLCRFGEECGFLHICREIAF-VGED------------ASSTGSGLHHSRTSASASPLGS	Tc00.1047053506777.100	LmjF11.0080		MGKRDLEKERQIELAAIWGAEVDGENRFPRRRGLSGKRSTGASCLPVGVSVEDVDEVPSDLGSETRSEECNNAKSDIKKKKAGKDRKTNSTYRLHCFVGPGTERNDVRTVFEAYEPKVELRTSQQGSLLNKTHFAVLTFRNKAMALHAVKVLDGTNQYDRLGVRKLKLGLMLSRKEHSKIRQKLRKRMREDHERRLAEEVSEEAEFVKKFIESYVPSAG
Tb11.NT.95	orf_1_57_338	94 aa	Tcruzi, Lmajor hypothetical protein	MTQLPSATIKLIEMPKHMENYAVNCAQDGFTKYYTEKDVASHIKKEFDKKYGPTWNCFVGRNFASYVTHETKHYIYFYMGQMGV	Tc00.1047053506163.35	LmjF28.1170		MSVVCAFKGCSNLTYTALPACEHCSQRMCTSHLLPEVHGCGDRAKNVAQRKATADAAEQRQQRKHIGLDDAKARLTRRREELAAQRQKKPIKKK
