# Supplementary material for: The Transcriptome of the Human Pathogen Trypanosoma brucei at Single-Nucleotide Resolution
Source: PLoS Pathog. 2010 Sep 9;6(9):e1001090. doi: 10.1371/journal.ppat.1001090 (PMC2936537; doi:10.1371/journal.ppat.1001090)
Supplement: Table S9 — List of novel transcripts coding for ORFs with homology to non-annotated ORFs in T. cruzi and/or L. major. (0.03 MB XLS) [file ppat.1001090.s025.xls]

## Sheet: Sheet1
Table S9. List of novel transcripts coding for ORFs with homology to non-annotated ORFs in T. cruzi and/or L. major.
Novel transcript	Organism	Chromosome	ATG pos.	Predicted ORFs
Tb2.NT.46	T.brucei	Tb927_02_v4	850688	MASWTTYQSGMRRYGLVFCCFSAALAMLVNQDGAKQNWQSMAERYDGQQLGKKWS
	L.major	Lmjchr27	920442	MTWVSYQSNIYKYGLVFMC-AASLLALMNDGGSTKESWDWMRQQYDLRQAKK
	T.cruzi	TcChr23-S	442991	MSTWVKYQSNIYRYGLVFCCLSAALGMLVNGDGAKAQWDWMTDRYERINAGKKVK
Tb3.NT.51	T.brucei	Tb927_03_v4	1150115	MVYLVDDLARVRMLMAGVYAGLVVSSTYGFSVFATHLRET
	L.major	Lmjchr29	689018	MKLVVDELYRSRMLMAGVYVGLAISSTYGFSIFTEHLRN
	T.cruzi	TcChr36-S	363144	MVQLIDDLFRMRMLMAGIYLGLGISSMYGFSIFTDHLRN
Tb4.NT.5	T.brucei	Tb927_04_v4	43542	MIINSHGFPSRMTDGKLLELVSSKA
	L.major	Lmjchr20	2891	MIMNPHGFPSRMTVGKLLELVCSKA
	T.cruzi	TcChr9-S	61581	MIMNPHGFPSRMTVGKLLELVSSKVSALT
Tb5.NT.58	T.brucei	Tb927_05_v4	728341	MSGIRVAIFSKYFAAGVTVGALLCSRHCSWMLATHHADIQQHYGNIMRYAEQVTSLE
	L.major	Lmjchr17	470321	MSGVRVAAFSKYFAIGGLCAALVCARHSAFLVADDSLQFQRVCASVARYADEAAALEE
	T.cruzi	TcChr17-S	338293	MSGVRLACFSKYFAVGMTVTVMCCARHYNWLQSQVSGDLQEHYASVARYADQVADLE
Tb7.NT.14	T.brucei	Tb927_07_v4	535339	MSRRICIRCLPPAFDENSLLRICSSFGEVTDFDRRTTTTAKKE-ESVVEVGFEEADDAIAAAGNMNGMEFSGEFLRVFVKR
	L.major	Lmjchr22	49422	MVTSIRIRSLPATYSAEKLLRLCACFGEVTAFTAVDEDGAGGSGPATADVSFEEKGDALAAAANMEGMEFDGVFLRVLVRQ
	T.cruzi	TcChr21-S	694628	MSSQIRIRCLPSHFDAQSLLRLCSSFGDVASFEPRCSGTGNEEGKECTADVQFEEAEDALAAAGNMNGMEFGGKHLRVFVK
Tb7.NT.82	T.brucei	Tb927_07_v4	1756103	MWRISNVLRQLQRQPHADALGYSAAFAGATERPVTDYQIATAPYSPAATQLARRKGHLERQRRYTEKIRMISSTARLKLNMCDKG
	L.major	Lmjchr31	28740	MLRLAIPCRQLQRQLYADGIAYGAAFAARNEHDATAYQRATALYSAASTSIRRRKWHVERQNAYTAKRKLMGAMARNDLGM
	T.cruzi	TcChr17-S	531546	MWRLSFIFRQLQKQPYADSIGYSAAFAPVSERPVGAYQMATALYSPAATQLSRRKGHAERQKRHTVKMRLISHASRLQLGM
Tb8.NT.7	T.brucei	Tb927_08_v4	169836	MGHSAKITRGGDKNRVNQGRREAKMRAQGAKHHTVSAKESIEIKRAHKKNTQAIAMELRAKSKAQSHAIVTMAPKVKGPEA
	L.major	Lmjchr7	558680	MGHSAKITRGGNKKRVNQGRLEVKLRAQGAKSHTTAVKEAVEARRFLKQRAQAIAGELKAKVQRSGSA
	T.cruzi	TcChr19-S	132154	MGRSAKITRGGDKTRVNQGRQEAKLRAQGAKNHATSVKEAVEARRAQKKRSQAIATEIRSKTQAQAAPIVKMAPKIKKPQE
Tb9.NT.7	T.brucei	Tb927_09_v4	451809	MFSWKDVLSTVIYSTPQFLLRQMSSVLLGLVAGYCSILLLFGPLPFAYGILQLTATVLIAYALAVATRYGVRWGTCLVLALMDGGVWRVSFRRKNNTGSARSGETQLD
	L.major	Lmjchr26	894843	MFDPKKISAAVLGYAPQFVLARFSSVIMGIIIAYGVLLFFLGHPPLFQRVGELSLTATLGYWGARATRYGI
	T.cruzi	TcChr33-S	717705	MFGTWELSASVLRYAPQVLLRQLPSFLVGIVAGYCTVLLFFGPLPLLSGVLQLILTVAISKGLAAIARVGITKGISL
Tb9.NT.41	T.brucei	Tb09.160.5040		MGPRMAGFLLGSVAAASVAAFLVQYDVLRRKDITEREIDDMETQAALVKDRFYRVQSRLLECQGGDE
	L.major	LmjF04.0035		MGPRAAGFLIGGFVTAMASAVLLQYDVLRKQELTTRKTEEVVVQADMIVHRFHVIEAGLRTLSEGGE
	T.cruzi	Tc00.1047053506625.84		MGPRAAGFLVGAVAATFFSAMLLQYDILRKKDITDREISLLEKEASLIRERFRRAQRALIDAR
Tb9.NT.52	T.brucei	Tb927_09_v4	1370420	MLRRSYSRLGHQLIKEPLGHEQTTFARGQRTMANTLKGFYALCAFSAVGCVFASYSLVTGMNRVYPCVNSKGTLSKDNSPFLWWKY
	L.major	Lmjchr4	457404	MFRRCARRLGHQLIKEPMGHEETTFCRGDRTRNNALQHIYRLTGLCGVGCVLALFSFVSGQRRLQTTITADGTITKGTCPTKWWNF
	T.cruzi	TcChr8-S	329906	MFRRSCRRFGHQLIKEPMGHEENTFARGQRTMQNSLNHVYALCAFCGLGCLCAAYSLTSATRRTYICVNSKGEFQKDTMPIRWWNY
Tb9.NT.56	T.brucei	Tb927_09_v4	1380850	MALFSCFRCGYMYEFAVSNSYCRKLTLRNDHCPRCDQLTLFRFMSVSGMVGNMPFKPIGVPGPSYATLWWRKTREGKEASAPLDAVCKSDRW
	L.major	Lmjchr34	303366	MAVFSCLKCGYAYEFLVSNSFTRRLLTRTDHCPKCDRLSTFRFMSVSGMVGRMPYKPVDTPGPSYATLYWRKQRSGKAVSQPLNEVCNKNEF
	T.cruzi	TcChr8-S	338976	MAVFSCVRCGYMYEFLVSNSYYRKLTLRNDHCPRCDQLSLFRFMSVSGMVGKMPFKPVGVPAPSYATLWWRKKRDGKSATAPLDAVCKGDRW
Tb10.NT.87	T.brucei	Tb927_10_v5	1989308	MRDKRFHPSLQASHDARNRFSKRRHFKTNRWNYQQAYRDMP
	L.major	Lmjchr36	2583360	MRDKRFHPSHQAACDARNRFSKRRHFKTNRWNYTQAYKDMP
Tb10.NT.90	T.brucei	Tb927_10_v5	2020247	MQHFSDVFSDELLKTYESDGSAAAVEQLTACIEVGVAVWGHPISIRHPLS
	L.major	Lmjchr36	2635991	MKYVSDVFTDELVELYELDGSSGAVKQLTACLECGVAVYGHPIAVEDP
Tb10.NT.100	T.brucei	Tb927_10_v5	2199387	MIYDITTPQYQQFLRSCGRRREDYVKGSSTGFSGNKQTTKPAGAASTGL
	L.major	Lmjchr36	2213726	MIYDTNSAQYQQFLRSSGRRRDDYGK-SKTAIV-NKQTAKPAGAASTGL
	T.cruzi	TcChr37-S	394160	MIYDVNSPQYQQFLRSSGRRREDYTRGGKNGPVVNKKITKAGGAASTGL
Tb11.NT.28	T.brucei	Tb927_11_01_v4	613806	MFPGMQQPKALPMGEAHTQFWTNFNRFLTTSALSITVSLFIRYCEGRTSAVLLNGI
	L.major	Lmjchr27	652575	MFPGMHGPQALPDQEAYPMFWRNLNRFIAITTATVAVAVAVRYCEQRTHSMLVSSL
	T.cruzi	TcChr39-S	567218	MFPGAQGPKALPDGESHKQFWSNFHRFLAVSAVTISFSLFVRHCERRTSTLLFAGV
Tb11.NT.29	T.brucei	Tb927_11_01_v4	616707	MLLGGFVPRRFSQFNRDPCWMFFIFSVGFWLGEYPAMMIKYNARDLVYDPHRYVWSHHDDHH
	L.major	Lmjchr27	655122	MFLGGFVPRRFAQFNRDPWWMFFIFAIGAWAGEYPAMQIKYNARDLVLDPHRYVWSHLDDHH
	T.cruzi	TcChr39-S	568633	MFLGGFVPRRFSQFNRDPCWMFFIFSIGFWWGEYPAMQIKYNARDLVFDPHRYVWSHHDDHH
Tb11.NT.101	T.brucei	Tb927_11_01_v4	2244495	MKCHKERITYCTNSCGHALFCGKCAMKVATGGKCKLCGTLYSGVKRI
	L.major	Lmjchr28	196148	MKCHQKAIEFETNSCHHPCFCKQCAMKCASGGKCKTCGQFYA
	T.cruzi	TcChr30-S	201907	MKCHTGEIEYRTNSCHHALFCKTCAMKCATGGKCKVCGELYSGMEHM
Tb11.NT.110	T.brucei	Tb927_11_01_v4	2528902	MCFYVFFSSGEGIHWFTTFRNCFVILGAVVATAALPFFRVPSLSLFIAFSVWSVYAALVAAHYWRFRLWRRHLIPVNMPLVVMFLWEAYR
	L.major	Lmjchr36	1248107	MCFFVFFSSGEGIRWFTTFHNYLLIFGATSGAAMAPFRTVPSGSLLTVFSGWAFYAMLVSVHSMRFRLWRGHVLPVTAPLLFMMVWAQCR
	T.cruzi	TcChr18-S	94647	MCFYVFFSSGEGCRWFTTLQNYLLLLGATGAAAAVPFFEVPSATIFITFSGWSFYAMLVSAHYWRFKLWRRHVIPVNAPLMFLFLWEVER
Tb11.NT.147	T.brucei	Tb927_11_01_v4	3236030	MEGNFYVSDFVIKRVLRSNYGHCFTRCRDEVAAYGRCVESGQINRNLSQGLCAEERRALRACVDARAKELKQKTICDSGSKQ
	L.major	Lmjchr9	150864	MEGNFYVSDVVINRELKSKYGMAYSKCPNESKRYGQCVEAGQINRSLQRDSCAEERHALRACV---AKHLRNIAI
	T.cruzi	TcChr41-S	160498	MEGNFYVSGSVIKRELRSNYGKNYAKCREEAVAYGRCIEAGQINRNLTQGLCHEERRALRACVDMHGTAMKQQRLTKQ
Tb11.NT.170	T.brucei	Tb927_11_01_v4	3614170	MHLCRGGYVCSCGRLMCPGCSRLCLACNQLVCANCIPLTMTHCLRCSLAYIRNTRCQM
	L.major	Lmjchr32	190602	MHHCYHNVLCKCGAVVCTQCSRVCMACDCHVCPHCLPFNMRHCKSCCIVCFRNCRHNL
	T.cruzi	TcChr35-S	1107963	MHFCGGNLRCPCGSIVCVGCSRFCMGCNQLVCARCVP
