# Supplementary material for: The Transcriptome of the Human Pathogen Trypanosoma brucei at Single-Nucleotide Resolution
Source: PLoS Pathog. 2010 Sep 9;6(9):e1001090. doi: 10.1371/journal.ppat.1001090 (PMC2936537; doi:10.1371/journal.ppat.1001090)
Supplement: Table S10 — List of novel transcripts in T. brucei procyclic cells identified in this study with matching MS/MS peptides by Panigrahi et al. [32]. (0.05 MB XLS) [file ppat.1001090.s026.xls]

## Sheet: Sheet1
Table S10. List of novel transcripts in T. brucei procyclic cells identified in this study
with matching MS/MS peptides by Panigrahi et al. [32].
Chromosome	Novel transcript	Transcript start	Transcript end	Length	Strand	Abundance (RNAs/cell)	MS/MS Annotation	ORF/peptides	Predicted features	Putative homologues	Predicted ORF with MS/MS peptides in red	Sequence of novel transcript
Tb927_01_v4	Tb1.NT.21	296267	296780	513	+	7.06	Tb01.2310	83 aa	predicted trans membrane	XP_818813, T. cruzi, 83 aa, HP	MFRSSMVVRSFTQESFYRMSKYIKSRNPNERYLRTGHIVLE	>Tb1.NT.21 class=Sequence position=Tb927_01_v4:296267..296780 (+ strand)
								2 peptides	domain (TM)	XP_001682786, L.major, 84 aa, HP	TLKRYHSYVLALVFTLGVTCYDQIKHPEKIRVPVHDGRSLVL	gtctgcattc tttctttttc ccttccccgc tgtagggcat aggtgtttct tcggttgagg cattatcgtt ggcggagatc
												gaagtaggtt aacatacgga tacaagtgcg agtgagctga agtggctatg tttcgctcgt cgatggtagt gcggtccttt
												acgcaggaat ctttttatcg catgagcaag tacatcaaga gccgcaaccc caacgagagg tacctgcgca ctggccacat
												tgtacttgaa acgctaaaga ggtaccattc gtatgtgttg gccctggtat ttactctggg ggtcacgtgc tacgaccaaa
												tcaagcaccc agagaaaatt agagtacccg tacacgatgg tcgatcactt gttctttagt acatagcccg gagaatgttt
												ggtggccgcc aaagttgtca aattcctttg gcgcgcatgt atacgtaaac gcgtgtgaga gcgtacggtg gcttattgat
												tctgactgct atatatattt ttcgaatgcc atat
Tb927_02_v4	Tb2.NT.46	850869	850416	453	-	8.09	Tb02.7762	55 aa	predicted TM	LmjF27.2150, 53 aa, HP	MASWTTYQSGMRRYGLVFCCFSAALAMLVNQDGAKQN	>Tb2.NT.46 class=Sequence position=Tb927_02_v4:850416..850869 (- strand)
								1 peptide		LbrM27_V2.2330, 53 aa, HP	WQSMAERYDGQQLGKKWS	aacgacaaaa gctctttgca gtagttttaa acacaaaagt accttgactc gcgtccacgt acaagcatac agttcggctg
												tcgctgcgct aaattattga aacggtttgg ctgcggactt ctactgctgc tttctctttt gacatcggct ccggttcctc
												acccactgtt gcgtattctc cattcaaatg gcctcttgga caacctacca gtcagggatg cgtcgctacg gactcgtatt
												ttgttgtttt tccgctgctc tcgcaatgct cgttaatcaa gacggtgcga agcaaaactg gcagtcaatg gccgagcggt
												atgatgggca gcagttgggc aaaaagtggt cgtaaaggag ttcgtagcga tacgtcatta gcaatacctg tgcaacacct
												ttttactttc cctccaatta gtgtgctgat tgtctcacgc atttccatga actg
Tb927_03_v4	Tb3.NT.43	980289	982445	2156	+	19.43	Tb03.9263	483 aa	MPP_superfamily	Tb927.3.3460, TriTrypDB annotation	MFCVSAARLTALASHQPILPPSVSTRVAVMRFL	>Tb3.NT.43 class=Sequence position=Tb927_03_v4:980289..982445 (+ strand)
								12 peptides	[cl13995]		GDGRSRMPNINTINTLITKTGAKGLAGNASVLG	cagtctggta aacttaaaaa aaagcataag caagaagaga tgttttgcgt aagtgccgca cggctcaccg ctcttgcatc
									metallophosphoesterases	Tc00.1047053507951.160, 486 aa, HP	KAMFYLKRGNPVGAIAEIDKILPEISDDALKRF	tcatcaaccc atacttccac cgtccgtgtc cacccgcgtc gctgtgatgc gatttttggg cgacggaagg agtcgtatgc
										LmjF29.0870, 491 aa, HP	AVGIRLRARNDLLDMKESALKVHGGITELEVSD	cgaacataaa cacgatcaat acactaataa cgaaaacggg agccaaggga ctagccggca atgcgagtgt tcttgggaag
											IRTALRDDYKVLEAASPGCWLFELAVAEYRLYE	gcaatgtttt acctgaagcg cgggaacccg gtaggtgcaa tagccgagat tgataagatc cttcccgaaa tatcagatga
											GCAKDAYDSFRLVEKSIQEYILSLKKPSPSQAL	cgccttgaag cgttttgcag tcggaatccg tctgcgtgcc aggaatgatc ttttggacat gaaggaatca gcattgaaag
											HGTDNHASLVLAFQLSRARTPNVPKVSSKIVDE	ttcatggggg tataaccgag ttggaggtgt cggatatacg taccgccttg cgtgacgatt ataaggtatt ggaggcagca
											AIKGIVEGYSTKEATLAFKKDLGAALTDEEVVE	tcccccggat gctggctttt tgaattggcc gtggctgagt acagactcta cgagggatgt gcgaaggacg catatgactc
											LVYIFEAAHIRHHFHDYFPLHEDYRGWGSERAN	ttttcgtctc gtagaaaagt cgatacagga gtacattctt tctttgaaga agccgtctcc ttcgcaggct ctacatggta
											AAKGTLASHSTSSVFLDDKLLASIRTSVPHQPF	cggacaatca cgcctctttg gtgctggcgt ttcagctgag tcgtgctcgc acccctaatg tgccaaaagt ttcttcaaag
											YAGEDELRRFMSSDHKDLIAELRHTFGSGPKTS	atcgtcgatg aagcgattaa gggcattgta gagggatact ccacgaagga agcaaccttg gcattcaaaa aggatcttgg
											LAKSEDAYFDALKAVENSPMSADAAGSAAYPVS	tgctgctctt acagacgagg aggtagtgga actcgtctac attttcgaag ctgcgcacat acgccaccat tttcatgatt
											QNDICLCLAQQLLYRTRVNIAVALTQLDRLEEA	actttccttt gcatgaggac tacagaggat ggggctctga acgtgcaaac gcagcgaagg gaactttagc atcacattct
											VPILDGVINADEYIYMWRALLARGEANKRFGHI	acttcctctg tcttccttga tgacaaattg ctcgccagca tcaggacatc agtaccccat cagccgttct acgctggcga
											GKSDEDFRQLLQLKRITSADA	ggatgaactc cgacggttta tgtcttcgga tcacaaggac ttgatcgccg agctcaggca cacttttgga tctggcccca
												aaacttcact tgcgaagtca gaggatgcgt actttgatgc tttaaaggcc gtggagaact ctccgatgtc agccgatgca
												gccggcagcg ccgcgtatcc ggtaagtcaa aatgacattt gtctctgtct ggcccaacaa cttctttatc ggacgcgggt
												taatatcgcc gtggctttaa cacagctgga tcgtcttgaa gaagccgtgc cgattctaga tggggttatc aatgcggacg
												agtacattta catgtggcgt gccctccttg ccagggggga ggcgaacaaa cggtttggac atattggaaa gtctgatgaa
												gactttcgtc agctgctgca acttaaaagg attacttctg ctgatgctta gtttccttcc ggtagtgcag gttatttggt
												ttcgggtaca aatgaccttt tatgcttagt gtggttgtcg aaaacgacgg atagttgatc tttgttttcc gttcctccca
												agaaaacgtg gacactttgt catgttctat caaacattgt tcgtttgaaa ttactgtagt agaatagctt tgcttaactt
Tb927_05_v4	Tb5.NT.58	728030	729341	1311	+	5.25	Tb05.7358	73 aa	predicted TM	no match	MSGIRVAIFSKYFAAGVTVGALLCSRHCSWMLATHHADI	>Tb5.NT.58 class=Sequence position=Tb927_05_v4:728030..729341 (+ strand)
								1 peptide			QQHYGNIMRYAEQVTSLEEMLGIHEKTTGDARNG	gtaaatattc ttgtttataa ttatattcac acgcatgtta gcagttgacg ttgacggtac cacagtctta gaaaatcggg
												tcacgctttt tcccactttt gcacaagagc gctggtggag agaagggtaa gcggacatat tcgtacggta atcgcgtagc
												aaactcaaat caaaacaaaa aaaaaataaa aaaaagagga aaagacaaca ccaaaccgaa aaaggttgta aaggatacgg
												ctttgaagtc aacagaaagg gggtgtatag gtgtgaagga ggtagaaata tacgttttat tgatcagtta acgatgagtg
												gcattcgagt ggcgatcttc tccaaatatt ttgcggcggg tgtcacagtg ggggcgctgt tatgctcacg gcactgctca
												tggatgttag caacacatca tgcggatatt caacaacact acggcaatat tatgaggtac gctgagcagg tcacatcact
												ggaggagatg ttgggcatac atgaaaagac aacgggggat gccaggaacg gatgatgcgc gccgtcagtt tcctcggcga
												aaaaaacaaa cgaaattaca cgtgagatgg tttcatgaat gttctttttc tcttttgttg tttttttttt ttccctccta
												ttacttgttt cctttcaatg catacatgag tatataggtg gtaacctttt tttttggtgg gggggggggt aagaggggac
												actgttttca tttgatagag gaactaatgt ttcttggttc gtgccgggta tttgcgtgac tgtctttagt ttttattgtt
												cttatttatt ttttaaaaaa aaggtactgg tcattttgct agtgacaaca gccaaggagg tgtgtgcgag agttactttt
												tttttttaga aaaaaaggga ggaggggatg tttcgaaaag agaataatat ggactgaaga gttccgttta caaggacgat
												tacgttttta cgggcgttgt ggggtttaat agatatacca cgagtcgaaa tcaaggctag cgagatatgc atagtactca
												cccacctctc tctctctctc taaaaagaaa taataataaa aaagcagaag cctttgttgt ttttgacacg tagagtattt
												tccatttttt ttacttaata ttctgctatt cctgtgctat ttttgttttt tttgtcattc cgcactcagt gcgtttaacc
												agcttctcca ttgttcagta acttcactgg ttttaaagta tatagttata tagaaaagtg aaacggttcg cgcgactatg
												aaaggatcgt ataatatttt ctgtttctct cc
Tb927_06_v4	Tb6.NT.77	1393434	1394059	625	+	14.95	Tb06.13173	72 aa	predicted TM	no match	MIRRTVVTSVRYTRKFAAAATRPSANIAQKVSKVNGAT	>Tb6.NT.77 class=Sequence position=Tb927_06_v4:1393434..1394059 (+ strand)
								1 peptide			GADGDSIVDKLFVLGCVSAVSAWAVFGPAVQSHH	agtgatttgt aattggaggc aaagctgaag aaaggggcaa tgattcgacg gacagtagtg acgtcagtac ggtacacacg
												aaagtttgca gcggctgcta ctcgaccgag cgccaacatc gcgcagaaag tttccaaagt taatggcgca acaggtgctg
												acggcgactc gattgtcgac aagttgtttg tgttgggttg cgtgagtgcc gtttcagcat gggccgtttt tggacccgct
												gtccaatcac accactaaac ttatggtgga atgtaggaat gtaattaatt agcacagctt cccctggctt gttactgcta
												tcaatgattt acgatttata tgtctgcctt tttgtggctg ttatcgtttt atcacaactt cttcttagga aatcttctct
												ttatacatgc cagatgcgtg catgtgacat gtggaacggg tagaggagaa atgggagtat ggattatagg ttttttcccg
												tttctacaac tttctaggtt ggtgggaatt ccttccacca agtttcaaac cgtctcataa ctctctcccc ttcctttgcc
												tatggttaag tcacattaac tacttacacg gcaatgctgt gcctacagtt taacccatta tcgttg
Tb927_08_v4	Tb8.NT.45	809870	810316	446	+	4.81	Tb08.7734	97 aa		no match	MKRFIQSRRVWNLMDIRRRPPVLNRLRGVLQFAQQPGAL	>Tb8.NT.45 class=Sequence position=Tb927_08_v4:809870..810316 (+ strand)
								1 peptide			SRHRQGGDYNCSMRVSIYSRPGKVSRLNNADATWHNRSR	ggtcgtcttc atgcttctgg cccacgagtg ttgaaagagt tagacgcacg aggaagctaa acactggtag gtagaattca
											KEKPPDFDPSAFRRRYRDS	gcacaattca tagggcaggc gtgtctcgtg tgacacatga agcgcttcat acaaagccgc cgtgtgtgga acctcatgga
												tatcaggcgg cggccacccg tactcaaccg cctacgcggc gtgctgcagt tcgcccaaca accaggtgct ctttccagac
												accgtcaggg tggtgactac aattgttcta tgcgcgtaag tatctactcg cgcccaggaa aagtgagcag gttaaacaac
												gcagatgcca catggcacaa ccgcagtaga aaagaaaagc cgcccgactt tgatccctcg gccttccggc gacggtacag
												ggactcgtga gttgaaacct gtagtcaaga ctatccactt tcgtttg
Tb927_09_v4	Tb9.NT.52	1370609	1369957	652	-	13.79	Tb09.12857	86 aa	predicted TM	no match	MLRRSYSRLGHQLIKEPLGHEQTTFARGQRTMANTLKGF	>Tb9.NT.52 class=Sequence position=Tb927_09_v4:1369957..1370609 (- strand)
								1 peptide			YALCAFSAVGCVFASYSLVTGMNRVYPCVNSKGTLSKDN	ctcgcttggt ttcccccatt ctttttattt gtccacgaaa ctcgcagatt tgtgcactta cattacaact gctaggtttt
											SPFLWWKY	tccccatagt gattgcacgt aggagacgcg catatacatt ggcatactat tgcaccttct acgataaagt gaagaatgct
												tcgtcggtcg tactcccgtc ttggccacca actcattaag gagccattgg gtcatgagca aactactttc gcccgcggcc
												agcgtacgat ggcaaatacg cttaagggct tttacgccct ttgtgcattt tcggctgttg gatgcgtctt cgcttcgtac
												tccctggtga ctggaatgaa ccgcgtctac ccgtgcgtga atagcaaggg aacattgtcg aaggacaatt ccccgttcct
												gtggtggaag tactaagatg tatggacagc agtgcggctc cgtagttcag ggacagaaga cgatatgggc gtagcgacca
												gtatattcca agggaagggc aaatcgcata ttcagtaggt tttttttgtt tctttgtgaa gtatcgtttg tttgggaaat
												acttgctccc tcttggaaac tagcgtagta cgaggttgag ggtcatatgc ccccccccgg ggcatcattt ttcttcctgt
												agtgaaaggt gac
Tb927_10_v4	Tb10.NT.86	1959305	1958700	605	-	5.07	Tb10.19077	93 aa	predicted TM	no match	MGTKENATKVVAGNYPYSSVARGEHLVSHRSPPRALKWLAP	>Tb10.NT.86 class=Sequence position=Tb927_10_v4:1958700..1959305 (- strand)
								2 peptides			AALLFAAGGFYFTCRWNNERAKDGPCINCKRQQEIIEEVYF	ctgcttcacg ccgcggaaag tagcagcaga gctgtagtta gtcgaacggt acgctactcg caggtggggt gccttggttt
											NKQTVQKGNRL	ttatttttat ttttcctttc ccttcccagc agaatgggaa cgaaggaaaa tgcaacaaag gtagtggcag gtaattatcc
												ctactctagc gtagcgcgtg gtgaacattt ggtgtcgcac cgcagccctc cacgtgcact caaatggtta gcgcctgccg
												ctctcctctt cgctgctggt gggttctact tcacttgtcg ttggaacaat gagcgggcaa aggacgggcc gtgtataaac
												tgtaaacgtc agcaggagat tatcgaagaa gtatatttta acaaacagac tgtgcagaaa ggaaatcggc tataggaacc
												ttctttaatg cgttgtgtgg ttgataggac acacacgcac acacacagtg ggagtgtctc gaaccgaact tcgcgtattt
												gagcttcatc atgatagttt gtgccgtgag tcagtgtgcc tccaaacgtg cgtgcgggga cttcccagga accttccttt
												cttgcgccgt gcactttttt ttttttgaaa ggcacttcat tcccca
Tb927_10_v4	Tb10.NT.87	1968449	1967971	478	-	4.88	Tb10.19174	64 aa		CBH15886	MFSLTQTWLIAHWYCGHKFRHRFMRDKRFHPSLQASHDAR	>Tb10.NT.87 class=Sequence position=Tb927_10_v4:1967971..1968449 (- strand)
								1 peptide		Trypanosoma brucei gambiense	NRFSKRRHFKTNRWNYQQAYRDMP	tgatggttgg ggccttgttt tggtaattag aaaaatctgt tatctcgttc gtagtacaaa atccgccggg ctcctcttca
										HP, 110 aa		cctactcgat acggttggag caaaggacag agcgtcgtat gttttctctg acccaaacct ggcttatcgc tcactggtac
												tgcgggcaca agtttcgcca ccgcttcatg cgggacaagc ggtttcatcc gtcgctacag gcgtcccacg acgccaggaa
												tcgttttagt aagcgaagac acttcaaaac gaacaggtgg aactaccagc aggcgtaccg tgacatgccg tgacgaactc
												aggcggaaat gggaggcttg tggttcgtgg ttggtgtttg gtaaggaacg tggaagtcac gatagttttc gacgtgcgta
												cgcgcataat atgtggcttt actatgtgtt ttagcacgaa tgttttccct acccttcgtg tttgacattt tctgttctc
Tb927_11_01_v4	Tb11.NT.6	97655	97049	606	-	2.81	Tb11.0843	92 aa		CBH16918, 233 aa	MNFVKRLVYSLAVEKGAESPLIRQVAQRTAHMERHAVKRH	>Tb11.NT.6 class=Sequence position=Tb927_11_01_v4:97049..97655 (- strand)
								1 peptide		Trypanosoma brucei gambiense DAL972	SLWLSAAYAEVKRDVSNLWSKLQEGARKENDPQERISHAK	tttaagaccc ttttctgggt acagtttttt tggagactca ccgctattca agtctacaca agtgagtcat tcacctttcg
										hypothetical protein	KSCEDKSGVPRN	ttctttttca ccctccactt ttgcgtccct gtggtcgcat atataaatat aatatatata tatattatat tgggagagac
												aatgaatttt gttaagcgtt tggtttactc acttgctgtg gagaaggggg cggaatcccc attaattaga caagtagcgc
										LmjF25.0400, 100 aa, HP		aaaggaccgc acacatggag cgtcatgcag taaagagaca cagtttgtgg ttgagtgccg cttatgcgga agtaaaaaga
												gatgtttcta atctctggtc gaaactgcag gagggagcgc gaaaggaaaa cgacccacag gagcgtatct cacatgcaaa
												gaaaagttgc gaagacaaaa gtggcgtccc gcgtaactaa tggcgtgcgt gaggattatt tacttctttg gttttccttt
												tcttgttgga agagtgaaat tggtgggatg agaagttact tacaagacat ggttgtatgc actgcaaaga gatatatacc
												aaaggtatga gaggggctta tattattacc atgtgtgcct gccactg
Tb927_11_01_v4	Tb11.NT.10	163421	162696	725	-	11.76	Tb11.1497	95 aa	predicted TM	Tc00.1047053506925.64, 95 aa, HP	MLRRSLIVRGHATSNLFAPPFSGRWFNPPHQWTMTDTFLP	>Tb11.NT.10 class=Sequence position=Tb927_11_01_v4:162696..163421 (- strand)
								2 peptides		LmjF25.0660, 95 aa, HP	FFFIGFTPMAIIVYLYHAAYMPHYSHFQDKNYYASQVYTK	ccgcttgatc actaacgtag gagcattccc attggaggga acattttgag ttagactagg tatctcctat ttatgctgcg
											EFIHKYKRLERWRWY	tcgatctctc atcgtgcggg gacatgcgac gtcaaacctc ttcgcaccac ccttttccgg acgttggttt aatcccccac
												atcaatggac aatgaccgac acgtttctgc cgtttttctt tattgggttt accccaatgg cgattatcgt gtatttgtat
												catgcagcat acatgccgca ctactcgcac ttccaggaca agaactacta cgcgtcacag gtgtacacaa aggagtttat
												tcataaatac aagcgtctag aacggtggcg gtggtattag tcacttgatt tggtttactg cgcggttatg tcgttccttt
												tcatacggac agtagggact tgatgcggat gtacacctat acgttaccgt ttcaaatagc gattggcaaa ggaccggata
												gggaggtggg tgaaccgcag ggggacccat cggaactttt tgcaaatggt gcacttgcgt agaggttact gagcacctgg
												gttggatatg gatggtaatt ttggttcact catgctcggg aggtagtgaa agtgcgccct aattttttcc acacccttgt
												ttatctttta tgcgtgtttg ttttgttggc tcggcgatgc gtcaccttat ggatccacta cttccggatg cggcgtgtcc
												tcttgt
Tb927_11_01_v4	Tb11.NT.29	616562	617358	796	+	15.54	Tb11.5723	62 aa	predicted TM	no match	MLLGGFVPRRFSQFNRDPCWMFFIFSVGFWLGEYPAMMI	>Tb11.NT.29 class=Sequence position=Tb927_11_01_v4:616562..617358 (+ strand)
								2 peptides			KYNARDLVYDPHRYVWSHHDDHH	tgcgattatt taaggagagc gaataatacg gtaacaactc ggccaacact aacgaataaa aaaaaggaag ggagcaaatt
												cagacgcatc gaaaagaaac gggactaaaa gcacttatca tctgtcttcc caaagttcag caaaatgctt ctaggaggtt
												ttgttccccg ccgcttctcg cagtttaacc gcgacccgtg ttggatgttc ttcatatttt ctgtcggctt ctggctgggc
												gaatatccgg cgatgatgat caaatataat gcccgtgacc tcgtgtatga cccgcaccgg tacgtatggt cccaccatga
												cgaccatcac taaacccagc tgcgtccaag gagggaagga ggaaaaaaaa aacaaacaaa cagacaaact ctgaagctta
												ctgcagtgag ttaacccgcc cgttttgtct tttttatgtg atcatgcgta tacatatata tatatatata tatatgtgcg
												ttattgcgtt tgtgtgttta gggaagtggt actttgtttc attgaagtgt agaatggatg gggtaataga agtgtgcagg
												tttggggtgg aaggtcaaaa ggggacgagg agggaaaaga agcccttaga gtaacgggaa gtgctgtgtt tattagcgta
												cacacaaatg cgcacaaacg ctactgttgc tgtgattttt atcgcctcaa tttcacattg tgggctcttc ctttgttgcc
												tatgtgctcg ccctagttgt gcgttgttgt ggtgaagcat ttgagtgtgt agtagcctct gtaatagtcg gttgctt
Tb927_11_01_v4	Tb11.NT.66	1505696	1506169	473	+	0.8	Tb11.14297	94 aa	predicted TM	no match	MFRQRLLFSAVKPSRNLLRDCGREKRLMESEGDFVDRHLA	>Tb11.NT.66 class=Sequence position=Tb927_11_01_v4:1505696..1506169 (+ strand)
								1 peptide			SLVAEREKAYAGLFGGSLAATCLTFVSMGLFGLTFGYHAG	tgttattggt aggattatat cagcaccttc tagtttaact cagaggtcga tactttcttt tctctttttt tttcaaacag
											KAVIDAYGKTRISA	cgatgttccg gcagcggctt ctgttctccg ctgtgaaacc ttcccgtaac ctcctccggg attgtggtcg cgagaagcgt
												cttatggaat ctgaaggtga ttttgtcgat cgacatctgg catctcttgt ggctgaacga gaaaaggctt atgcgggact
												gtttggtggg tcccttgccg ccacgtgcct tacgtttgtt tcaatgggac tgtttggttt gacatttggc tatcatgctg
												gaaaagcagt catagacgcc tatggaaaaa cgcgaatatc ggcttaaaga tgatggaaag caaagtcgga ataatttctc
												tcctccctgt gaaagctccg gttgggcata ccactaaaag aaaattcatt gttttgcgca gttatatata ctac
Tb927_11_01_v4	Tb11.NT.90	1986767	1985961	806	-	3.77	Tb11.18983	219 aa	RRM super family	CBH17694, Trypanosoma brucei gambiense, 219 aa	MGKRDLEKERQIELAAIWGAEVDGENRFPRRRGLSGKRST	>Tb11.NT.90 class=Sequence position=Tb927_11_01_v4:1985961..1986767 (- strand)
								2 peptides		Tc00.1047053506777.100, 289 aa, HP	GASCLPVGVSVEDVDEVPSDLGSETRSEECNNAKSDIKKK	tacatcggag tttaatcaac tgtgaattcc ttttggggtt gtgagggcgt gtactcgctg ttttcaactt caggttagat
										LmjF11.0080, 225 aa, HP	KAGKDRKTNSTYRLHCFVGPGTERNDVRTVFEAYEPKVELR	tgtgagccga tggggaagcg tgatttggag aaggagcgac aaattgagct tgcggccatt tggggtgctg aggtcgacgg
											TSQQGSLLNKTHFAVLTFRNKAMALHAVKVLDGTNQYDRL	agagaaccgg ttcccgcgac ggcgtggatt atcaggaaaa aggtctactg gtgcatcgtg tctgccggtt ggtgtttccg
											GVRKLKLGLMLSRKEHSKIRQKLRKRMREDHERRLAEEV	tcgaggatgt cgatgaggtt ccctctgact tagggagcga aacccgcagt gaggagtgca acaacgccaa gagcgatata
											SEEAEFVKKFIESYVPSAG	aagaagaaaa aagctggaaa ggaccgaaag acaaacagta cgtatcggtt gcactgcttt gttggacctg gaactgaacg
												aaacgatgtt cgcaccgttt ttgaggctta tgagccgaaa gtggaattga ggacatctca gcagggtagt ttactgaaca
												agacacattt tgcggtgctg acttttcgta acaaggcgat ggcgctgcac gccgtgaagg tgctggacgg caccaaccag
												tacgatcgtt taggggtgcg caagcttaaa cttggcttaa tgctgtcgag gaaggagcat tcaaagatcc gtcaaaaact
												tcggaagcgc atgcgtgaag accacgagcg tcgcctggcg gaagaggtta gtgaagaagc agagttcgtc aagaaattca
												tcgagtcata cgttccgtcg gcgggataag agttttggcg taggctgtac gacgactcta agtataatta gttgcgacag
												taagacg
Tb927_11_01_v4	Tb11.NT.135	3015942	3016502	560	+	160.69	Tb11.29019	57 aa	ribosomal protein S29	Tc00.1047053511805.15	MGHLHQWRSRQKIGMGKGSRHCVICSNQKALIRKYELN	>Tb11.NT.135 class=Sequence position=Tb927_11_01_v4:3015942..3016502 (+ strand)
								1 peptide			VCRQCFRENAENIGFVKLR	aaattacagc gtaaccaagc ctcctgctta gtagcagcac aaagcaaaag gaagtagaca aatgggtcac ctccaccaat
												ggcgctcccg ccaaaagatt ggcatgggca aaggatcccg ccactgcgtc atttgctcca accaaaaggc tctcatccgc
												aagtatgaac tgaacgtctg tcgtcagtgc ttccgtgaga atgccgagaa cattggtttc gtcaagctgc gttaagatcg
												ctgacacgtc atcgaatgat gagcgaaatg gagggactga cgactcccgt gactggctgt atggaaggcc cttctctttt
												tgtcttttct ttcactgata ggggtacgca acttacgtgc ttttttcctc tttttttttc ttggggatga gcaccgtttc
												tggtctgttc tctcgttctt aaattatttt ttccgtttga cctcccacta ctacctactc gtgtcgtttg ctcgtttatc
												tgttcaacgg acccctgtaa ctgagcagct gcagaaccag ggacagaggg aacggaaggc ggaggcatgg ggtggtagaa
												g
Tb927_11_01_v4	Tb11.NT.138	3081342	3081802	460	+	21.71	Tb11.29019	57 aa	ribosomal protein S29	Tc00.1047053511805.15	MGHLHQWRSRQKIGMGKGSRHCVICSNQKALIRKYELN	>Tb11.NT.138 class=Sequence position=Tb927_11_01_v4:3081342..3081802 (+ strand)
								1 peptide			VCRQCFRENAENIGFVKLR	acttttaaca ataaaataaa aagtttcccc aagaaggatt gagaaggaaa gacctcctgc ttagtagcag cacaaagcaa
												aaggaagtag acaaatgggt cacctccacc aatggcgctc ccgccaaaag attggcatgg gcaaaggatc ccgccactgc
												gtcatttgct ccaaccaaaa ggctctcatc cgcaagtatg aactgaacgt ctgtcgtcag tgcttccgtg agaatgccga
												gaacattggt ttcgtcaagc tgcgttaaga tcgctgacac gtcatcgaat gatgagcgaa atggagggac tgacgactcc
												cgtgattggc tgtatggaag gcccttctct ttttgtcttt tctttcactg ataggggtac gcaacttacg tgcttttttt
												cctctttttt cctttacctc gtgaagatgc gagggtaact gtcctttcca ccaccccact t
Tb927_11_01_v4	Tb11.NT.181	3791447	3791925	478	+	4.99	Tb11.36791	96 aa	predcited TM	no match	MQHDNVGDRESKRTSELDDKRRSAYRWSLAILGLATVVTFA	>Tb11.NT.181 class=Sequence position=Tb927_11_01_v4:3791447..3791925 (+ strand)
								1 peptide			FAWRKLYRFNQRELVLQRKLQMDRSLAAALAEVPGRRFTVM	tgtattgtaa actaaaggag agatgcaaca tgacaatgtt ggagaccggg agtcgaagcg caccagtgag ttagacgaca
											DVNPEALRKSALIT	agaggcgttc tgcgtatcga tggtcacttg cgatacttgg actggccact gttgttacct ttgcattcgc ctggcggaag
												ttgtaccgat ttaaccaacg tgagttggtt ttgcaacgga aactgcaaat ggataggtca cttgccgccg ctctggcgga
												ggtgcccggt cgccgtttta cggtaatgga tgtaaaccca gaagctctcc gtaagagcgc actaatcaca tgaaagaagc
												gtagaacaga cattgttctg cgggcgatgc cgcgatgggg aagatgattg tgtcaaatgt gccactttag tctttatcgt
												tcctgcgcat attgttcaaa gtttttctta atcttttttt tctactcggc gcggacgaaa ttatagcata tatatatat
Tb927_11_01_v4	Tb11.NT.222	704461	703635	826	-		Tb11.6536	93 aa	predicted TM	LmjF33.2580, 99 aa, HP	MAVPRWMRRFEIYAVCMIWPISTIVGIVGTYKLFMWSYGGR
								2 peptides		Tc00.1047053504153.129, 97 aa, HP	DCFRYVVIEEPMKGQWFQANPKSALGMDTPLANVPKFLETS
											PYTYDDNTGSD
Tb927_11_01_v4	Tb11.NT.223	148069	147367	702	-		Tb11.1355	106 aa	predcited TM	CBH16943	MRRLSAPVVGGYCSIPHQVAYREAASATWFGGTEATGSWKR
								1 peptide		Trypanosoma brucei gambiense, 106 aa	SLKGAAVCLCGIACINVCFRGNALGKVHTESDVYIPAAAFR
											SRTREPPADGFVDGASQFEGVSVK
