# Supplementary material for: The Transcriptome of the Human Pathogen Trypanosoma brucei at Single-Nucleotide Resolution
Source: PLoS Pathog. 2010 Sep 9;6(9):e1001090. doi: 10.1371/journal.ppat.1001090 (PMC2936537; doi:10.1371/journal.ppat.1001090)
Supplement: Table S11 — List of putative non-coding transcripts. (0.02 MB XLS) [file ppat.1001090.s027.xls]

## Sheet: Sheet1
Table S11. List of putative non-coding transcripts.
	length, nt			length, nt			length, nt
Tb8.NT.11	2229		Tb11.NT.122	401		Tb8.NT.41	211
Tb10.NT.103	1950		Tb5.NT.81	393		Tb11.NT.94	209
Tb8.NT.128	1776		Tb2.NT.57	389		Tb7.NT.53	207
Tb11.NT.150	1169		Tb7.NT.24	385		Tb3.NT.66	198
Tb8.NT.99	1168		Tb11.NT.40	384		Tb10.NT.154	197
Tb11.NT.31	1109		Tb10.NT.102	378		Tb11.NT.97	193
Tb8.NT.18	760		Tb4.NT.41	374		Tb10.NT.168	184
Tb10.NT.27	759		Tb4.NT.42	374		Tb2.NT.50	180
Tb3.NT.36	732		Tb2.NT.63	372		Tb5.NT.46	154
Tb6.NT.40	719		Tb4.NT.45	370
Tb2.NT.1	713		Tb4.NT.19	368
Tb4.NT.58	680		Tb11.NT.210	367
Tb6.NT.39	673		Tb2.NT.51	367
Tb3.NT.21	645		Tb11.NT.81	349
Tb5.NT.35	635		Tb10.NT.148	342
Tb1.NT.24	633		Tb10.NT.169	332
Tb11.NT.176	622		Tb9.NT.32	327
Tb11.NT.99	621		Tb9.NT.24	312
Tb11.NT.158	579		Tb9.NT.34	305
Tb7.NT.17	574		Tb5.NT.60	304
Tb5.NT.61	565		Tb11.NT.178	294
Tb10.NT.95	561		Tb5.NT.86	294
Tb2.NT.8	559		Tb7.NT.10	294
Tb1.NT.25	554		Tb8.NT.138	294
Tb11.NT.148	540		Tb10.NT.68	290
Tb8.NT.9	539		Tb5.NT.75	290
Tb10.NT.18	536		Tb6.NT.66	289
Tb8.NT.8	531		Tb10.NT.33	287
Tb11.NT.96	530		Tb9.NT.68	286
Tb5.NT.17	522		Tb11.NT.33	276
Tb10.NT.22	520		Tb9.NT.6	272
Tb10.NT.66	520		Tb11.NT.179	270
Tb2.NT.3	510		Tb10.NT.73	268
Tb2.NT.41	505		Tb11.NT.185	267
Tb10.NT.91	487		Tb8.NT.13	266
Tb11.NT.26	469		Tb10.NT.166	261
Tb11.NT.60	455		Tb6.NT.65	260
Tb2.NT.58	451		Tb8.NT.129	253
Tb2.NT.61	451		Tb5.NT.67	246
Tb11.NT.1	436		Tb11.NT.18	231
Tb2.NT.37	436		Tb4.NT.21	230
Tb11.NT.27	426		Tb1.NT.27	229
Tb11.NT.54	423		Tb11.NT.208	229
Tb7.NT.76	420		Tb11.NT.84	225
Tb11.NT.73	418		Tb8.NT.42	224
Tb11.NT.192	412		Tb8.NT.97	223
Tb7.NT.62	409		Tb11.NT.146	217
