# Supplementary material for: The Transcriptome of the Human Pathogen Trypanosoma brucei at Single-Nucleotide Resolution
Source: PLoS Pathog. 2010 Sep 9;6(9):e1001090. doi: 10.1371/journal.ppat.1001090 (PMC2936537; doi:10.1371/journal.ppat.1001090)
Supplement: Table S12 — Splice site (SAS) dispersion. (0.86 MB XLS) [file ppat.1001090.s028.xls]

## Sheet: Sheet1
Table S12. Splice site (SAS) dispersion.
Systematic Name in GeneDB v_4	Chr	Averaged SAS coordinate	Averaged 5'UTR	Predominant SAS coordinate	Predominant 5'UTR	Dispersion
Tb927.1.50	1	41389.7	106.71	41394	111	4.29
Tb927.1.60	1	44313.9	471.54	44380	471	67.14
Tb927.1.90	1	52262.7	57.67	52265	60	2.33
Tb927.1.100	1	58869.4	NA	58981	NA	129.49
Tb1.NT.1	1	59763.1	NA	59762	NA	1.06
Tb927.1.120	1	62859.6	49.73	62886	50	26.36
Tb1.NT.2	1	68931.6	NA	68937	NA	5.37
Tb927.1.180	1	72464.4	59.43	72469	64	4.57
Tb927.1.190	1	77978.7	63.74	77979	64	0.26
Tb1.NT.4	1	84821.4	NA	84883	NA	61.56
Tb927.1.220	1	88418	62.99	88419	64	1.01
Tb1.NT.6	1	90688	NA	90688	NA	0
Tb927.1.240	1	99133.9	53.85	99129	48	6.82
Tb1.NT.7	1	102628	NA	102154	NA	474
Tb927.1.270	1	106143	542.95	106147	507	65.37
Tb927.1.275	1	108045	29.32	108028	30	16.61
Tb927.1.290	1	113106	NA	113083	NA	23.01
Tb1.NT.8	1	118542	NA	118543	NA	1.2
Tb927.1.300	1	121946	103.76	121946	104	1.11
Tb1.NT.10	1	129268	NA	129265	NA	2.52
Tb927.1.350	1	135545	NA	135545	NA	0.58
Tb927.1.360	1	136574	183.25	136578	181	9.77
Tb927.1.370	1	144378	8	144449	NA	133.35
Tb927.1.400	1	147333	NA	147245	NA	88.28
Tb1.NT.13	1	149087	NA	149087	NA	0
Tb1.NT.14	1	149570	NA	149570	NA	0
Tb927.1.420	1	156335	NA	156334	NA	0.71
Tb927.1.430	1	159359	NA	159359	NA	0.45
Tb927.1.450	1	173970	NA	174143	NA	180.74
Tb1.NT.15	1	176673	NA	176673	NA	0
Tb927.1.470	1	179873	NA	179811	NA	61.92
Tb927.1.480	1	181809	NA	181774	NA	34.76
Tb1.NT.16	1	187288	NA	187288	NA	0
Tb927.1.490	1	189650	186.5	189650	187	1.13
Tb1.NT.18	1	202485	NA	202486	NA	0.68
Tb927.1.530	1	203982	28.02	204045	28	63.42
Tb927.1.540	1	207822	88.27	207896	89	74.36
Tb927.1.550	1	208482	3.11	208483	4	0.89
Tb927.1.560	1	210084	53.49	210085	54	0.88
Tb927.1.570	1	211427	8.29	211427	8	0.29
Tb927.1.580	1	214107	102.46	214108	103	0.54
Tb927.1.600	1	217809	98	217809	98	0
Tb927.1.610	1	219052	62.57	219052	63	0.43
Tb927.1.630	1	220397	313.73	220397	314	0.27
Tb927.1.640	1	225668	16.81	225689	16	22.93
Tb927.1.650	1	226665	45.06	226665	45	0.82
Tb927.1.670	1	230108	220.91	230110	223	2.09
Tb927.1.690	1	231524	102.63	231528	103	5.6
Tb927.1.710	1	235556	118.53	235553	115	9.7
Tb927.1.720	1	237387	88.36	237362	63	28.98
Tb927.1.730	1	239558	14.84	239558	15	0.28
Tb1.NT.19	1	240177	NA	240185	NA	8.37
Tb927.1.740	1	241710	24.88	241710	25	0.12
Tb927.1.750	1	245988	63.29	245989	64	1.03
Tb927.1.760	1	249006	74.63	249006	75	0.57
Tb927.1.780	1	250618	23.35	250618	23	0.44
Tb927.1.790	1	253461	131.38	253518	131	57.77
Tb927.1.820	1	256472	336.33	256475	339	2.67
Tb927.1.830	1	259185	NA	259714	NA	528.54
Tb927.1.840	1	260622	NA	260630	NA	8.21
Tb927.1.860	1	262193	126.8	262198	131	4.93
Tb927.1.870	1	263802	221.78	263802	222	0.34
Tb927.1.880	1	278124	NA	278165	NA	40.98
Tb927.1.890	1	279226	25.06	279226	25	0.7
Tb927.1.990	1	288568	14.02	288568	14	0.02
Tb927.1.1000	1	289883	15.4	289878	15	6.96
Tb927.1.1010	1	291671	19.83	291565	20	105.69
Tb927.1.1020	1	294104	124	294104	124	0
Tb1.NT.21	1	296302	NA	296302	NA	0.47
Tb927.1.1030	1	296983	48.71	296918	50	64.72
Tb927.1.1040	1	298769	2	298769	2	0
Tb927.1.1050	1	300133	21.6	300077	20	58.64
Tb927.1.1060	1	303868	66.37	303867	67	0.63
Tb927.1.1080	1	305836	8.89	305834	9	1.57
Tb927.1.1090	1	307532	116.48	307531	117	0.52
Tb927.1.1100	1	308515	189	308515	189	0
Tb927.1.1120	1	312383	73.76	312383	74	0.24
Tb927.1.1130	1	313924	55.96	313928	52	3.96
Tb927.1.1160	1	319645	8	319645	8	0.25
Tb927.1.1170	1	321592	33.07	321591	34	0.93
Tb1.NT.22	1	322195	NA	322204	NA	8.67
Tb927.1.1200	1	323002	237.3	322959	238	42.82
Tb927.1.1210	1	325367	186.78	325360	194	7.22
Tb927.1.1220	1	326506	205.82	326506	206	0.18
Tb927.1.1230	1	327625	37.55	327626	37	0.55
Tb1.NT.23	1	329510	NA	329511	NA	2.37
Tb927.1.1240	1	330196	93.4	330231	58	35.4
Tb927.1.1270	1	334682	5	334682	5	0
Tb927.1.1300	1	338011	87	338011	87	0
Tb927.1.1330	1	341284	15.24	341283	16	0.97
Tb927.1.1340	1	342874	104.13	342870	108	3.87
Tb927.1.1350	1	345456	344.08	345440	345	15.96
Tb927.1.1370	1	350009	85.68	350008	87	1.32
Tb927.1.1380	1	352622	619	352622	619	0
Tb927.1.1390	1	356856	84.06	356851	86	5.17
Tb927.1.1400	1	358250	104.8	358173	182	86.4
Tb1.NT.24	1	359493	NA	359493	NA	0.26
Tb927.1.1420	1	360237	50.02	360216	45	31.14
Tb927.1.1460	1	366501	NA	366500	NA	0.62
Tb927.1.1500	1	374290	588.18	374289	589	0.82
Tb1.NT.25	1	385002	NA	385002	NA	0.44
Tb927.1.1530	1	385687	23	385687	23	0.42
Tb927.1.1540	1	394781	25.28	394781	25	0.28
Tb927.1.1550	1	397182	7.83	397182	8	0.17
Tb927.1.1560	1	399582	93.51	399582	94	0.49
Tb927.1.1580	1	403755	20.74	403754	21	0.74
Tb927.1.1600	1	405403	275.43	405363	315	39.57
Tb927.1.1610	1	411180	230.98	411183	228	3.43
Tb927.1.1620	1	412694	266.3	412695	265	2.36
Tb927.1.1630	1	415598	100.17	415584	101	14.24
Tb927.1.1640	1	416778	NA	416749	NA	43.5
Tb927.1.1650	1	418000	2	417999	2	1.29
Tb927.1.1660	1	418792	42.65	418784	45	8.2
Tb927.1.1670	1	419909	125.97	419910	125	0.97
Tb927.1.1680	1	424538	128	424538	128	0
Tb927.1.1690	1	425813	13.67	425774	13	42.29
Tb927.1.1700	1	428818	70.46	428804	72	13.97
Tb927.1.1710	1	430892	132.55	430810	133	84.74
Tb927.1.1720	1	436932	NA	436933	NA	1.25
Tb927.1.1730	1	438549	160.22	438559	150	10.22
Tb927.1.1740	1	441121	280.78	441101	288	20.03
Tb927.1.1750	1	463430	43.82	463430	44	0.18
Tb927.1.1790	1	468045	150.85	468044	152	1.15
Tb927.1.1820	1	470120	151.58	470120	152	0.7
Tb927.1.1840	1	473188	987.09	473180	995	7.91
Tb927.1.1850	1	479531	262.88	479530	264	1.12
Tb927.1.1880	1	483887	372.78	483817	373	70.32
Tb927.1.1890	1	488959	60.31	488954	65	7.83
Tb927.1.1910	1	493973	321.69	493470	331	506.97
Tb927.1.1920	1	498103	91.35	498098	96	4.65
Tb927.1.1930	1	500883	669.89	500880	673	3.11
Tb927.1.1960	1	513875	164.3	513878	161	4.18
Tb927.1.1980	1	516411	158.53	516410	160	1.47
Tb927.1.1990	1	517770	NA	517767	NA	2.51
Tb927.1.2000	1	518621	329.66	518621	330	0.34
Tb927.1.2040	1	522475	13	522475	13	0
Tb1.NT.26	1	527694	NA	527593	NA	102.46
Tb927.1.2100	1	531515	67.56	531515	68	0.44
Tb927.1.2110	1	535995	282.32	535994	283	0.68
Tb927.1.2120	1	540493	225.34	540417	301	75.66
Tb927.1.2150	1	546122	112.7	546122	113	0.3
Tb927.1.2160	1	548660	204.85	548660	205	0.15
Tb927.1.2190	1	551956	1329.13	551782	1448	173.98
Tb927.1.2210	1	560003	NA	560016	NA	13.24
Tb927.1.2260	1	564599	377.55	564601	376	1.55
Tb927.1.2320	1	568534	120.59	568526	124	8.21
Tb927.1.2330	1	570438	43.81	570446	36	12.72
Tb927.1.2340	1	572337	105.12	572336	106	1.27
Tb927.1.2350	1	574075	48.8	574065	59	10.2
Tb927.1.2360	1	575979	104.71	575978	106	1.29
Tb927.1.2370	1	577707	58.79	577707	59	0.28
Tb927.1.2380	1	579621	104.96	579620	106	1.48
Tb927.1.2390	1	581350	57.84	581349	59	1.16
Tb927.1.2410	1	584991	NA	584991	NA	0.08
Tb927.1.2430	1	592445	50.7	592445	51	0.4
Tb927.1.2450	1	594021	57.96	594024	55	4
Tb927.1.2470	1	595610	53.34	595608	55	1.66
Tb927.1.2490	1	597200	54.94	597200	55	0.06
Tb927.1.2510	1	598797	44.31	598798	43	1.31
Tb927.1.2530	1	600373	54.29	600372	55	0.71
Tb927.1.2550	1	601957	54.44	601956	55	0.67
Tb927.1.2570	1	603460	22.93	603459	23	0.53
Tb927.1.2580	1	607386	15.87	607396	6	10.14
Tb1.NT.28	1	608992	NA	608988	NA	4
Tb927.1.2600	1	609479	550.53	609479	551	0.47
Tb927.1.2640	1	616218	378.5	616213	383	4.5
Tb927.1.2670	1	618375	554.08	618377	552	2.35
Tb927.1.2700	1	622175	368.57	622175	369	0.53
Tb927.1.2710	1	624264	436.14	624161	539	102.86
Tb927.1.2730	1	628557	317.12	628532	342	24.88
Tb927.1.2740	1	631056	213.25	631055	214	0.75
Tb927.1.2750	1	633193	171.83	633194	171	1.64
Tb927.1.2770	1	634794	22.23	634794	22	0.23
Tb1.NT.29	1	640556	NA	640556	NA	0
Tb927.1.2850	1	647261	26	647261	26	0
Tb927.1.2880	1	651264	25.96	651264	26	0.04
Tb927.1.2950	1	655572	47.8	655572	48	0.2
Tb927.1.2970	1	656575	28	656565	28	10.45
Tb1.NT.33	1	657854	NA	657749	NA	105.35
Tb927.1.2980	1	659012	NA	658928	NA	84.24
Tb927.1.2985	1	662952	20.93	662952	21	0.07
Tb927.1.2990	1	663652	6	663652	6	0.4
Tb927.1.3000	1	666972	35.23	666978	29	7.36
Tb927.1.3010	1	668747	44.94	668729	63	19.41
Tb927.1.3030	1	670234	48	670234	48	0
Tb927.1.3040	1	671786	71	671777	71	8.63
Tb927.1.3050	1	673015	33.05	673036	12	21.25
Tb927.1.3070	1	675111	102.29	675110	103	0.97
Tb927.1.3110	1	677619	147.43	677616	150	6.98
Tb927.1.3120	1	679142	10.53	679144	9	1.86
Tb927.1.3130	1	683014	118.48	683008	124	5.52
Tb927.1.3150	1	685432	116	685426	116	5.73
Tb927.1.3170	1	687208	128.1	687208	128	0.1
Tb927.1.3180	1	688934	29.02	688934	29	0.11
Tb927.1.3200	1	689979	175.65	689981	174	1.93
Tb927.1.3220	1	691553	244.41	691637	160	109.84
Tb927.1.3230	1	694143	175.14	694140	178	2.86
Tb927.1.3250	1	696806	219	696806	219	0
Tb927.1.3260	1	703031	154.3	702966	160	64.78
Tb927.1.3270	1	709471	102	709471	102	0
Tb927.1.3280	1	712890	NA	712890	NA	0.21
Tb927.1.3290	1	714104	132.62	714094	143	10.54
Tb927.1.3300	1	717851	132.52	717851	133	0.63
Tb927.1.3310	1	721778	443.81	721777	445	1.19
Tb927.1.3390	1	732394	182.81	732378	167	46.54
Tb927.1.3400	1	733901	80.68	733840	20	62.11
Tb927.1.3410	1	735784	NA	735796	NA	13.19
Tb927.1.3450	1	740175	43	740175	43	0
Tb927.1.3470	1	752057	NA	752058	NA	1.06
Tb927.1.3550	1	757934	65.86	757935	67	1.14
Tb927.1.3560	1	761322	37.57	761322	38	0.43
Tb1.NT.37	1	762080	NA	762086	NA	6
Tb1.NT.38	1	769745	NA	769751	NA	181.31
Tb927.1.3670	1	776567	58.3	776565	60	1.7
Tb927.1.3800	1	814230	75.33	814232	73	4.49
Tb927.1.3810	1	815097	NA	815097	NA	0.04
Tb927.1.3820	1	815720	28.1	815718	30	1.9
Tb927.1.3830	1	816304	114.52	816304	115	0.48
Tb927.1.3840	1	818726	NA	818726	NA	0.24
Tb927.1.3850	1	820967	162.35	820968	161	1.64
Tb927.1.3860	1	822197	373.46	822194	376	2.54
Tb927.1.3880	1	826528	486.61	826497	511	30.84
Tb927.1.3910	1	833649	225.54	833572	225	78.56
Tb927.1.3940	1	837320	363	837318	365	2.3
Tb927.1.3950	1	840718	NA	840718	NA	0.19
Tb927.1.4010	1	844381	482.68	844375	483	6.26
Tb927.1.4040	1	852633	176.06	852635	174	2.06
Tb927.1.4050	1	856412	116.5	856392	119	20.01
Tb927.1.4100	1	861574	232.62	861574	233	1.67
Tb927.1.4140	1	864814	171.78	864788	173	26.11
Tb927.1.4160	1	866636	331.63	866634	334	3.04
Tb927.1.4180	1	867783	335.29	867783	335	0.29
Tb927.1.4220	1	871861	NA	871861	NA	0.28
Tb927.1.4230	1	873922	9.89	873922	10	1.16
Tb927.1.4250	1	876432	3	876432	3	0.19
Tb927.1.4280	1	880202	884.13	880176	910	25.87
Tb927.1.4300	1	885965	334	885965	334	0
Tb927.1.4310	1	890091	835.62	890091	836	0.38
Tb927.1.4340	1	899109	529.05	899108	530	1.43
Tb927.1.4370	1	902834	403.9	902820	404	14.27
Tb927.1.4380	1	905861	178.56	905832	178	30.29
Tb927.1.4400	1	907872	227.87	907880	220	11.55
Tb927.1.4410	1	909413	121.82	909409	126	4.18
Tb927.1.4420	1	912168	156.15	912167	157	0.85
Tb927.1.4450	1	916463	158.47	916395	158	69.23
Tb927.1.4470	1	921239	184.26	921239	184	0.26
Tb927.1.4480	1	923248	290.77	923248	291	0.88
Tb927.1.4490	1	928833	24.87	928833	25	0.13
Tb927.1.4500	1	932233	482.21	932224	483	8.92
Tb927.1.4520	1	934411	532.33	934408	535	2.67
Tb927.1.4650	1	954772	131.67	954772	132	0.33
Tb927.1.4680	1	962472	278.43	962455	295	16.57
Tb927.1.4690	1	964025	161.14	964015	171	9.86
Tb927.1.4700	1	965960	79.54	965981	56	28.47
Tb927.1.4720	1	968838	70.41	968713	71	125.45
Tb927.1.4730	1	971008	8.84	971007	9	3.08
Tb927.1.4740	1	971899	58.11	971898	59	0.89
Tb927.1.4760	1	975780	64.07	975777	67	2.93
Tb927.1.4780	1	979526	38	979505	38	20.56
Tb927.1.4800	1	982326	218.68	982326	219	0.32
Tb927.1.4810	1	984351	108.67	984349	111	2.33
Tb927.1.4830	1	986557	160.65	986557	161	0.35
Tb927.1.4890	1	991993	11	991993	11	0
Tb927.1.4900	1	993537	7	993537	7	0
Tb927.1.4930	1	998560	325	998560	325	0
Tb927.1.4970	1	1001647	NA	1001645	NA	2.17
Tb927.1.5000	1	1.00427e+06	35.8	1004272	36	1.1
Tb927.1.5010	1	1.00586e+06	516.8	1005861	517	0.2
Tb927.1.5020	1	1.00707e+06	192.29	1007062	198	5.71
Tb927.1.5030	1	1.00776e+06	48.06	1007761	43	5.94
Tb1.NT.40	1	1.01072e+06	NA	1010716	NA	5.77
Tb927.1.5060	1	1.01323e+06	31.63	1013233	32	0.38
Tb927.1.5080	1	1015353	42	1015353	42	0
Tb2.NT.2	2	1286.66	NA	1287	NA	0.34
Tb927.2.100	2	4220.44	48.44	4220	48	0.66
Tb2.NT.67	2	17376.2	NA	17348	NA	28.18
Tb927.2.240	2	26183.5	NA	26185	NA	1.48
Tb927.2.280	2	38199	32	38199	32	0
Tb927.2.300	2	45549.8	NA	45675	NA	125.24
Tb927.2.340	2	48693.9	49.89	48793	50	99.05
Tb2.NT.71	2	54794.8	NA	54861	NA	66.25
Tb927.2.370	2	58394.1	54.14	58388	48	7.09
Tb927.2.380	2	63800.1	32.08	63800	32	0.08
Tb927.2.420	2	76122.5	565.02	75950	NA	286.55
Tb927.2.450	2	77956	6	77965	NA	74.49
Tb927.2.460	2	85343.9	NA	84592	NA	753
Tb927.2.470	2	88484.3	49.92	89513	50	1028.69
Tb927.2.490	2	96547.8	NA	97057	NA	579.56
Tb927.2.540	2	107416	NA	107346	NA	103.41
Tb927.2.560	2	109419	64	109378	NA	43.15
Tb2.NT.75	2	115170	NA	115420	NA	251.3
Tb927.2.650	2	118899	NA	119025	NA	142.49
Tb927.2.660	2	120241	26.26	120206	25	37.41
Tb927.2.690	2	125302	88.33	125307	72	27.34
Tb2.NT.76	2	130048	NA	129958	NA	90.02
Tb2.NT.77	2	132369	NA	132369	NA	0.21
Tb2.NT.78	2	139739	NA	139765	NA	25.96
Tb927.2.830	2	144821	47.7	144821	48	0.3
Tb927.2.900	2	151893	505.79	151837	507	56.12
Tb2.NT.80	2	153659	NA	153717	NA	58.13
Tb927.2.910	2	153718	16.91	153717	17	1.09
Tb927.2.980	2	167677	196.77	167681	193	4.33
Tb2.NT.82	2	173903	NA	173916	NA	12.89
Tb2.NT.83	2	174491	NA	174491	NA	0.24
Tb927.2.1100	2	186895	NA	186894	NA	3.86
Tb927.2.1110	2	189518	NA	190235	NA	717.41
Tb927.2.1140	2	198680	63.85	198680	64	0.15
Tb2.NT.84	2	200929	NA	200929	NA	0.21
Tb927.2.1160	2	204592	NA	204592	NA	0.37
Tb927.2.1170	2	207617	50	207617	50	0.67
Tb927.2.1180	2	212736	49.98	212736	50	0.03
Tb927.2.1200	2	218591	NA	218647	NA	98.5
Tb927.2.1260	2	231417	NA	231410	NA	12.66
Tb2.NT.86	2	242318	NA	241966	NA	351.79
Tb2.NT.89	2	247945	NA	247945	NA	0.38
Tb2.NT.87	2	247945	NA	247945	NA	0.38
Tb927.2.1344	2	248904	NA	248904	NA	0.06
Tb2.NT.90	2	249159	NA	248904	NA	254.74
Tb2.NT.88	2	250929	NA	250916	NA	12.57
Tb927.2.1380	2	254849	57.06	254704	58	144.71
Tb927.2.1560	2	305311	NA	305320	NA	8.59
Tb927.2.1600	2	307633	30.1	307642	39	8.9
Tb927.2.1680	2	315632	59.92	315629	60	2.67
Tb2.NT.3	2	316547	NA	316546	NA	0.59
Tb927.2.1700	2	317194	30.79	317193	32	1.21
Tb2.NT.4	2	319893	NA	319893	NA	0.28
Tb927.2.1720	2	321264	22.91	321262	25	2.09
Tb927.2.1730	2	321821	14.89	321812	15	8.95
Tb927.2.1740	2	322759	5	322758	5	0.78
Tb2.NT.5	2	324433	NA	324433	NA	0.14
Tb927.2.1770	2	328420	8	328419	8	0.58
Tb927.2.1780	2	328952	26.77	328953	26	2.51
Tb927.2.1790	2	330793	22	330793	22	0.21
Tb927.2.1800	2	331494	266.44	331434	267	60.2
Tb927.2.1810	2	335457	25.14	335451	25	6.43
Tb927.2.1850	2	344898	165.33	344909	154	11.92
Tb927.2.1860	2	347435	26.43	347003	27	431.9
Tb927.2.1890	2	350454	432.67	350437	450	17.33
Tb2.NT.7	2	352625	NA	352625	NA	0.16
Tb2.NT.8	2	353951	NA	353951	NA	0.38
Tb927.2.1920	2	354600	130.14	354591	139	8.86
Tb2.NT.10	2	387035	NA	387059	NA	25.58
Tb927.2.2020	2	388711	9.56	388705	4	5.56
Tb927.2.2060	2	394368	8.85	394399	9	30.59
Tb927.2.2070	2	397801	38.8	397847	39	46.41
Tb2.NT.12	2	398422	NA	398424	NA	1.53
Tb927.2.2090	2	402320	513.52	402324	518	4.64
Tb927.2.2120	2	405816	571.89	405837	593	21.11
Tb927.2.2130	2	408491	NA	408492	NA	1.4
Tb927.2.2140	2	409571	187.93	409571	188	0.07
Tb927.2.2160	2	412896	274.51	412901	280	5.49
Tb927.2.2180	2	414655	219.22	414656	220	0.78
Tb927.2.2190	2	418879	277.88	418898	278	18.52
Tb927.2.2200	2	420294	55.7	420295	57	1.3
Tb927.2.2210	2	423689	52.55	423689	53	0.45
Tb927.2.2220	2	425224	85.05	425229	90	4.95
Tb927.2.2240	2	431789	457	431815	457	26.43
Tb927.2.2260	2	446701	837.82	447033	835	337.85
Tb927.2.2270	2	448244	258.64	448246	261	2.36
Tb927.2.2340	2	456652	469	456652	469	0
Tb927.2.2360	2	460267	300.83	460283	317	16.17
Tb927.2.2370	2	465253	252.98	465255	255	2.2
Tb927.2.2380	2	468565	110.56	468565	111	0.44
Tb927.2.2390	2	469912	2.5	469912	NA	0.81
Tb927.2.2410	2	475955	NA	475973	NA	19.2
Tb927.2.2430	2	479710	299.04	479699	288	12.67
Tb927.2.2440	2	482378	228.04	482378	228	0.18
Tb927.2.2450	2	484352	301.26	484353	302	3.73
Tb927.2.2460	2	487095	104.51	487095	105	0.49
Tb927.2.2470	2	489762	31.98	489761	31	2.27
Tb927.2.2490	2	492015	134	492015	134	0
Tb927.2.2500	2	493686	386.46	493687	387	0.54
Tb927.2.2510	2	495129	32.46	495137	40	7.54
Tb927.2.2520	2	496453	39.64	496453	40	0.43
Tb2.NT.17	2	497304	NA	497305	NA	0.7
Tb927.2.2540	2	501342	7.37	501346	11	3.63
Tb927.2.2550	2	503608	227.88	503608	228	0.12
Tb927.2.2570	2	504773	220.67	504900	223	127.14
Tb2.NT.18	2	506091	NA	506106	NA	17.31
Tb927.2.2580	2	510669	405.84	510672	409	3.16
Tb927.2.2590	2	511482	123.95	511483	125	1.05
Tb927.2.2650	2	519764	358.67	519546	359	218.32
Tb927.2.2670	2	530972	157.76	530972	158	0.24
Tb927.2.2720	2	533269	381.48	533217	413	52.77
Tb2.NT.21	2	540022	NA	540022	NA	0.38
Tb927.2.2770	2	541133	212.83	541129	217	4.17
Tb927.2.2830	2	546148	564.45	546092	620	55.55
Tb927.2.2860	2	548539	285.76	548540	285	6.13
Tb2.NT.22	2	550364	NA	550364	NA	0.24
Tb927.2.2880	2	551328	226.28	551328	226	0.71
Tb927.2.2900	2	554079	27.33	554078	28	0.67
Tb927.2.2910	2	554962	65.24	554940	87	22.16
Tb927.2.2920	2	556474	513.44	556476	506	12.43
Tb927.2.2940	2	559565	NA	559564	NA	1.41
Tb927.2.2950	2	560866	NA	560866	NA	0.09
Tb927.2.2970	2	564271	38.92	564271	39	0.08
Tb927.2.2990	2	567493	32.88	567494	32	1.44
Tb927.2.3000	2	569416	42.71	569416	43	1.24
Tb927.2.3020	2	571123	118	571123	118	0
Tb927.2.3030	2	574823	195.8	574822	197	1.29
Tb2.NT.23	2	578242	NA	578242	NA	0
Tb927.2.3080	2	579130	156.85	579130	157	0.15
Tb2.NT.25	2	584522	NA	584522	NA	0
Tb927.2.3160	2	585541	49.48	585537	39	24.09
Tb2.NT.26	2	591003	NA	591003	NA	0
Tb927.2.3190	2	591920	59.85	591921	59	0.85
Tb2.NT.27	2	593301	NA	593120	NA	181.19
Tb2.NT.28	2	597321	NA	597312	NA	9
Tb2.NT.29	2	600569	NA	600482	NA	87
Tb927.2.3300	2	608642	38.83	608642	39	0.17
Tb927.2.3340	2	620167	31.09	620168	32	0.91
Tb927.2.3370	2	624818	16	624818	16	0
Tb2.NT.33	2	625560	NA	625561	NA	0.57
Tb927.2.3390	2	628664	174	628664	174	0
Tb927.2.3400	2	629976	NA	629985	NA	10.13
Tb927.2.3420	2	630879	NA	630879	NA	0.37
Tb927.2.3440	2	632728	256.85	632773	302	45.15
Tb927.2.3460	2	634836	345.5	634837	346	0.5
Tb927.2.3480	2	636776	48.64	636776	49	0.36
Tb927.2.3580	2	643234	332.91	643236	335	2.09
Tb2.NT.35	2	644504	NA	644505	NA	0.6
Tb927.2.3620	2	649055	135.89	649139	220	84.11
Tb927.2.3660	2	661390	563	661575	563	185.37
Tb927.2.3730	2	668875	195.13	669012	282	137.06
Tb927.2.3750	2	671861	166.83	671861	167	0.17
Tb927.2.3780	2	676357	1011.88	676359	1014	2.21
Tb927.2.3800	2	679126	9	679126	9	0.49
Tb927.2.3880	2	688621	NA	688623	NA	2.27
Tb2.NT.38	2	689827	NA	689836	NA	233.29
Tb927.2.3910	2	692777	187.16	692832	197	55.46
Tb927.2.3920	2	693878	323.48	693881	326	2.52
Tb927.2.3930	2	697251	410.81	697251	411	0.19
Tb927.2.3960	2	698287	37.93	698288	39	1.07
Tb927.2.3970	2	699914	414.5	699915	416	1.5
Tb927.2.3990	2	704077	194.46	704078	195	0.54
Tb927.2.4000	2	707228	109.91	707234	116	6.09
Tb927.2.4050	2	714645	81.35	714647	83	2.03
Tb927.2.4060	2	718193	180.41	718212	199	18.59
Tb927.2.4090	2	719836	368.91	719837	370	2.72
Tb927.2.4110	2	721860	223.64	721860	224	4.81
Tb927.2.4130	2	724968	61.86	724995	83	26.55
Tb927.2.4140	2	728588	133.83	728615	161	34.15
Tb927.2.4150	2	730141	NA	730144	NA	3.26
Tb927.2.4160	2	733469	273.87	733487	275	17.98
Tb927.2.4200	2	740172	NA	740194	NA	24.42
Tb927.2.4210	2	742862	156.21	742863	157	0.79
Tb927.2.4230	2	754825	113.99	754825	114	0.01
Tb927.2.4240	2	757156	161.79	757212	202	55.92
Tb927.2.4280	2	763469	431.66	763493	432	23.91
Tb927.2.4330	2	767570	170.79	767572	173	2.21
Tb927.2.4340	2	769255	59.93	769258	63	3.07
Tb927.2.4370	2	772980	89.98	772983	93	3.26
Tb927.2.4380	2	774663	54.55	774663	55	0.95
Tb927.2.4390	2	777446	NA	777449	NA	3.38
Tb927.2.4400	2	781998	465.28	782008	475	10.03
Tb927.2.4410	2	784409	220.81	784409	221	0.19
Tb927.2.4420	2	786051	NA	786053	NA	2.38
Tb927.2.4460	2	790831	NA	790843	NA	12.13
Tb927.2.4470	2	793824	66.39	793879	67	55.48
Tb927.2.4480	2	795587	139.24	795483	35	104.24
Tb927.2.4510	2	800402	193.84	800576	194	174.38
Tb927.2.4520	2	805132	9.44	805267	10	134.56
Tb927.2.4530	2	806849	46.66	806849	47	0.34
Tb927.2.4540	2	808145	237.98	808145	238	0.27
Tb927.2.4550	2	811501	147.69	811509	156	8.31
Tb927.2.4560	2	813971	232.23	814041	302	75.94
Tb927.2.4580	2	816448	69.51	816446	68	1.51
Tb2.NT.41	2	817079	NA	817079	NA	0.16
Tb927.2.4590	2	819499	74.94	819499	75	0.15
Tb927.2.4610	2	821336	72.96	821338	75	2.04
Tb927.2.4620	2	822860	NA	822860	NA	0.12
Tb927.2.4650	2	824300	48.8	824300	49	0.2
Tb927.2.4680	2	829165	9	829166	9	0.86
Tb927.2.4700	2	832048	438.13	832048	438	0.78
Tb927.2.4710	2	835962	521.18	835963	522	0.86
Tb927.2.4720	2	840383	12	840425	12	42.03
Tb927.2.4740	2	841917	46.67	841918	48	1.33
Tb927.2.4750	2	843420	NA	843422	NA	1.91
Tb927.2.4780	2	850234	307.73	850240	314	7.94
Tb2.NT.46	2	850858	NA	850858	NA	0.5
Tb927.2.4800	2	852274	67.45	852274	67	0.66
Tb927.2.4810	2	857208	146.39	857212	150	3.61
Tb927.2.4830	2	859362	72.82	859362	73	0.18
Tb927.2.4840	2	860560	263.22	860567	257	19.33
Tb927.2.4850	2	862307	173.71	862306	173	1.73
Tb927.2.4870	2	863613	50.97	863607	45	5.97
Tb927.2.4890	2	865040	47.45	865041	48	0.55
Tb927.2.4900	2	866537	22	866538	22	1.33
Tb2.NT.47	2	867227	NA	867227	NA	0
Tb2.NT.48	2	870162	NA	870162	NA	0
Tb927.2.4930	2	871912	87.16	871917	92	4.84
Tb927.2.4950	2	876470	52	876514	52	43.61
Tb2.NT.49	2	877014	NA	877014	NA	0.5
Tb927.2.4970	2	879166	195.42	879167	196	0.58
Tb927.2.4980	2	880423	37.1	880421	34	8.13
Tb927.2.4990	2	883356	NA	883359	NA	2.63
Tb927.2.5000	2	885291	63.48	885290	62	2.38
Tb927.2.5010	2	887522	2.42	887523	2	1.67
Tb927.2.5020	2	889967	27.59	889999	28	32.76
Tb927.2.5030	2	892559	8.93	892562	9	2.78
Tb927.2.5040	2	893564	161.64	893563	161	0.64
Tb927.2.5050	2	895059	46.94	895060	48	1.06
Tb927.2.5060	2	896488	43.31	896489	44	0.69
Tb927.2.5070	2	897216	38.74	897215	38	6.22
Tb927.2.5080	2	898696	NA	898837	NA	154.33
Tb927.2.5120	2	905654	80.77	905632	81	22.5
Tb927.2.5130	2	906553	52.94	906553	53	0.06
Tb927.2.5140	2	907924	19.48	907919	24	4.52
Tb927.2.5150	2	909141	44.04	909140	45	0.96
Tb927.2.5160	2	910850	NA	910849	NA	0.72
Tb927.2.5180	2	912543	87	912543	87	0
Tb927.2.5190	2	913840	14.94	913840	15	0.06
Tb927.2.5200	2	914921	249.55	914914	257	9.45
Tb927.2.5210	2	917419	40.44	917429	30	11.05
Tb927.2.5220	2	918410	NA	918410	NA	0.09
Tb927.2.5230	2	919885	94.2	919826	153	58.94
Tb927.2.5240	2	921100	121.08	921089	132	10.99
Tb927.2.5250	2	923072	31.72	923072	32	0.28
Tb927.2.5260	2	924561	16.24	924568	9	7.24
Tb927.2.5270	2	925640	49.72	925381	50	258.93
Tb2.NT.52	2	938596	NA	938596	NA	0.46
Tb927.2.5280	2	938956	234.85	938954	237	2.15
Tb2.NT.53	2	941592	NA	941592	NA	0.22
Tb927.2.5310	2	946700	NA	946698	NA	1.52
Tb927.2.5330	2	950351	15	950351	15	0
Tb927.2.5340	2	952284	22	952284	22	0
Tb2.NT.91	2	963196	NA	963189	NA	6.75
Tb927.2.5410	2	965755	107	966622	107	866.58
Tb2.NT.54	2	967175	NA	967175	NA	0
Tb927.2.5440	2	971458	NA	971458	NA	0.45
Tb2.NT.56	2	973495	NA	973543	NA	216.06
Tb927.2.5480	2	977294	86.87	977294	87	0.13
Tb927.2.5500	2	979804	219.14	979806	221	2.86
Tb927.2.5530	2	986250	65.11	986253	68	2.89
Tb2.NT.58	2	986801	NA	986802	NA	1.27
Tb927.2.5600	2	1.00044e+06	101.78	1000404	102	35.35
Tb2.NT.61	2	1.0079e+06	NA	1007898	NA	1.52
Tb927.2.5610	2	1.00845e+06	64.86	1008447	68	3.14
Tb2.NT.62	2	1014368	NA	1014368	NA	0
Tb927.2.5630	2	1.0149e+06	219.87	1014894	221	1.13
Tb2.NT.63	2	1.01691e+06	NA	1016913	NA	0.94
Tb927.2.5650	2	1.01746e+06	86.65	1017418	87	41.06
Tb2.NT.64	2	1020874	NA	1020874	NA	0
Tb927.2.5660	2	1.02155e+06	168.8	1021550	169	0.2
Tb927.2.5750	2	1031745	223	1031745	223	0
Tb927.2.5760	2	1.03392e+06	165.44	1033908	166	10.18
Tb927.2.5810	2	1.04792e+06	295.44	1047922	297	1.56
Tb927.2.5820	2	1053508	337	1053508	337	0
Tb927.2.5830	2	1.05745e+06	86.89	1057460	74	13.89
Tb927.2.5850	2	1.05869e+06	55.93	1058691	57	13.79
Tb927.2.5860	2	1.05949e+06	125.63	1059472	124	19.34
Tb927.2.5890	2	1.07172e+06	81.76	1071724	82	0.24
Tb927.2.5900	2	1.0736e+06	NA	1073525	NA	72.61
Tb927.2.5910	2	1.07703e+06	15.93	1077030	16	0.16
Tb927.2.5950	2	1.08011e+06	185.99	1080102	189	3.01
Tb927.2.5970	2	1.08234e+06	15.84	1082338	16	1.05
Tb927.2.5980	2	1.08437e+06	90.6	1084364	94	3.4
Tb927.2.6050	2	1092608	338	1092608	338	0
Tb927.2.6070	2	1.09632e+06	NA	1096318	NA	1.06
Tb927.2.6080	2	1.09757e+06	12.72	1097566	13	0.6
Tb927.2.6090	2	1.09954e+06	22.72	1099538	23	0.31
Tb927.2.6100	2	1100311	152	1100311	152	0
Tb927.2.6130	2	1.10273e+06	22.37	1102710	23	17.41
Tb927.2.6180	2	1.11452e+06	66.65	1114528	59	7.65
Tb927.2.6210	2	1124923	80	1124923	80	0
Tb927.2.6320	2	1159481	NA	1159481	NA	0
Tb3.NT.2	3	132958	NA	133153	NA	194.98
Tb3.NT.3	3	136538	NA	136560	NA	59.74
Tb3.NT.4	3	140389	NA	140387	NA	10.98
Tb927.3.590	3	147074	49.78	147064	51	10.13
Tb927.3.600	3	153240	18	153240	18	0
Tb3.NT.8	3	155480	NA	155480	NA	0
Tb927.3.610	3	156719	24.87	156719	25	0.13
Tb927.3.620	3	159546	72.43	159552	71	9
Tb927.3.630	3	160249	102.09	160235	88	14.47
Tb927.3.640	3	161413	0.63	161414	0	1.82
Tb927.3.650	3	162002	NA	162003	NA	0.73
Tb927.3.660	3	163455	81.68	163455	82	0.32
Tb927.3.670	3	165078	13.85	165162	14	84.02
Tb927.3.680	3	167777	332.1	167817	354	40
Tb3.NT.9	3	168444	NA	168444	NA	0
Tb927.3.690	3	170992	345.31	171009	347	17.22
Tb927.3.700	3	171974	81.88	171971	79	2.88
Tb927.3.710	3	174386	49	174408	49	21.95
Tb3.NT.10	3	175339	NA	175339	NA	0.33
Tb927.3.720	3	177482	310.7	177482	311	0.52
Tb927.3.730	3	179131	109	179131	109	0
Tb927.3.740	3	182057	346.77	182057	347	0.25
Tb927.3.750	3	183407	25.6	183449	26	41.55
Tb927.3.760	3	185490	26.84	185490	27	0.16
Tb927.3.770	3	186486	55.44	186488	57	1.56
Tb3.NT.11	3	186919	NA	186919	NA	0
Tb927.3.780	3	188055	96.52	188055	97	0.65
Tb927.3.790	3	189339	39.69	189339	40	0.31
Tb927.3.800	3	191348	54.2	191349	55	0.8
Tb927.3.810	3	192673	89.09	192676	88	5.54
Tb927.3.820	3	193467	79.91	193468	81	1.09
Tb927.3.830	3	194941	31.84	194942	32	0.64
Tb927.3.840	3	196578	NA	196587	NA	8.63
Tb927.3.850	3	200463	91	200457	85	6
Tb3.NT.12	3	201064	NA	201065	NA	0.67
Tb927.3.860	3	201908	12.66	201908	13	0.38
Tb927.3.870	3	206155	63.91	206155	64	0.09
Tb927.3.880	3	207804	25.16	207804	25	0.21
Tb927.3.890	3	208830	27.08	208766	25	73.04
Tb927.3.900	3	209867	37.27	209858	40	9.38
Tb927.3.910	3	211151	189.18	211151	189	1.05
Tb927.3.920	3	213265	NA	213274	NA	11.68
Tb927.3.930	3	217146	280.69	217061	281	84.95
Tb927.3.940	3	231845	409.28	231840	411	5.3
Tb3.NT.15	3	232992	NA	232991	NA	0.71
Tb927.3.950	3	234877	257.51	234877	258	0.49
Tb927.3.960	3	237656	172.57	237656	173	0.43
Tb927.3.970	3	238813	172.13	238813	172	0.85
Tb927.3.980	3	240359	184.9	240358	186	1.1
Tb927.3.990	3	243207	172	243207	172	0
Tb927.3.1000	3	245481	124.53	245482	124	0.61
Tb927.3.1010	3	246718	191.09	246717	192	0.91
Tb927.3.1020	3	250864	147.43	250863	148	0.57
Tb927.3.1030	3	253112	106.34	253111	107	0.66
Tb927.3.1040	3	259836	19.49	259835	20	0.51
Tb927.3.1070	3	263815	NA	263815	NA	0
Tb927.3.1080	3	265305	127.77	265291	142	17.21
Tb3.NT.18	3	266530	NA	266523	NA	7.03
Tb927.3.1090	3	267420	NA	267363	NA	57.11
Tb927.3.1100	3	268941	18.64	268941	19	0.36
Tb927.3.1110	3	270601	197.32	270600	198	0.68
Tb927.3.1120	3	273337	253.66	273335	255	2.1
Tb927.3.1130	3	275748	62.05	275749	61	1.54
Tb927.3.1140	3	278124	143.3	278070	197	53.7
Tb927.3.1150	3	279968	6.52	279969	6	0.52
Tb927.3.1160	3	281172	194.28	281187	179	15.98
Tb927.3.1170	3	282366	39.26	282350	55	15.74
Tb927.3.1180	3	284532	213.76	284386	217	146.31
Tb927.3.1190	3	288103	166	287854	166	249
Tb927.3.1200	3	295648	319	295449	321	199.16
Tb927.3.1210	3	299854	11	299844	11	9.59
Tb927.3.1220	3	304022	328.5	304021	329	0.5
Tb927.3.1230	3	306268	50.69	306258	61	10.31
Tb927.3.1250	3	311303	64.03	311302	65	1.43
Tb927.3.1260	3	312251	NA	312251	NA	0.36
Tb927.3.1270	3	313236	122.85	313261	71	69.91
Tb927.3.1280	3	315192	NA	315192	NA	0.17
Tb927.3.1290	3	316975	283.23	317030	225	61.43
Tb927.3.1300	3	320461	260.88	320460	262	1.43
Tb927.3.1310	3	323238	146.53	323216	146	23.03
Tb927.3.1320	3	327571	29.94	327406	30	164.66
Tb927.3.1330	3	331236	49.21	331236	49	0.42
Tb927.3.1340	3	335898	237.43	335897	238	0.57
Tb927.3.1350	3	338139	81.82	338139	82	0.18
Tb927.3.1360	3	341311	158.58	341304	166	8.58
Tb927.3.1370	3	343599	37.65	343599	38	0.41
Tb927.3.1380	3	344362	121.47	344355	128	6.56
Tb927.3.1390	3	347246	268.74	347223	269	22.54
Tb927.3.1400	3	349890	501.3	349867	524	23.13
Tb3.NT.19	3	351930	NA	351929	NA	0.64
Tb927.3.1410	3	352757	113.48	352754	116	2.52
Tb927.3.1420	3	354010	124.37	353744	126	267.28
Tb927.3.1430	3	365060	362.12	365058	364	1.88
Tb927.3.1440	3	366880	218	366880	218	0
Tb927.3.1450	3	370026	124.58	370027	124	3.32
Tb927.3.1510	3	395296	33	395296	33	0
Tb3.NT.20	3	399045	NA	399045	NA	3.62
Tb927.3.1550	3	407005	167.49	407043	168	37.79
Tb927.3.1560	3	409332	359.05	409342	369	44.72
Tb927.3.1570	3	412680	127.92	412681	129	1.08
Tb927.3.1580	3	414594	68.7	414608	83	14.3
Tb927.3.1590	3	417301	55	417301	55	0
Tb927.3.1600	3	418322	238.96	418332	249	10.04
Tb927.3.1610	3	422046	267.24	422046	267	0.24
Tb927.3.1620	3	428105	140.15	428105	140	1.32
Tb927.3.1660	3	438729	308.94	438731	311	2.06
Tb927.3.1670	3	442671	259	442671	259	0
Tb927.3.1680	3	444658	328.37	444658	328	2.49
Tb927.3.1690	3	445989	172.87	446001	185	12.13
Tb927.3.1700	3	448340	81.5	448336	78	3.8
Tb927.3.1710	3	449807	NA	449807	NA	0.28
Tb927.3.1720	3	451873	390	451873	390	0
Tb927.3.1730	3	453135	274.09	453139	278	4.34
Tb927.3.1740	3	456013	171.39	456014	172	1.18
Tb927.3.1750	3	457101	185.23	457114	192	13.1
Tb927.3.1760	3	458329	44.77	458329	45	0.23
Tb927.3.1770	3	461731	218	461733	220	2
Tb927.3.1790	3	465289	124.88	465285	121	4.94
Tb927.3.1800	3	470147	54.15	470148	55	1.08
Tb927.3.1810	3	471810	16.79	471813	17	2.9
Tb927.3.1820	3	474230	686.02	474256	712	25.98
Tb927.3.1830	3	476024	69.58	476028	74	4.42
Tb927.3.1840	3	479137	60	479138	60	1.05
Tb927.3.1850	3	482177	157.23	482206	158	28.82
Tb927.3.1860	3	486261	15.76	486261	16	0.63
Tb927.3.1870	3	488010	27	487951	NA	58.64
Tb927.3.1880	3	490612	191.78	490601	170	33.33
Tb927.3.1890	3	492274	466.91	492278	471	4.09
Tb927.3.1900	3	496847	510.05	496847	510	0.3
Tb927.3.1910	3	503581	846.13	503599	864	17.87
Tb927.3.1920	3	507794	265.85	507794	266	0.15
Tb927.3.1930	3	509782	2	509783	2	1.18
Tb927.3.1940	3	511966	NA	511970	NA	4.03
Tb927.3.1960	3	515761	172.49	515762	173	0.51
Tb927.3.1970	3	517291	176.9	517317	183	26.38
Tb927.3.1980	3	518479	116.07	518492	129	12.93
Tb927.3.1990	3	520888	217.43	520892	221	3.57
Tb927.3.2000	3	522203	52.03	522203	52	0.34
Tb927.3.2010	3	524251	NA	524255	NA	3.71
Tb927.3.2020	3	527295	46.08	527296	47	1.08
Tb927.3.2030	3	528214	48.07	528219	40	23.74
Tb927.3.2040	3	532445	156.79	532752	224	306.58
Tb927.3.2050	3	539224	178.83	539224	179	0.19
Tb927.3.2060	3	542535	208.22	542646	319	110.78
Tb927.3.2070	3	547521	239.77	547521	240	0.48
Tb927.3.2080	3	549166	127.12	549166	127	0.12
Tb927.3.2090	3	551938	39.31	551930	31	8.76
Tb927.3.2100	3	554171	219.94	554173	222	4.43
Tb927.3.2110	3	557917	288.07	557917	288	0.48
Tb927.3.2120	3	559259	42.81	559260	44	1.19
Tb3.NT.23	3	560071	NA	560058	NA	12.82
Tb927.3.2130	3	562683	NA	562683	NA	1.4
Tb927.3.2140	3	566370	30.23	566371	31	0.77
Tb927.3.2150	3	567963	18.73	567960	16	3.68
Tb927.3.2160	3	569623	79.95	569864	88	241.15
Tb927.3.2170	3	572920	257.1	572987	258	67.64
Tb927.3.2180	3	574120	2.06	574120	2	0.26
Tb927.3.2190	3	575226	18.59	575227	19	0.56
Tb927.3.2200	3	576619	25.46	576607	13	12.46
Tb927.3.2210	3	579127	25.35	579140	37	12.96
Tb927.3.2220	3	580097	35.78	580100	39	3.24
Tb927.3.2230	3	581870	34.3	581871	35	0.7
Tb927.3.2240	3	583420	14.63	583412	NA	12.44
Tb927.3.2250	3	584526	13.56	584518	5	8.69
Tb927.3.2260	3	585416	25.39	585419	26	2.64
Tb3.NT.24	3	586295	NA	586295	NA	0
Tb927.3.2270	3	587860	4.99	587853	5	7.2
Tb927.3.2280	3	589457	12.72	589430	13	27.27
Tb927.3.2290	3	591399	0	591399	0	0.33
Tb927.3.2300	3	592642	6	592641	6	1.05
Tb927.3.2310	3	593406	69.05	593403	72	2.95
Tb927.3.2320	3	594858	50.71	594839	70	19.29
Tb3.NT.26	3	596440	NA	596450	NA	9.75
Tb927.3.2330	3	597552	131.35	597543	140	8.65
Tb927.3.2340	3	599801	45.45	599796	50	4.55
Tb927.3.2350	3	601304	18.04	601303	18	1.02
Tb927.3.2360	3	602054	51.36	602053	52	0.64
Tb927.3.2370	3	603846	10.09	603846	10	1.56
Tb927.3.2380	3	604752	12.84	604751	14	1.16
Tb927.3.2390	3	605444	184.41	605441	187	2.59
Tb927.3.2400	3	607234	89.83	607231	90	5.74
Tb927.3.2410	3	608649	148.17	608640	157	8.93
Tb927.3.2420	3	610034	77.62	610034	78	0.38
Tb927.3.2430	3	610797	65.38	610796	66	0.62
Tb927.3.2440	3	614179	303.21	614177	305	1.79
Tb927.3.2460	3	617730	78	617728	80	2
Tb927.3.2470	3	619539	0.13	619537	0	2.35
Tb3.NT.27	3	622096	NA	622095	NA	3.52
Tb3.NT.28	3	623765	NA	623714	NA	50.84
Tb927.3.2480	3	625121	19.48	625117	23	3.72
Tb927.3.2490	3	626391	256.8	626390	258	1.28
Tb3.NT.29	3	629961	NA	629961	NA	0
Tb3.NT.31	3	651939	NA	651938	NA	0.71
Tb927.3.2600	3	659248	214.04	659249	215	0.96
Tb927.3.2610	3	662313	181	662313	181	0
Tb927.3.2620	3	668733	NA	668733	NA	0
Tb3.NT.32	3	669987	NA	669988	NA	0.73
Tb927.3.2630	3	672597	44.75	672597	45	0.25
Tb927.3.2640	3	674173	24	674173	24	0
Tb927.3.2650	3	674967	31	674967	31	0.2
Tb927.3.2660	3	677408	9.57	677401	3	6.57
Tb927.3.2670	3	678718	68.9	678718	69	0.1
Tb927.3.2680	3	680865	111	680865	111	0
Tb927.3.2690	3	686668	630.16	686686	648	17.84
Tb927.3.2700	3	688420	238.72	688420	239	0.28
Tb927.3.2710	3	693116	344	693116	344	0
Tb927.3.2720	3	695285	601.11	695303	606	25.89
Tb927.3.2730	3	700993	260.75	701068	261	74.83
Tb927.3.2740	3	702850	276.57	702850	277	0.43
Tb927.3.2750	3	706110	211.51	706131	212	21.3
Tb927.3.2760	3	711328	96.75	711329	98	1.25
Tb927.3.2770	3	715356	16.92	715363	21	7.09
Tb927.3.2780	3	719448	56.89	719483	57	35.25
Tb927.3.2790	3	723646	102	723646	102	0
Tb927.3.2800	3	726207	44	726207	44	0
Tb927.3.2810	3	731664	104	731670	104	5.79
Tb927.3.2820	3	733873	138	733873	138	0
Tb927.3.2830	3	735635	108.1	735634	107	1.1
Tb927.3.2840	3	736860	87.27	736861	88	1.15
Tb927.3.2850	3	737818	NA	737818	NA	0.41
Tb927.3.2860	3	739595	12.97	739591	9	4.05
Tb927.3.2870	3	742549	184	742549	184	0
Tb927.3.2880	3	743800	168.32	743803	171	2.68
Tb927.3.2890	3	745482	227.08	745481	226	1.19
Tb3.NT.33	3	746176	NA	746176	NA	0.43
Tb927.3.2900	3	748190	28.5	748191	29	0.5
Tb3.NT.34	3	748618	NA	748620	NA	1.81
Tb927.3.2910	3	749959	13	749959	13	0
Tb927.3.2930	3	757600	NA	757611	NA	12.07
Tb927.3.2940	3	759670	277.73	759665	273	4.73
Tb927.3.2950	3	762893	141	762893	141	0
Tb927.3.2960	3	764745	164.78	764745	165	0.39
Tb927.3.2970	3	765732	148.08	765733	149	0.92
Tb927.3.2980	3	767371	45	767369	43	2
Tb927.3.2990	3	768481	37.24	768485	39	3.84
Tb927.3.3000	3	771457	153.34	771460	156	2.66
Tb927.3.3010	3	772205	216.87	772205	217	0.21
Tb927.3.3020	3	773517	42.1	773519	44	1.9
Tb927.3.3030	3	775879	169.63	775881	172	2.38
Tb3.NT.35	3	776525	NA	776531	NA	5.54
Tb927.3.3040	3	778409	144.23	778415	150	5.77
Tb927.3.3050	3	781797	NA	781798	NA	0.68
Tb927.3.3060	3	785818	46.93	785818	47	0.07
Tb927.3.3070	3	790019	64.88	790021	67	3.53
Tb927.3.3080	3	792153	45.91	792153	46	0.71
Tb927.3.3090	3	795335	46.07	795364	41	39.02
Tb927.3.3100	3	796476	137.26	796466	127	10.63
Tb927.3.3110	3	800258	97.35	800259	98	0.65
Tb927.3.3120	3	802140	131.32	802148	139	7.68
Tb927.3.3130	3	808397	195.45	808397	195	0.73
Tb927.3.3140	3	809554	89.36	809555	90	0.64
Tb927.3.3150	3	812147	49.26	812147	49	1.23
Tb927.3.3160	3	815237	17.79	815337	18	100.68
Tb927.3.3170	3	817932	71.32	817930	69	4.2
Tb927.3.3180	3	821683	95.07	821694	106	10.93
Tb3.NT.36	3	825625	NA	825626	NA	1.88
Tb927.3.3200	3	828146	NA	828146	NA	0.24
Tb927.3.3220	3	832859	151	832906	151	47.49
Tb927.3.3230	3	835112	62.42	835110	60	2.42
Tb927.3.3240	3	836022	102.81	836022	103	0.19
Tb927.3.3250	3	837386	NA	837388	NA	1.53
Tb927.3.3260	3	838715	60.96	838713	59	3.42
Tb927.3.3270	3	842347	65.93	842347	66	0.32
Tb927.3.3280	3	844966	360.95	844980	375	23.46
Tb927.3.3290	3	847097	148.61	847097	149	0.82
Tb927.3.3300	3	850671	187.82	850671	188	0.53
Tb927.3.3310	3	851567	NA	851567	NA	0.06
Tb927.3.3320	3	852476	18.71	852476	19	0.31
Tb927.3.3330	3	853633	182.9	853633	183	0.12
Tb927.3.3340	3	857434	210.88	857434	211	0.19
Tb3.NT.37	3	858463	NA	858463	NA	0.21
Tb927.3.3350	3	860264	NA	860263	NA	0.54
Tb927.3.3360	3	862106	44.66	862112	45	6.42
Tb927.3.3370	3	863614	NA	863614	NA	0
Tb927.3.3380	3	866246	40.5	866246	41	0.5
Tb927.3.3390	3	868416	24.62	868422	31	6.38
Tb927.3.3410	3	872539	20.69	872540	21	1.33
Tb3.NT.38	3	874035	NA	874336	NA	300.73
Tb3.NT.40	3	881944	NA	881778	NA	166.47
Tb3.NT.41	3	970552	NA	970552	NA	0
Tb3.NT.42	3	976141	NA	976029	NA	111.83
Tb927.3.3440	3	977900	7.3	977882	6	20.69
Tb927.3.3450	3	979510	63.07	979524	49	14.44
Tb3.NT.43	3	980292	NA	980289	NA	2.68
Tb927.3.3470	3	982571	18	982571	18	0
Tb927.3.3480	3	983633	25	983630	25	2.73
Tb927.3.3490	3	985467	154.17	985461	160	5.83
Tb3.NT.44	3	986941	NA	986940	NA	1.12
Tb927.3.3500	3	987656	63.02	987656	63	0.02
Tb927.3.3510	3	989171	29	989171	29	0
Tb927.3.3520	3	991294	63.99	991295	63	2.77
Tb927.3.3530	3	993420	NA	993417	NA	2.6
Tb927.3.3540	3	994962	35.53	994961	37	8.02
Tb927.3.3550	3	996863	14.41	996840	14	24.2
Tb927.3.3560	3	1.00162e+06	147.6	1001620	148	0.6
Tb927.3.3570	3	1.00537e+06	39.96	1005367	43	3.04
Tb927.3.3580	3	1.00627e+06	410.79	1006267	411	0.21
Tb927.3.3590	3	1.00987e+06	243.8	1009870	245	1.2
Tb927.3.3600	3	1012767	NA	1012767	NA	0
Tb927.3.3610	3	1.01465e+06	197.88	1014647	199	1.15
Tb927.3.3620	3	1.0166e+06	121.77	1016602	122	0.92
Tb927.3.3630	3	1.01824e+06	123.77	1018237	125	1.82
Tb927.3.3640	3	1.02004e+06	333.93	1020031	335	12.73
Tb927.3.3650	3	1.02287e+06	NA	1022870	NA	0.46
Tb927.3.3660	3	1.02545e+06	64.19	1025461	57	8.56
Tb927.3.3670	3	1.02711e+06	37.26	1027107	37	0.43
Tb927.3.3680	3	1.02942e+06	85.47	1029417	90	4.53
Tb927.3.3690	3	1.03053e+06	105.88	1030530	106	0.12
Tb927.3.3700	3	1.03319e+06	286	1033145	286	48.5
Tb927.3.3710	3	1.03404e+06	NA	1034037	NA	0.13
Tb927.3.3720	3	1.03505e+06	222.03	1035054	221	1.03
Tb927.3.3730	3	1036205	1415	1036205	1415	0
Tb927.3.3740	3	1.04405e+06	137.11	1044045	138	1.15
Tb3.NT.45	3	1.04676e+06	NA	1046752	NA	6.81
Tb927.3.3750	3	1.04742e+06	130.75	1047416	135	4.36
Tb3.NT.46	3	1.04977e+06	NA	1049773	NA	0.47
Tb927.3.3760	3	1.0504e+06	65.43	1050397	67	1.6
Tb927.3.3770	3	1.0515e+06	46.72	1051496	47	1.79
Tb927.3.3780	3	1.05352e+06	65.39	1053516	67	1.61
Tb927.3.3790	3	1054615	47	1054615	47	0
Tb927.3.3800	3	1.05621e+06	16.95	1055982	18	226.99
Tb927.3.3810	3	1.05932e+06	205.72	1059287	208	37.88
Tb927.3.3820	3	1.06117e+06	197.13	1061167	200	7.41
Tb927.3.3830	3	1.06343e+06	212.37	1063424	220	7.63
Tb927.3.3840	3	1.06504e+06	140.84	1065041	141	0.16
Tb927.3.3850	3	1.0664e+06	159.32	1066388	168	8.99
Tb927.3.3860	3	1.0715e+06	NA	1071418	NA	81.81
Tb927.3.3870	3	1.0759e+06	169.29	1075942	129	40.48
Tb927.3.3880	3	1.0807e+06	168.23	1080703	170	1.77
Tb927.3.3890	3	1081904	90	1081904	90	0
Tb927.3.3900	3	1.08395e+06	68.53	1083950	69	0.74
Tb927.3.3910	3	1.08804e+06	91.63	1088042	90	1.63
Tb927.3.3920	3	1.08961e+06	7.88	1089611	8	0.13
Tb927.3.3930	3	1.09193e+06	171.88	1091925	172	0.12
Tb927.3.3940	3	1.09639e+06	NA	1096380	NA	6.12
Tb927.3.3950	3	1.1072e+06	373.09	1107175	396	22.91
Tb927.3.3960	3	1110200	265	1110200	265	0
Tb927.3.3970	3	1113966	226	1113957	235	9
Tb927.3.3980	3	1.1165e+06	297.7	1116504	298	0.3
Tb927.3.4000	3	1.12101e+06	98.56	1121011	99	0.44
Tb3.NT.49	3	1.12363e+06	NA	1123626	NA	1.06
Tb927.3.4020	3	1.13434e+06	192.39	1134341	193	0.61
Tb927.3.4030	3	1.13903e+06	NA	1139035	NA	4.37
Tb927.3.4040	3	1.14234e+06	228.97	1142352	234	8.08
Tb927.3.4050	3	1.14321e+06	57.91	1143211	58	0.45
Tb927.3.4060	3	1.14601e+06	12.63	1146015	14	1.37
Tb927.3.4070	3	1.15012e+06	94.95	1150117	95	0.05
Tb927.3.4080	3	1.15238e+06	100.87	1152378	101	0.13
Tb3.NT.52	3	1.16007e+06	NA	1160033	NA	40.78
Tb3.NT.53	3	1.16054e+06	NA	1160560	NA	24.6
Tb927.3.4120	3	1.16284e+06	NA	1162845	NA	7.92
Tb927.3.4130	3	1.16418e+06	107.21	1164175	107	0.52
Tb927.3.4140	3	1.16611e+06	16.78	1166111	16	1
Tb927.3.4150	3	1.16842e+06	53.46	1168422	53	0.46
Tb927.3.4160	3	1.17117e+06	44.28	1171171	46	3.37
Tb927.3.4170	3	1.17212e+06	105.45	1172125	106	0.55
Tb927.3.4180	3	1.17477e+06	334.86	1174771	335	0.14
Tb927.3.4190	3	1.17821e+06	NA	1178210	NA	15
Tb927.3.4200	3	1.17964e+06	188.15	1179642	188	3.79
Tb927.3.4210	3	1185224	NA	1185224	NA	0
Tb927.3.4220	3	1.18882e+06	224.92	1189068	225	244.67
Tb927.3.4230	3	1.19493e+06	447.16	1194930	447	1.3
Tb927.3.4240	3	1.19584e+06	58.96	1195833	56	5.57
Tb927.3.4250	3	1.19773e+06	158.28	1197732	160	2.48
Tb927.3.4260	3	1.20022e+06	323.13	1200217	323	1.06
Tb927.3.4270	3	1.20567e+06	128.4	1205668	129	0.72
Tb927.3.4280	3	1208549	181	1208549	181	0
Tb927.3.4300	3	1.21292e+06	125.51	1212927	131	5.51
Tb927.3.4310	3	1.21502e+06	60.5	1215015	56	4.73
Tb927.3.4320	3	1.2172e+06	75.74	1217178	56	19.74
Tb927.3.4330	3	1.21934e+06	53.18	1219341	56	2.82
Tb927.3.4340	3	1.22057e+06	12.45	1220572	13	1.05
Tb927.3.4350	3	1.22305e+06	NA	1223242	NA	187.31
Tb927.3.4360	3	1.22386e+06	134.17	1223860	135	0.83
Tb927.3.4370	3	1.22575e+06	9.93	1225746	10	0.07
Tb927.3.4380	3	1227511	67	1227511	67	0
Tb927.3.4390	3	1.22934e+06	18	1229349	18	5.33
Tb3.NT.54	3	1.231e+06	NA	1231120	NA	117.07
Tb927.3.4400	3	1.24059e+06	NA	1240592	NA	0.33
Tb927.3.4410	3	1.24155e+06	60.63	1241549	62	2.38
Tb927.3.4420	3	1.24323e+06	56.76	1243238	62	6.48
Tb927.3.4430	3	1.24531e+06	33.48	1245315	34	4.32
Tb927.3.4440	3	1.24701e+06	140.18	1247011	142	1.82
Tb927.3.4450	3	1.24863e+06	268.83	1248640	279	10.17
Tb927.3.4460	3	1250049	52	1250049	52	0
Tb3.NT.55	3	1.25059e+06	NA	1250594	NA	1.29
Tb927.3.4470	3	1.25274e+06	118.85	1252761	130	22.08
Tb927.3.4480	3	1.25346e+06	1.21	1253472	1	13.78
Tb927.3.4490	3	1.25629e+06	62.7	1256295	63	0.3
Tb927.3.4500	3	1.25994e+06	247.48	1259944	248	1.11
Tb927.3.4510	3	1264660	208	1264661	209	1
Tb927.3.4530	3	1.26705e+06	9.57	1267053	9	0.57
Tb927.3.4540	3	1.26877e+06	26.76	1268775	27	0.24
Tb927.3.4550	3	1.27123e+06	141.78	1271242	142	16.4
Tb927.3.4560	3	1.27641e+06	656.79	1276431	676	19.21
Tb927.3.4570	3	1.27936e+06	273	1279395	273	36.08
Tb927.3.4580	3	1.28275e+06	39.59	1282748	40	0.41
Tb927.3.4590	3	1.28917e+06	902.89	1289172	904	1.11
Tb927.3.4600	3	1.29302e+06	32.29	1293047	32	31.79
Tb927.3.4610	3	1.30303e+06	190.72	1303027	191	0.28
Tb927.3.4630	3	1.31362e+06	50.22	1313623	51	0.78
Tb927.3.4640	3	1.31636e+06	248.84	1316362	250	1.16
Tb927.3.4650	3	1.31804e+06	134.02	1318041	137	2.98
Tb927.3.4660	3	1.3205e+06	181.71	1320498	183	1.29
Tb927.3.4680	3	1.32547e+06	156.7	1325471	158	1.3
Tb927.3.4690	3	1.32715e+06	NA	1327284	NA	136.25
Tb927.3.4700	3	1.32881e+06	45.38	1328809	36	13.09
Tb927.3.4710	3	1.33281e+06	188.15	1332832	207	18.85
Tb3.NT.56	3	1.33355e+06	NA	1333553	NA	0.27
Tb927.3.4720	3	1336482	14	1336482	14	0
Tb927.3.4730	3	1.33796e+06	70.68	1337962	74	3.32
Tb927.3.4740	3	1339418	48	1339418	48	0
Tb927.3.4750	3	1.34239e+06	32.89	1342389	33	0.11
Tb3.NT.57	3	1.34355e+06	NA	1343552	NA	1.34
Tb927.3.4760	3	1346507	15	1346506	14	1
Tb927.3.4770	3	1.34799e+06	73.85	1347986	74	0.15
Tb927.3.4790	3	1352413	33	1352413	33	0
Tb927.3.4800	3	1.35459e+06	91.07	1354587	89	2.64
Tb927.3.4810	3	1.35577e+06	NA	1355766	NA	0.9
Tb3.NT.58	3	1.3565e+06	NA	1356515	NA	13.7
Tb927.3.4820	3	1.35835e+06	87.36	1358388	88	40.37
Tb927.3.4830	3	1.36142e+06	175.6	1361420	173	3.06
Tb927.3.4840	3	1.36429e+06	93.68	1364292	94	1.02
Tb3.NT.59	3	1.36523e+06	NA	1365220	NA	8.62
Tb927.3.4850	3	1.36642e+06	49.12	1366425	50	0.88
Tb3.NT.60	3	1.36798e+06	NA	1368019	NA	42.14
Tb927.3.4860	3	1.3695e+06	91.12	1369499	92	0.88
Tb927.3.4870	3	1.37071e+06	NA	1370709	NA	3.55
Tb3.NT.61	3	1.37185e+06	NA	1371848	NA	0.51
Tb927.3.4880	3	1.37275e+06	16.26	1372755	16	2.52
Tb927.3.4890	3	1.37357e+06	8.47	1373571	10	2.53
Tb3.NT.63	3	1.3753e+06	NA	1375296	NA	19.9
Tb927.3.4900	3	1.37613e+06	42.98	1376018	42	112.43
Tb927.3.4910	3	1.3776e+06	80.42	1377581	81	17.4
Tb927.3.4920	3	1.379e+06	442.2	1378996	443	0.8
Tb3.NT.64	3	1.38118e+06	NA	1381073	NA	110.25
Tb927.3.4930	3	1.38246e+06	NA	1382454	NA	5.46
Tb927.3.4940	3	1.38329e+06	23.71	1383288	24	0.29
Tb927.3.4950	3	1.38698e+06	100.38	1386977	101	0.62
Tb927.3.4960	3	1.38872e+06	351.89	1388719	353	1.47
Tb3.NT.65	3	1394819	NA	1394819	NA	0
Tb927.3.4970	3	1.39527e+06	110.98	1395259	123	12.02
Tb927.3.4980	3	1.39918e+06	134.78	1399175	135	0.22
Tb927.3.4990	3	1.40219e+06	70.65	1402185	71	0.35
Tb927.3.5000	3	1.40398e+06	39.37	1403982	40	0.63
Tb927.3.5010	3	1.40599e+06	302.46	1405984	308	5.71
Tb927.3.5020	3	1.4079e+06	222.13	1407902	222	0.43
Tb927.3.5030	3	1412930	56	1412930	56	0
Tb927.3.5040	3	1.41552e+06	255.19	1415521	258	2.81
Tb927.3.5050	3	1.41769e+06	28.58	1417688	29	0.44
Tb927.3.5060	3	1.41911e+06	38.72	1419106	39	0.28
Tb3.NT.66	3	1420898	NA	1420898	NA	0
Tb927.3.5070	3	1.42117e+06	184.67	1421164	186	1.33
Tb927.3.5080	3	1.42389e+06	NA	1423885	NA	3.24
Tb927.3.5090	3	1428758	286	1428758	286	0
Tb927.3.5100	3	1.43048e+06	130.23	1430411	198	67.77
Tb927.3.5110	3	1.4338e+06	35.87	1433803	32	10.42
Tb927.3.5120	3	1.43568e+06	6.21	1435679	5	1.21
Tb927.3.5130	3	1.43839e+06	NA	1438351	NA	38.57
Tb3.NT.67	3	1440078	NA	1440078	NA	0
Tb927.3.5140	3	1.44083e+06	432.75	1440801	458	26.78
Tb927.3.5150	3	1445701	302	1445701	302	0
Tb927.3.5160	3	1.44736e+06	565.58	1447240	612	118.67
Tb927.3.5170	3	1452140	NA	1452140	NA	0
Tb927.3.5180	3	1.45379e+06	120.87	1453785	121	0.13
Tb927.3.5190	3	1.45544e+06	1539.12	1455437	1540	0.88
Tb927.3.5200	3	1.45926e+06	227.23	1459261	228	0.77
Tb927.3.5210	3	1.461e+06	194	1460900	194	98.13
Tb927.3.5220	3	1.46342e+06	416.67	1463417	416	0.67
Tb927.3.5230	3	1.46839e+06	420.28	1468380	431	17.16
Tb927.3.5240	3	1.47093e+06	19.93	1470928	20	0.19
Tb927.3.5250	3	1.4732e+06	NA	1473200	NA	2.3
Tb927.3.5260	3	1.47971e+06	66.75	1479700	67	6.85
Tb927.3.5270	3	1.48155e+06	239.53	1481538	253	13.47
Tb927.3.5280	3	1.48272e+06	98.88	1482781	39	67.31
Tb927.3.5290	3	1483878	308	1483878	308	0
Tb927.3.5300	3	1.4875e+06	179.4	1487507	176	5.48
Tb927.3.5310	3	1.48847e+06	195.31	1488474	193	3.17
Tb927.3.5320	3	1.49588e+06	354.69	1495705	411	176.22
Tb927.3.5330	3	1.49776e+06	46.78	1497756	47	4.32
Tb927.3.5340	3	1.499e+06	133.03	1499002	134	0.97
Tb927.3.5350	3	1500661	154	1500661	154	0
Tb927.3.5360	3	1502268	5	1502268	5	0
Tb927.3.5370	3	1504120	6	1504120	6	0
Tb927.3.5380	3	1.50585e+06	34.85	1505831	31	24.75
Tb927.3.5390	3	1.50816e+06	NA	1508164	NA	7.97
Tb927.3.5400	3	1.51208e+06	27.84	1512077	28	0.16
Tb927.3.5410	3	1514197	268	1514197	268	0
Tb927.3.5420	3	1.51538e+06	349.76	1515376	352	4.78
Tb927.3.5430	3	1.51951e+06	294	1519471	294	43.11
Tb927.3.5440	3	1521322	110.25	1521306	92	52.67
Tb927.3.5450	3	1.52624e+06	38.2	1526187	40	50.73
Tb927.3.5460	3	1.52935e+06	456.14	1529352	456	2.09
Tb927.3.5470	3	1.53166e+06	165.65	1531656	165	1.55
Tb927.3.5480	3	1.53307e+06	39.69	1533067	42	2.31
Tb927.3.5490	3	1.53503e+06	263.64	1535025	267	3.36
Tb927.3.5500	3	1.53818e+06	72.07	1538179	73	1.15
Tb927.3.5510	3	1.53949e+06	106.92	1539492	107	0.08
Tb927.3.5520	3	1.54262e+06	290.4	1542625	288	2.84
Tb3.NT.68	3	1546325	NA	1546331	NA	6
Tb927.3.5530	3	1.54734e+06	234.93	1547337	235	0.07
Tb927.3.5540	3	1.55591e+06	188.96	1555909	192	3.36
Tb927.3.5550	3	1.55825e+06	61.92	1558248	63	1.41
Tb927.3.5560	3	1.55956e+06	56.9	1559566	54	2.9
Tb927.3.5570	3	1.56036e+06	42.6	1560358	43	0.4
Tb927.3.5580	3	1.56167e+06	202.79	1561668	203	0.46
Tb927.3.5590	3	1.56336e+06	51.7	1563363	52	0.3
Tb927.3.5600	3	1.56589e+06	14.85	1565890	14	2.5
Tb927.3.5610	3	1.567e+06	4.93	1566997	5	0.07
Tb927.3.5620	3	1.56867e+06	99.44	1568664	101	9.1
Tb927.3.5630	3	1.57275e+06	13.48	1572749	14	0.52
Tb927.3.5640	3	1.57391e+06	79.86	1573934	52	28.08
Tb927.3.5660	3	1580614	93	1580614	93	0
Tb927.3.5670	3	1583384	20	1583384	20	0
Tb927.3.5680	3	1.58596e+06	NA	1585958	NA	2.25
Tb927.3.5690	3	1.59294e+06	9.64	1592942	10	0.36
Tb927.3.5710	3	1596039	607	1596039	607	0
Tb927.3.5760	3	1.6084e+06	34.23	1608396	35	0.77
Tb4.NT.1	4	13196.4	NA	13081	NA	165.36
Tb927.4.130	4	13640.3	28.4	13636	30	4.26
Tb927.4.160	4	18944.3	NA	18704	NA	240.98
Tb927.4.190	4	28177	NA	28177	NA	0
Tb4.NT.2	4	33924.9	NA	33943	NA	18.09
Tb4.NT.3	4	34514.3	NA	34515	NA	0.73
Tb927.4.200	4	36999.9	53.92	37000	54	0.08
Tb927.4.220	4	42149.7	47.72	42148	46	2.05
Tb4.NT.5	4	43722	NA	43722	NA	0
Tb927.4.230	4	44222.7	417.57	43722	NA	500.65
Tb927.4.250	4	51512.9	49.92	51513	50	0.08
Tb927.4.300	4	78372.7	78.73	78374	80	1.27
Tb927.4.310	4	98827.5	176.5	100909	187	2082.53
Tb927.4.320	4	102579	50.98	102615	52	37.7
Tb927.4.330	4	104118	39.41	104119	40	0.59
Tb927.4.340	4	105112	29	105112	29	0
Tb927.4.350	4	107426	28.63	107426	29	0.38
Tb927.4.360	4	109381	385.02	109381	385	0.02
Tb4.NT.6	4	110091	NA	110104	NA	13.17
Tb927.4.370	4	111757	20.87	111757	21	0.13
Tb927.4.380	4	113905	42.24	113899	36	6.24
Tb927.4.400	4	116698	51.8	116703	55	4.65
Tb927.4.410	4	118356	24.99	118350	15	13.97
Tb927.4.420	4	126958	219.9	127491	399	533.41
Tb927.4.430	4	129046	318	129046	318	0
Tb927.4.440	4	130151	15.97	130151	16	0.03
Tb927.4.450	4	134805	27.31	134824	27	19.82
Tb927.4.460	4	136161	34.41	136155	28	6.41
Tb4.NT.7	4	136989	NA	137115	NA	126.43
Tb927.4.470	4	138178	33.37	138177	32	1.41
Tb927.4.480	4	139300	174.48	139307	181	6.52
Tb927.4.490	4	141677	50.28	141676	49	1.5
Tb927.4.500	4	143789	42.59	143789	43	0.41
Tb927.4.510	4	144489	NA	144490	NA	0.89
Tb927.4.520	4	145537	43.56	145537	44	2.75
Tb927.4.530	4	147618	100.72	147618	101	0.28
Tb927.4.540	4	150339	46.67	150343	51	4.33
Tb927.4.550	4	151191	NA	151192	NA	0.53
Tb927.4.560	4	164465	NA	164577	NA	112.72
Tb927.4.570	4	166910	NA	166905	NA	5.12
Tb927.4.580	4	168539	65	168539	65	0
Tb927.4.590	4	171787	200.52	171787	201	0.48
Tb927.4.600	4	173221	180.69	173219	179	5.77
Tb927.4.610	4	175440	3.94	175440	4	0.06
Tb927.4.620	4	182914	49.71	183445	50	531.05
Tb927.4.630	4	184754	15.83	184754	16	0.17
Tb927.4.640	4	186503	34.67	186503	35	0.33
Tb927.4.650	4	187717	18	187718	18	0.76
Tb927.4.660	4	190044	43	190089	43	44.68
Tb927.4.670	4	193674	125	193674	125	0
Tb927.4.680	4	194969	274.63	194987	275	18.12
Tb927.4.690	4	196574	8.62	196571	5	4.43
Tb927.4.700	4	197704	103.5	197718	118	14.5
Tb927.4.710	4	202202	563.14	202244	563	41.87
Tb927.4.720	4	203356	NA	203356	NA	0.16
Tb927.4.730	4	205086	22.91	205158	19	76.92
Tb927.4.740	4	206937	200.48	206957	199	23.67
Tb927.4.750	4	208041	176	208041	176	0
Tb927.4.760	4	211289	199.65	211289	200	0.35
Tb927.4.770	4	216206	166.34	216207	167	0.66
Tb927.4.780	4	217242	300.32	217261	319	18.68
Tb927.4.800	4	228387	246.89	228407	247	20.3
Tb927.4.820	4	232252	180.6	232217	146	35.25
Tb927.4.830	4	233076	NA	233079	NA	2.57
Tb927.4.840	4	235026	9.92	235026	10	0.08
Tb927.4.850	4	236058	27.02	236059	28	0.98
Tb927.4.860	4	237562	123.77	237566	128	4.23
Tb927.4.870	4	252080	466.72	252153	469	72.61
Tb927.4.880	4	254428	65	254428	65	0
Tb927.4.890	4	255750	100	255751	101	1
Tb927.4.900	4	257277	76.31	257278	77	0.69
Tb927.4.910	4	258505	NA	258501	NA	4.39
Tb927.4.920	4	260159	84.64	260159	85	0.36
Tb927.4.930	4	260984	NA	260985	NA	1.39
Tb927.4.940	4	261944	129.43	261946	131	1.57
Tb927.4.950	4	263156	63.52	263156	64	0.48
Tb927.4.960	4	267055	77.68	267055	78	0.32
Tb927.4.970	4	267981	173.63	267980	173	0.63
Tb927.4.980	4	269904	201.89	269900	198	3.94
Tb927.4.990	4	271357	59.88	271358	60	0.64
Tb927.4.1000	4	275917	251.86	275918	253	1.2
Tb927.4.1020	4	278259	147.42	278244	132	20.08
Tb927.4.1030	4	279659	80.16	279660	81	0.84
Tb927.4.1040	4	280765	43.73	280775	54	12.52
Tb927.4.1050	4	282427	35.11	282435	36	7.55
Tb927.4.1060	4	286034	53.94	286034	54	0.06
Tb927.4.1070	4	287160	172	287160	172	0
Tb927.4.1080	4	290170	202.78	290176	209	7.19
Tb927.4.1090	4	292771	180.15	292772	181	0.85
Tb927.4.1100	4	293507	11.77	293507	12	0.23
Tb927.4.1110	4	295687	83.04	295687	83	2.19
Tb927.4.1120	4	297935	65.22	297920	50	15.98
Tb927.4.1140	4	302034	92.04	302033	91	1.69
Tb927.4.1150	4	304676	37.36	304677	38	0.64
Tb927.4.1170	4	310842	22.47	310844	24	1.79
Tb927.4.1180	4	311949	21.76	311792	NA	156.81
Tb927.4.1190	4	312862	38.9	312865	39	4.03
Tb4.NT.8	4	314877	NA	315834	NA	957.4
Tb4.NT.9	4	317215	NA	317239	NA	23.68
Tb927.4.1200	4	319455	13	319455	13	0
Tb927.4.1220	4	329060	144.82	329060	145	0.18
Tb927.4.1230	4	330328	232.15	330329	233	0.85
Tb927.4.1240	4	331527	130.86	331543	126	24.94
Tb927.4.1250	4	334608	49.76	334613	55	5.24
Tb927.4.1260	4	336048	35.24	336052	36	5.33
Tb927.4.1270	4	337989	50.25	337988	49	2.14
Tb927.4.1280	4	339569	26.77	339565	22	5.25
Tb927.4.1290	4	340561	21.96	340561	22	0.04
Tb927.4.1300	4	342971	195.49	342974	198	2.51
Tb927.4.1310	4	344701	170.8	344700	170	1.09
Tb927.4.1320	4	348083	172.38	348084	173	1.33
Tb927.4.1330	4	351462	136.09	351475	148	13.33
Tb927.4.1340	4	354326	42.6	354326	43	0.4
Tb927.4.1350	4	356077	507.64	356090	521	13.36
Tb927.4.1360	4	357680	146.68	357680	147	0.32
Tb927.4.1370	4	358447	7.86	358447	8	0.14
Tb927.4.1380	4	359253	33.25	359254	34	0.75
Tb927.4.1390	4	363348	130.11	363350	132	2.28
Tb927.4.1410	4	367429	315.53	367416	303	13.8
Tb927.4.1420	4	368426	NA	368424	NA	1.94
Tb927.4.1430	4	370351	124.38	370362	123	17.67
Tb927.4.1440	4	371284	2.8	371284	3	0.2
Tb927.4.1450	4	372774	65.74	372774	66	0.26
Tb927.4.1460	4	374734	NA	374790	NA	56.43
Tb927.4.1470	4	375503	12.78	375503	13	0.22
Tb927.4.1480	4	378720	51.86	378712	44	8.03
Tb927.4.1490	4	380899	65.46	380937	66	37.86
Tb927.4.1500	4	388004	14.09	388002	12	2.27
Tb927.4.1510	4	392206	8	392209	8	3.12
Tb927.4.1520	4	393095	3.4	393095	3	0.4
Tb927.4.1530	4	396339	32	396339	32	0
Tb927.4.1540	4	400832	569.27	401044	781	211.92
Tb927.4.1550	4	403497	6.32	403501	6	5.17
Tb927.4.1560	4	406107	80.73	406107	81	0.27
Tb927.4.1570	4	407430	137.49	407431	138	0.51
Tb927.4.1580	4	408643	78.83	408643	79	0.3
Tb927.4.1590	4	410234	238.72	410236	241	2.28
Tb927.4.1600	4	411463	151.11	411437	125	26.11
Tb927.4.1610	4	413480	306	413481	307	1
Tb927.4.1620	4	415829	71	415829	71	0
Tb927.4.1630	4	418559	NA	418559	NA	2.04
Tb927.4.1640	4	420346	146.52	420358	148	12.03
Tb927.4.1650	4	424087	507.14	424257	677	170.34
Tb927.4.1660	4	427746	656.13	427751	661	5.09
Tb927.4.1670	4	428898	47.55	428890	40	9.31
Tb927.4.1680	4	431074	31.92	431074	32	1.04
Tb927.4.1690	4	433047	335.92	433048	337	7.35
Tb927.4.1700	4	436229	NA	436245	NA	16.82
Tb927.4.1710	4	437739	9.22	437735	5	6.36
Tb927.4.1720	4	439634	89.14	439638	91	3.59
Tb927.4.1730	4	440785	88.89	440782	86	5.69
Tb4.NT.11	4	441434	NA	441438	NA	3.55
Tb927.4.1740	4	443232	243.81	443235	247	3.19
Tb927.4.1760	4	445680	53.84	445680	54	0.16
Tb927.4.1770	4	446531	178.87	446531	179	0.13
Tb927.4.1780	4	448208	9	448209	9	0.69
Tb927.4.1790	4	449774	NA	449774	NA	0.43
Tb927.4.1800	4	451428	20.01	451428	20	0.04
Tb927.4.1810	4	452908	84.23	452908	84	0.45
Tb927.4.1820	4	455264	104.15	455266	106	1.85
Tb927.4.1830	4	456056	111.5	456057	113	1.5
Tb927.4.1840	4	462057	298.87	462067	309	10.13
Tb927.4.1850	4	464480	129.44	464483	132	2.56
Tb927.4.1860	4	465622	67.02	465622	67	0.13
Tb927.4.1880	4	474064	59.8	474068	64	4.2
Tb927.4.1890	4	475437	37.06	475438	38	0.94
Tb927.4.1910	4	486808	304.75	486810	307	2.25
Tb927.4.1920	4	489423	112.53	489454	113	30.82
Tb4.NT.13	4	490128	NA	490128	NA	0
Tb927.4.1930	4	491368	101.6	491372	106	4.4
Tb927.4.1940	4	493325	19.65	493316	11	9.25
Tb927.4.1950	4	495611	36.89	495623	37	12.05
Tb927.4.1960	4	497007	NA	497007	NA	0.19
Tb927.4.1970	4	499157	124.84	499157	125	0.16
Tb927.4.1980	4	502469	56.89	502470	58	1.11
Tb927.4.1990	4	504736	130.26	504741	134	5.01
Tb927.4.2000	4	506841	69.91	506842	71	1.09
Tb927.4.2010	4	507814	22.07	507814	22	0.18
Tb927.4.2020	4	509511	54.84	509511	55	0.16
Tb927.4.2030	4	511234	134.05	511250	144	15.9
Tb4.NT.14	4	512065	NA	512066	NA	0.55
Tb927.4.2040	4	513318	57.48	513319	58	1.12
Tb927.4.2060	4	516449	190.92	516448	190	2.93
Tb4.NT.15	4	516946	NA	516946	NA	0
Tb927.4.2070	4	530992	370.74	530993	371	1.24
Tb4.NT.16	4	532093	NA	532093	NA	0
Tb927.4.2080	4	535354	40.62	535378	41	23.98
Tb4.NT.17	4	544744	NA	544627	NA	137.22
Tb927.4.2110	4	546575	NA	546576	NA	1.31
Tb927.4.2120	4	550265	275.74	550266	275	0.74
Tb927.4.2130	4	551969	124.75	551969	125	0.25
Tb927.4.2140	4	553233	190.55	553219	205	14.45
Tb927.4.2150	4	556992	14.73	556992	15	0.27
Tb927.4.2160	4	557760	150.45	557759	151	0.55
Tb927.4.2170	4	559014	36.98	559014	37	0.26
Tb927.4.2180	4	560586	57.71	560586	58	0.53
Tb4.NT.18	4	561416	NA	561416	NA	0
Tb927.4.2190	4	563500	95.85	563499	97	1.15
Tb927.4.2200	4	566367	227.7	566222	231	150.71
Tb927.4.2210	4	571804	373.17	571795	382	8.83
Tb927.4.2220	4	574658	18.28	574657	19	0.72
Tb927.4.2230	4	579398	19.54	579334	20	63.65
Tb927.4.2240	4	581309	88.49	581325	72	18.55
Tb927.4.2250	4	583271	178.54	583275	175	9.21
Tb927.4.2260	4	585013	238.13	585008	243	4.87
Tb4.NT.19	4	586507	NA	586506	NA	1.14
Tb4.NT.20	4	587020	NA	587010	NA	10.13
Tb927.4.2270	4	591621	283.47	591611	293	9.53
Tb927.4.2280	4	593220	69.91	593218	72	2.21
Tb927.4.2290	4	595261	29.31	595258	32	2.69
Tb927.4.2300	4	597688	65.57	597683	66	5.38
Tb927.4.2310	4	601227	NA	601228	NA	0.89
Tb927.4.2320	4	604337	271.86	604337	272	0.35
Tb927.4.2330	4	605857	251.34	605856	252	1.05
Tb927.4.2340	4	606844	20	606845	NA	0.67
Tb927.4.2350	4	608667	169.77	608674	163	8.21
Tb927.4.2360	4	610188	6	610188	6	0
Tb927.4.2370	4	611644	13.38	611643	14	1.1
Tb927.4.2380	4	613740	91	613740	91	0
Tb927.4.2390	4	616410	156.86	616426	141	16.41
Tb927.4.2400	4	619191	123.46	619190	124	0.54
Tb927.4.2410	4	624172	446.36	624159	446	14.34
Tb927.4.2420	4	630641	54.2	630638	57	2.8
Tb927.4.2430	4	631470	383.78	631443	411	27.22
Tb927.4.2440	4	634720	90.93	634720	91	0.07
Tb927.4.2450	4	636616	230.06	636609	237	6.94
Tb927.4.2460	4	638982	473.29	638931	508	50.87
Tb927.4.2470	4	646285	33.54	646285	34	0.46
Tb927.4.2480	4	650716	26	650717	NA	2.1
Tb927.4.2490	4	652830	228.32	652828	230	1.68
Tb927.4.2500	4	654822	1054.76	654774	1103	48.24
Tb927.4.2510	4	661652	296.69	661612	297	39.84
Tb927.4.2520	4	666615	26.07	666618	23	3.98
Tb927.4.2530	4	667723	135.06	667723	135	0.58
Tb927.4.2540	4	669893	349.94	669891	350	2.2
Tb927.4.2550	4	671022	346.64	670887	482	135.57
Tb927.4.2570	4	675646	44.67	675643	44	5.42
Tb927.4.2580	4	677586	77.5	677585	78	0.5
Tb927.4.2590	4	681460	15.66	681453	15	7.99
Tb927.4.2600	4	687035	39.28	687034	40	0.78
Tb927.4.2620	4	693254	24	693254	24	0
Tb927.4.2630	4	694709	26	694709	26	0
Tb927.4.2640	4	697889	28.89	697890	28	0.89
Tb927.4.2650	4	702625	9.15	702625	9	0.24
Tb927.4.2660	4	706493	141.77	706493	142	0.23
Tb927.4.2670	4	707324	141.96	707329	137	9.73
Tb927.4.2680	4	708682	108.15	708681	107	3.18
Tb4.NT.21	4	712190	NA	712190	NA	0
Tb927.4.2700	4	712515	NA	712505	NA	9.78
Tb927.4.2710	4	714980	177.93	714980	178	0.07
Tb927.4.2730	4	719265	46.99	719265	47	0.01
Tb927.4.2740	4	722919	134.75	722919	135	0.4
Tb927.4.2750	4	726114	306.58	726114	307	2.28
Tb927.4.2770	4	734160	153.81	734160	154	0.19
Tb927.4.2780	4	735837	143.17	735828	152	8.91
Tb927.4.2790	4	738737	52	738729	52	7.74
Tb927.4.2800	4	740936	81.27	740935	82	0.73
Tb927.4.2820	4	745033	441.08	745030	444	3
Tb927.4.2830	4	749373	80	749373	80	0
Tb927.4.2840	4	750447	42.6	750447	43	0.4
Tb4.NT.22	4	751681	NA	751681	NA	0.38
Tb927.4.2850	4	752355	178.51	752354	180	1.49
Tb927.4.2860	4	755214	12.89	755214	13	0.11
Tb927.4.2870	4	756605	83.16	756607	81	3.64
Tb927.4.2880	4	758241	73.92	758218	74	23.28
Tb927.4.2890	4	765038	279.21	765039	278	4.72
Tb927.4.2900	4	768055	NA	768055	NA	0.2
Tb927.4.2910	4	771383	268.73	771372	280	11.62
Tb927.4.2920	4	774723	66.48	774722	67	0.52
Tb927.4.2930	4	778502	121	778502	121	0
Tb4.NT.23	4	779760	NA	779760	NA	0
Tb927.4.2940	4	781117	55.88	781118	55	11.27
Tb927.4.2950	4	782478	22	782454	22	23.83
Tb927.4.2960	4	786660	76.43	786659	77	0.57
Tb927.4.2970	4	788013	8	788013	8	0
Tb927.4.2980	4	790123	NA	790123	NA	0
Tb927.4.2990	4	791170	48.75	791170	49	0.25
Tb927.4.3000	4	795583	55.51	795583	56	0.49
Tb927.4.3010	4	797295	245.2	797295	245	0.2
Tb927.4.3020	4	798455	101.61	798455	102	0.39
Tb927.4.3030	4	803295	36.57	803279	36	17.01
Tb927.4.3040	4	804976	45	804976	45	0
Tb4.NT.24	4	807208	NA	807155	NA	52.92
Tb927.4.3060	4	809735	340.88	809736	340	3.21
Tb927.4.3070	4	812163	258.69	812154	259	9.46
Tb927.4.3080	4	814244	77.73	814245	77	3.29
Tb927.4.3090	4	815222	318.95	815195	320	27.34
Tb927.4.3100	4	816882	350.5	816881	352	1.5
Tb927.4.3110	4	818602	45	818602	45	0
Tb927.4.3120	4	820241	233.37	820240	234	1.44
Tb927.4.3130	4	824140	117.9	824140	118	0.1
Tb927.4.3140	4	825684	269.48	825683	270	0.52
Tb927.4.3150	4	827635	211.01	827634	212	1.61
Tb927.4.3160	4	829718	34.28	829709	43	8.72
Tb927.4.3170	4	835004	154	835004	154	0
Tb927.4.3180	4	839369	6	839368	6	0.59
Tb927.4.3190	4	840570	14.24	840569	15	0.76
Tb927.4.3300	4	864662	48.88	864705	52	44.28
Tb927.4.3310	4	867222	18.76	867253	19	31.23
Tb927.4.3320	4	870178	119.82	870178	120	1.05
Tb927.4.3330	4	871583	83.55	871583	84	5.44
Tb927.4.3340	4	873650	81	873651	82	1
Tb927.4.3350	4	876192	25.39	876191	24	2.12
Tb927.4.3360	4	878037	83.06	878038	84	0.94
Tb927.4.3370	4	879541	196	879541	196	0
Tb927.4.3380	4	883625	108	883625	108	0
Tb927.4.3390	4	886227	188.96	886227	189	0.04
Tb927.4.3400	4	888487	11.88	888487	12	0.12
Tb927.4.3410	4	891827	38.65	891819	31	8.5
Tb927.4.3420	4	894355	206.85	894355	207	0.15
Tb927.4.3430	4	895280	47.34	895281	48	0.66
Tb927.4.3440	4	897253	26.71	897253	26	2.09
Tb927.4.3450	4	898372	90.38	898373	91	0.65
Tb927.4.3460	4	899525	148.43	899526	149	0.57
Tb927.4.3470	4	901812	174.11	901815	177	2.89
Tb927.4.3500	4	905163	NA	905164	NA	2.47
Tb927.4.3510	4	905831	56.71	905831	57	0.29
Tb927.4.3520	4	907024	58.33	907025	59	0.67
Tb927.4.3530	4	909516	224.43	909636	222	124.45
Tb927.4.3540	4	911450	226.49	911451	227	3.83
Tb927.4.3550	4	912468	NA	912468	NA	0.52
Tb927.4.3560	4	914812	258.24	914813	259	0.76
Tb927.4.3570	4	915810	NA	915818	NA	8.19
Tb927.4.3580	4	916680	NA	916870	NA	189.65
Tb927.4.3590	4	917874	NA	917875	NA	0.65
Tb927.4.3600	4	918384	50.48	918388	54	3.61
Tb927.4.3610	4	919496	267.58	919499	271	3.67
Tb927.4.3630	4	924699	166	924699	166	0
Tb927.4.3640	4	926620	NA	926620	NA	0.08
Tb927.4.3650	4	927383	21.38	927383	21	1
Tb4.NT.25	4	927949	NA	928064	NA	115.49
Tb927.4.3660	4	929752	82.74	929743	74	8.74
Tb927.4.3670	4	931577	168	931583	168	5.74
Tb927.4.3680	4	932596	4.28	932598	4	2.34
Tb927.4.3690	4	934208	55.44	934209	56	0.56
Tb927.4.3700	4	937084	101.12	937085	102	1.33
Tb927.4.3710	4	937792	180.46	937799	180	10.1
Tb927.4.3720	4	938790	NA	938795	NA	5.22
Tb927.4.3730	4	939579	77.96	939584	83	5.04
Tb927.4.3740	4	945227	107.67	945234	112	6.55
Tb4.NT.27	4	947065	NA	947054	NA	10.55
Tb4.NT.29	4	971540	NA	971540	NA	0.43
Tb4.NT.30	4	972201	NA	972197	NA	8.62
Tb927.4.3750	4	973329	NA	973319	NA	9.67
Tb927.4.3770	4	988085	15.91	988085	16	0.11
Tb927.4.3780	4	989429	17	989436	17	7.36
Tb4.NT.31	4	990252	NA	990255	NA	2.56
Tb927.4.3790	4	992158	209.27	992157	208	7.9
Tb927.4.3800	4	994440	10.67	994440	11	0.33
Tb927.4.3810	4	998439	111.09	998441	113	1.91
Tb927.4.3820	4	1.001e+06	NA	1001000	NA	2.04
Tb927.4.3830	4	1.00163e+06	13.73	1001632	14	0.27
Tb927.4.3840	4	1.00381e+06	172.98	1003813	176	3.02
Tb4.NT.32	4	1.00448e+06	NA	1004476	NA	0.39
Tb927.4.3850	4	1.00615e+06	58.57	1006153	59	0.43
Tb4.NT.33	4	1006551	NA	1006551	NA	0
Tb927.4.3870	4	1.01687e+06	743.97	1016873	747	6.89
Tb927.4.3880	4	1.02136e+06	69.88	1021363	70	3.94
Tb4.NT.34	4	1.02256e+06	NA	1022559	NA	2.88
Tb927.4.3890	4	1.02668e+06	350.78	1026683	356	6.45
Tb927.4.3900	4	1.02832e+06	16.96	1028309	6	11.67
Tb927.4.3910	4	1.03258e+06	153.36	1032580	157	3.64
Tb4.NT.35	4	1033171	NA	1033171	NA	0
Tb927.4.3920	4	1.03716e+06	117.62	1037088	34	89.89
Tb927.4.3930	4	1.03973e+06	160.14	1039592	21	139.31
Tb927.4.3940	4	1043420	297	1043420	297	0
Tb4.NT.36	4	1.04425e+06	NA	1044253	NA	1.09
Tb927.4.3950	4	1.04891e+06	382.21	1048908	383	0.87
Tb927.4.3960	4	1.05087e+06	767.65	1051019	921	153.35
Tb927.4.3970	4	1.056e+06	67.65	1056002	65	5.18
Tb927.4.3980	4	1058067	NA	1058067	NA	0
Tb4.NT.37	4	1058735	NA	1058735	NA	0
Tb4.NT.38	4	1061756	NA	1061756	NA	0
Tb927.4.4010	4	1.06782e+06	NA	1067817	NA	0.08
Tb4.NT.39	4	1068369	NA	1068376	NA	7.4
Tb927.4.4020	4	1.07074e+06	80.53	1070741	82	1.47
Tb927.4.4030	4	1.07278e+06	120.81	1072781	120	0.81
Tb927.4.4040	4	1.07483e+06	156.65	1074828	159	2.35
Tb927.4.4050	4	1.07759e+06	153.16	1077589	155	1.98
Tb927.4.4060	4	1.08122e+06	82.67	1081228	84	8.43
Tb927.4.4070	4	1.08308e+06	30.85	1083084	31	0.15
Tb927.4.4080	4	1.08457e+06	138.5	1084566	139	0.5
Tb927.4.4090	4	1.08579e+06	12.5	1085786	7	7.55
Tb927.4.4100	4	1.08765e+06	2	1087648	2	0.32
Tb4.NT.40	4	1.08819e+06	NA	1088190	NA	2.39
Tb927.4.4110	4	1.08995e+06	29.87	1089947	30	0.13
Tb927.4.4120	4	1.0906e+06	90.82	1090604	93	2.76
Tb927.4.4130	4	1093893	28	1093893	28	0
Tb927.4.4150	4	1.10063e+06	23.64	1100628	23	0.64
Tb927.4.4160	4	1.10398e+06	NA	1103985	NA	0.67
Tb927.4.4170	4	1.10512e+06	80.24	1105121	82	1.76
Tb927.4.4180	4	1.10861e+06	116.15	1108610	117	0.85
Tb927.4.4190	4	1.11037e+06	55.24	1110370	57	1.76
Tb927.4.4200	4	1.11141e+06	90.62	1111404	88	13.38
Tb927.4.4210	4	1114570	37	1114570	37	0
Tb927.4.4220	4	1.11816e+06	12.28	1118160	12	0.4
Tb927.4.4230	4	1.12485e+06	811.75	1124885	812	35.49
Tb927.4.4250	4	1.12899e+06	5.54	1128985	2	3.54
Tb927.4.4260	4	1.13103e+06	8.86	1131034	9	0.14
Tb4.NT.42	4	1.13151e+06	NA	1131514	NA	0.17
Tb4.NT.43	4	1.132e+06	NA	1132003	NA	2.06
Tb927.4.4270	4	1.13354e+06	3.51	1133539	2	2.85
Tb927.4.4280	4	1.13558e+06	6.91	1135585	9	2.09
Tb927.4.4290	4	1.13726e+06	16.8	1137283	17	22.67
Tb927.4.4300	4	1.13958e+06	198.88	1139574	197	2.37
Tb927.4.4310	4	1.14208e+06	74.9	1142084	75	0.1
Tb927.4.4320	4	1.14291e+06	97.6	1142915	107	9.4
Tb927.4.4330	4	1144293	61	1144293	61	0
Tb927.4.4340	4	1.14585e+06	83.76	1145849	85	1.24
Tb927.4.4350	4	1.14713e+06	286.98	1147129	287	2.06
Tb927.4.4360	4	1.14908e+06	80.52	1149076	77	6.21
Tb927.4.4370	4	1.1532e+06	NA	1153204	NA	8.71
Tb4.NT.44	4	1.15398e+06	NA	1153978	NA	1.86
Tb927.4.4380	4	1.15761e+06	99.64	1157607	100	0.36
Tb927.4.4390	4	1.16043e+06	1390.65	1160428	1391	0.35
Tb927.4.4400	4	1.16726e+06	120.68	1167189	35	93.59
Tb927.4.4410	4	1.17194e+06	34	1171942	34	1.83
Tb927.4.4470	4	1.20002e+06	50.47	1200167	51	143.57
Tb927.4.4480	4	1.2068e+06	30.85	1206803	36	5.15
Tb927.4.4490	4	1.21414e+06	232	1214601	232	463.9
Tb4.NT.45	4	1.21508e+06	NA	1215081	NA	2.1
Tb927.4.4500	4	1.22023e+06	92.51	1220225	92	0.51
Tb927.4.4510	4	1.22874e+06	1181.77	1228778	1216	34.23
Tb4.NT.46	4	1229863	NA	1229863	NA	0
Tb927.4.4520	4	1.24083e+06	NA	1240844	NA	14.11
Tb4.NT.47	4	1.2423e+06	NA	1242343	NA	44.72
Tb927.4.4530	4	1.24703e+06	362.94	1247033	363	0.06
Tb927.4.4540	4	1.24852e+06	175.95	1248518	177	1.05
Tb927.4.4550	4	1.25412e+06	1415.9	1254141	1428	17.93
Tb927.4.4560	4	1.25833e+06	48.84	1258299	12	42.21
Tb927.4.4570	4	1.26308e+06	1114.4	1263089	1116	8.85
Tb927.4.4580	4	1269686	2094	1269687	2095	1
Tb4.NT.48	4	1270381	NA	1270381	NA	0
Tb927.4.4590	4	1.27413e+06	271.4	1274130	270	1.4
Tb927.4.4600	4	1.2755e+06	95.15	1275499	96	0.85
Tb927.4.4610	4	1276747	81	1276747	81	0
Tb927.4.4620	4	1.27785e+06	41.89	1277847	43	1.13
Tb927.4.4630	4	1.27849e+06	NA	1278494	NA	2.21
Tb927.4.4640	4	1.27925e+06	60.67	1279252	65	4.33
Tb927.4.4650	4	1.28024e+06	11.75	1280242	12	1.75
Tb927.4.4660	4	1.28095e+06	43.61	1280954	46	2.39
Tb4.NT.49	4	1.28264e+06	NA	1282661	NA	18.49
Tb4.NT.51	4	1.28596e+06	NA	1286312	NA	347.72
Tb927.4.4670	4	1.29108e+06	11	1291084	11	1.24
Tb927.4.4680	4	1291900	NA	1291900	NA	0
Tb927.4.4690	4	1293256	91	1293256	91	0.91
Tb927.4.4700	4	1.29482e+06	136.11	1294824	137	1
Tb927.4.4710	4	1.29813e+06	17	1298146	17	16.07
Tb927.4.4720	4	1299944	48	1299944	48	0
Tb927.4.4730	4	1.30245e+06	63.95	1302454	64	0.44
Tb927.4.4740	4	1.30499e+06	96.7	1304990	97	0.3
Tb927.4.4750	4	1.3067e+06	84.56	1306702	85	0.44
Tb927.4.4760	4	1.30994e+06	191.66	1310036	287	95.34
Tb927.4.4770	4	1311615	53	1311615	53	0
Tb927.4.4810	4	1.31622e+06	NA	1316221	NA	0.12
Tb4.NT.52	4	1.3176e+06	NA	1317603	NA	2.35
Tb927.4.4820	4	1320682	NA	1320682	NA	0
Tb927.4.4830	4	1322748	75	1322748	75	0
Tb927.4.4850	4	1.32673e+06	72.38	1326736	75	2.63
Tb927.4.4860	4	1.32866e+06	38.67	1328659	40	1.33
Tb927.4.4880	4	1.33571e+06	511.11	1335763	521	49.79
Tb4.NT.54	4	1.33689e+06	NA	1336893	NA	0.47
Tb927.4.4890	4	1.33929e+06	NA	1339286	NA	0.55
Tb927.4.4900	4	1.34294e+06	151.65	1342954	162	10.35
Tb4.NT.55	4	1.34363e+06	NA	1343634	NA	1.36
Tb927.4.4910	4	1.3454e+06	88.86	1345402	89	0.14
Tb4.NT.56	4	1.34629e+06	NA	1346290	NA	0.94
Tb927.4.4920	4	1.34799e+06	108.9	1347995	109	2.52
Tb927.4.4930	4	1.35298e+06	195.48	1352965	178	18.13
Tb927.4.4940	4	1.35829e+06	93.42	1358289	94	0.58
Tb927.4.4950	4	1.36038e+06	NA	1360379	NA	1.56
Tb927.4.4960	4	1.36311e+06	237.46	1363108	239	2.61
Tb927.4.4970	4	1.36566e+06	211.86	1365677	213	23.28
Tb927.4.4980	4	1.36653e+06	45.99	1366528	46	0.41
Tb927.4.4990	4	1.36759e+06	65.22	1367585	65	0.42
Tb927.4.5010	4	1.37332e+06	108.02	1373325	109	0.98
Tb927.4.5020	4	1.37932e+06	197.8	1379324	198	0.2
Tb927.4.5030	4	1.38161e+06	440.93	1381610	442	2.39
Tb927.4.5040	4	1.38413e+06	16	1384131	NA	2.58
Tb927.4.5050	4	1386528	309	1386528	309	0
Tb927.4.5060	4	1.38876e+06	294.86	1388760	295	0.14
Tb927.4.5070	4	1.39076e+06	115.91	1390763	116	0.09
Tb4.NT.58	4	1.39321e+06	NA	1393212	NA	0.49
Tb927.4.5080	4	1.39386e+06	13.6	1393861	14	0.57
Tb927.4.5100	4	1.39826e+06	57.36	1398262	56	1.36
Tb927.4.5110	4	1.40016e+06	124.06	1400164	125	0.94
Tb927.4.5120	4	1.40496e+06	5.35	1404963	5	1.34
Tb927.4.5130	4	1.40682e+06	46.08	1406822	47	0.92
Tb927.4.5150	4	1.41118e+06	246.99	1411178	246	0.99
Tb927.4.5160	4	1.413e+06	271.36	1413009	272	12.83
Tb927.4.5170	4	1.41386e+06	154.9	1413863	155	0.1
Tb927.4.5180	4	1.41636e+06	49.69	1416364	50	0.31
Tb927.4.5190	4	1.41727e+06	106.81	1417273	113	8.96
Tb4.NT.59	4	1418211	NA	1418211	NA	0
Tb927.4.5200	4	1.42038e+06	25.53	1420384	26	0.47
Tb927.4.5210	4	1.42104e+06	127.81	1421030	119	10.11
Tb927.4.5220	4	1.42262e+06	100.09	1422622	101	1.41
Tb927.4.5230	4	1.42375e+06	80.86	1423747	81	0.76
Tb4.NT.60	4	1.42455e+06	NA	1424567	NA	20.2
Tb927.4.5250	4	1428239	2	1428239	2	0
Tb927.4.5290	4	1435275	2	1435275	2	0
Tb927.4.5300	4	1.43701e+06	168.14	1437047	207	38.86
Tb4.NT.61	4	1.43803e+06	NA	1438027	NA	1.36
Tb927.4.5310	4	1.44365e+06	452.05	1443654	455	2.95
Tb927.4.5320	4	1.44687e+06	253.45	1446888	256	19.55
Tb4.NT.62	4	1.44798e+06	NA	1447986	NA	1.5
Tb927.4.5330	4	1.45119e+06	44.21	1451186	45	0.79
Tb4.NT.63	4	1.45191e+06	NA	1451917	NA	2.06
Tb4.NT.64	4	1.4526e+06	NA	1452615	NA	13.48
Tb927.4.5340	4	1.45591e+06	362.14	1455930	375	21.09
Tb927.4.5350	4	1.45837e+06	2	1458431	2	60.1
Tb927.4.5360	4	1.45978e+06	NA	1459779	NA	0.04
Tb927.4.5370	4	1.46047e+06	50.65	1460471	51	0.5
Tb927.4.5390	4	1.46723e+06	470.92	1467499	731	266.45
Tb5.NT.1	5	19511.2	NA	19512	NA	0.81
Tb5.NT.2	5	20698.4	NA	20695	NA	74.09
Tb927.5.150	5	25824.4	40.63	25822	43	2.37
Tb927.5.300	5	73726.2	175.16	73731	180	4.84
Tb5.NT.4	5	74430.1	NA	74431	NA	0.94
Tb927.5.310	5	77491.7	142.73	77499	150	7.27
Tb5.NT.5	5	78279.4	NA	78280	NA	0.63
Tb927.5.320	5	83453.3	33.11	83491	NA	86.8
Tb927.5.330	5	88573.8	33.84	88922	34	348.39
Tb5.NT.6	5	91737.7	NA	91811	NA	73.28
Tb5.NT.7	5	92738.5	NA	92740	NA	1.5
Tb927.5.340	5	97576.2	78.86	97571	82	16.59
Tb5.NT.9	5	104086	NA	104143	NA	56.71
Tb927.5.370	5	110469	96	110469	96	0
Tb927.5.380	5	112663	102	112663	102	0
Tb5.NT.10	5	114036	NA	114089	NA	52.79
Tb5.NT.11	5	115148	NA	115147	NA	0.85
Tb5.NT.12	5	120028	NA	120020	NA	7.66
Tb927.5.400	5	123488	95.26	123487	96	0.87
Tb927.5.430	5	134330	32.8	134330	33	0.65
Tb927.5.440	5	137454	163.58	137454	164	0.42
Tb5.NT.13	5	139091	NA	139091	NA	0
Tb927.5.450	5	141582	644.72	141655	714	74.78
Tb927.5.460	5	143060	306.27	143061	307	0.73
Tb927.5.470	5	147630	564.71	147630	565	0.29
Tb927.5.480	5	150707	185.34	150707	185	0.64
Tb927.5.490	5	154680	260.43	154683	263	2.57
Tb927.5.500	5	160396	360.77	160397	362	1.23
Tb927.5.510	5	162676	203.09	162680	207	4.25
Tb927.5.520	5	166589	60.98	166614	86	25.02
Tb927.5.530	5	169473	235	169473	235	0
Tb927.5.550	5	172641	269.26	172644	272	2.74
Tb927.5.560	5	174588	191.91	174589	193	1.09
Tb927.5.570	5	182098	60	182098	60	0
Tb927.5.580	5	182819	121.06	182820	122	0.94
Tb927.5.590	5	184324	8	184324	8	0
Tb927.5.600	5	184934	43.06	184934	43	0.06
Tb5.NT.15	5	185748	NA	185751	NA	2.62
Tb5.NT.16	5	187100	NA	187123	NA	23.13
Tb927.5.620	5	207944	74.16	207947	77	2.84
Tb5.NT.18	5	208395	NA	208396	NA	1.3
Tb927.5.630	5	210429	49	210429	49	0
Tb5.NT.19	5	211193	NA	211006	NA	187.2
Tb5.NT.20	5	212201	NA	212201	NA	0
Tb5.NT.23	5	216403	NA	217176	NA	782.07
Tb5.NT.24	5	217322	NA	217364	NA	56.88
Tb927.5.640	5	218893	77	218893	77	0
Tb5.NT.25	5	221609	NA	221550	NA	59.1
Tb5.NT.26	5	222972	NA	222970	NA	2.1
Tb927.5.650	5	223612	129	223612	129	0
Tb927.5.660	5	230027	NA	230027	NA	0.3
Tb5.NT.28	5	231401	NA	231400	NA	0.51
Tb927.5.670	5	237981	36.49	237932	37	49.63
Tb927.5.680	5	241542	40.47	241032	41	509.98
Tb927.5.690	5	243094	112.58	243088	119	6.84
Tb927.5.700	5	245157	417.11	245119	455	37.89
Tb5.NT.30	5	248147	NA	248136	NA	10.6
Tb927.5.710	5	248794	61.08	248826	29	32.08
Tb927.5.720	5	252201	129.49	252199	131	1.51
Tb927.5.730	5	253308	154.13	253302	160	5.87
Tb927.5.740	5	255017	171.21	254996	171	22.13
Tb927.5.760	5	257482	374.59	257479	378	3.41
Tb927.5.770	5	263575	43	263573	43	2.04
Tb927.5.780	5	266317	27	266317	27	0
Tb927.5.790	5	268505	794.2	268501	798	5.4
Tb927.5.800	5	272007	382.94	272012	378	4.97
Tb927.5.810	5	277708	305.66	277697	317	11.34
Tb927.5.820	5	282750	632.36	282749	633	0.64
Tb927.5.830	5	284873	26	284873	26	0
Tb927.5.840	5	287547	228.88	287544	232	3.12
Tb927.5.850	5	291045	220.29	291042	223	2.92
Tb5.NT.31	5	293438	NA	293435	NA	2.82
Tb927.5.860	5	294015	223.74	294015	224	0.26
Tb927.5.880	5	296415	NA	296413	NA	2.33
Tb927.5.890	5	296942	141.96	296942	142	0.04
Tb927.5.920	5	307269	NA	307269	NA	0.67
Tb927.5.930	5	308995	371.92	308995	372	0.11
Tb927.5.940	5	314293	NA	314279	NA	14.25
Tb927.5.950	5	320828	121	320818	131	10
Tb5.NT.33	5	322272	NA	322283	NA	18.59
Tb927.5.960	5	323058	40.66	323058	41	0.34
Tb927.5.970	5	324223	NA	324222	NA	2.06
Tb927.5.980	5	324975	44.03	325010	9	35.03
Tb927.5.990	5	326337	41.59	326337	42	0.41
Tb927.5.1000	5	328118	133.21	328117	134	0.79
Tb927.5.1010	5	330374	225.23	330394	205	22.85
Tb927.5.1020	5	335137	255.89	335136	257	1.11
Tb927.5.1030	5	337470	280.72	337470	281	0.28
Tb927.5.1040	5	338729	NA	338730	NA	1.67
Tb927.5.1050	5	339844	375.96	339844	376	0.1
Tb927.5.1060	5	342775	574.03	342775	574	0.18
Tb927.5.1070	5	346144	102.2	346121	123	23.12
Tb927.5.1090	5	352546	72.43	352578	40	32.82
Tb927.5.1100	5	358224	164.59	358223	166	1.66
Tb927.5.1110	5	362241	31.23	362241	31	1.02
Tb927.5.1120	5	364139	1561.25	363852	1562	287.02
Tb927.5.1130	5	384151	96.87	384149	97	2.54
Tb927.5.1140	5	388054	NA	388055	NA	2.78
Tb5.NT.34	5	391912	NA	391909	NA	3.3
Tb927.5.1150	5	393071	NA	393072	NA	1.3
Tb927.5.1160	5	395654	148.23	395652	150	1.77
Tb5.NT.35	5	397512	NA	397512	NA	0
Tb927.5.1180	5	399215	39	399215	39	0
Tb5.NT.36	5	402089	NA	402089	NA	0.06
Tb927.5.1200	5	403107	300.9	403106	302	1.25
Tb927.5.1210	5	404708	274.74	404706	277	2.26
Tb927.5.1220	5	407169	72.65	407163	79	6.35
Tb927.5.1230	5	408301	448.97	408268	482	41.31
Tb927.5.1240	5	411105	72.02	411107	70	2.02
Tb927.5.1250	5	412572	237.56	412567	243	5.44
Tb927.5.1260	5	415327	83.5	415209	108	118.43
Tb927.5.1270	5	419674	22	419674	22	0
Tb927.5.1280	5	420825	95.44	420824	96	0.56
Tb927.5.1290	5	422237	38.39	422229	39	7.71
Tb927.5.1300	5	424447	149.7	424447	150	0.3
Tb927.5.1310	5	427797	37.07	427797	37	0.34
Tb927.5.1320	5	430278	NA	430324	NA	47.53
Tb927.5.1330	5	433153	148.97	433160	142	9.49
Tb927.5.1340	5	436746	14.64	436584	15	162.37
Tb927.5.1350	5	439574	406.69	439337	644	237.31
Tb927.5.1360	5	441199	147.3	441193	153	6.41
Tb927.5.1370	5	442729	75	442729	75	0
Tb927.5.1380	5	443988	333	443988	333	0
Tb5.NT.37	5	445676	NA	445675	NA	1.17
Tb927.5.1440	5	457108	10	457109	11	1
Tb5.NT.38	5	458014	NA	457854	NA	160.89
Tb927.5.1450	5	463191	58	463191	58	0
Tb927.5.1460	5	465519	36.65	465519	37	0.35
Tb927.5.1470	5	467886	78.13	467887	79	0.87
Tb927.5.1490	5	474706	321.57	474708	324	2.57
Tb927.5.1500	5	476852	5	476852	5	0.09
Tb5.NT.39	5	477616	NA	477621	NA	4.76
Tb927.5.1510	5	478834	74.68	478835	74	2.18
Tb927.5.1520	5	481925	238.57	481915	229	12.48
Tb927.5.1530	5	483953	112.94	483965	115	11.55
Tb927.5.1540	5	486370	22.94	486370	23	0.06
Tb927.5.1550	5	488715	119.77	488715	120	0.23
Tb927.5.1560	5	491485	128.94	491508	144	23.41
Tb927.5.1570	5	495066	107.8	495066	108	0.2
Tb927.5.1580	5	498506	164.71	498504	163	1.71
Tb927.5.1590	5	505156	55.77	505146	66	10.23
Tb5.NT.42	5	506253	NA	506252	NA	1.47
Tb927.5.1600	5	507893	19	507887	19	6.07
Tb927.5.1610	5	511059	18.93	511059	19	0.08
Tb927.5.1620	5	512092	138.8	512112	119	20.28
Tb927.5.1630	5	513495	151.99	513489	152	6.31
Tb927.5.1640	5	514558	122.93	514558	123	0.13
Tb927.5.1650	5	517775	83.7	517686	84	88.82
Tb927.5.1660	5	523658	638.38	523641	645	21.04
Tb927.5.1670	5	527082	9.19	527075	16	6.81
Tb927.5.1680	5	528706	231.16	528704	233	3.16
Tb927.5.1690	5	534776	289.04	534776	289	0.22
Tb927.5.1700	5	537717	106.66	537716	108	1.68
Tb927.5.1710	5	540662	204.77	540661	206	1.23
Tb927.5.1720	5	542982	31.24	542982	31	0.24
Tb927.5.1730	5	545359	139.21	545357	141	1.79
Tb927.5.1750	5	547126	207.71	547126	208	0.29
Tb927.5.1760	5	549251	206.74	549246	207	4.64
Tb927.5.1770	5	552884	43.47	552857	43	29.08
Tb927.5.1780	5	555236	124.3	555236	124	1.12
Tb5.NT.44	5	557450	NA	557445	NA	4.88
Tb927.5.1790	5	557909	49.21	557912	46	4.01
Tb927.5.1800	5	560236	61.6	560236	62	0.4
Tb927.5.1810	5	560981	46.74	560981	47	0.26
Tb927.5.1820	5	563920	46.36	563919	47	0.76
Tb5.NT.45	5	564535	NA	564534	NA	1.44
Tb927.5.1830	5	565051	47.26	565051	47	0.53
Tb927.5.1840	5	568020	23	568019	23	1.47
Tb927.5.1850	5	569547	1069.05	568795	1126	751.57
Tb927.5.1860	5	578483	45.68	578483	46	0.32
Tb927.5.1870	5	580294	73.29	580294	73	0.62
Tb927.5.1880	5	583375	130.49	583374	131	1.99
Tb927.5.1890	5	584468	373.49	584469	372	1.49
Tb927.5.1900	5	589215	NA	589215	NA	1.38
Tb927.5.1910	5	591921	34	591921	34	0
Tb927.5.1920	5	595881	127.17	595881	127	2.96
Tb927.5.1930	5	598174	179.18	598164	189	9.82
Tb927.5.1940	5	599818	53.26	599828	43	10.26
Tb927.5.1950	5	601639	288	601622	288	17.04
Tb927.5.1960	5	605848	51.77	605848	52	0.23
Tb927.5.1970	5	607584	260.45	607580	264	3.73
Tb927.5.1980	5	611301	340.44	611300	341	0.56
Tb927.5.1990	5	615924	NA	615924	NA	0.14
Tb927.5.2000	5	620551	524.7	620550	526	1.3
Tb927.5.2010	5	628665	243.71	628665	244	0.55
Tb5.NT.46	5	629992	NA	629990	NA	2.05
Tb5.NT.47	5	630275	NA	630262	NA	12.97
Tb5.NT.49	5	632810	NA	632775	NA	37.45
Tb5.NT.50	5	633751	NA	633734	NA	19.29
Tb5.NT.51	5	635663	NA	635257	NA	406.03
Tb5.NT.52	5	636327	NA	636345	NA	18.35
Tb927.5.2020	5	644126	19.86	644126	20	0.14
Tb5.NT.53	5	645204	NA	645210	NA	6.83
Tb927.5.2030	5	646782	101.93	646783	103	1.07
Tb5.NT.54	5	647373	NA	647443	NA	70.17
Tb927.5.2040	5	648918	128.28	648924	134	6.8
Tb927.5.2060	5	652875	40.91	652873	39	2.02
Tb927.5.2070	5	655224	62.9	655236	43	52.93
Tb927.5.2080	5	657905	85.62	657906	87	1.38
Tb927.5.2090	5	663105	223.62	663107	226	2.38
Tb927.5.2100	5	664932	100.75	664932	101	0.25
Tb927.5.2110	5	665891	135.65	665891	136	1.03
Tb927.5.2120	5	671363	NA	671434	NA	71.38
Tb927.5.2140	5	677501	41.91	677553	43	52.05
Tb927.5.2150	5	680036	27.47	680105	11	99.88
Tb5.NT.55	5	680415	NA	680245	NA	170.19
Tb927.5.2160	5	690839	NA	690842	NA	2.76
Tb5.NT.57	5	691728	NA	691734	NA	5.71
Tb927.5.2170	5	692309	NA	692319	NA	9.75
Tb927.5.2190	5	694781	14.17	694775	15	6.31
Tb927.5.2200	5	696469	NA	696469	NA	0.44
Tb927.5.2220	5	698957	14.74	698957	15	0.37
Tb927.5.2230	5	700653	NA	700653	NA	0.04
Tb927.5.2240	5	701414	60.73	701414	61	0.27
Tb927.5.2250	5	703139	15	703139	15	0
Tb927.5.2260	5	704833	NA	704833	NA	0.06
Tb927.5.2270	5	705721	34.11	705717	38	3.89
Tb927.5.2280	5	707525	38.95	707524	39	1.28
Tb927.5.2290	5	709299	118.64	709236	119	63.4
Tb927.5.2300	5	716604	521.83	716527	599	77.33
Tb927.5.2310	5	721247	95.67	721249	94	1.67
Tb927.5.2320	5	724581	285.45	724579	287	1.59
Tb5.NT.58	5	728072	NA	728071	NA	2
Tb927.5.2330	5	729688	361.34	729484	362	204.32
Tb927.5.2340	5	743477	189	743478	188	3.31
Tb5.NT.59	5	745515	NA	745515	NA	0
Tb927.5.2360	5	748852	312.05	748850	314	1.95
Tb927.5.2370	5	754931	84	754823	84	107.89
Tb927.5.2380	5	756584	128.76	756582	131	2.24
Tb927.5.2390	5	758031	161	758031	161	0
Tb927.5.2400	5	760947	815.56	760946	817	1.44
Tb927.5.2410	5	767233	741.94	767188	746	44.63
Tb5.NT.60	5	776417	NA	776414	NA	2.93
Tb927.5.2430	5	776964	161.8	776866	162	97.76
Tb5.NT.61	5	779213	NA	779213	NA	0
Tb927.5.2440	5	779934	34	779936	32	2
Tb5.NT.62	5	784791	NA	784790	NA	1.13
Tb927.5.2450	5	785949	189.47	785712	190	236.52
Tb927.5.2470	5	791660	12	791660	12	0
Tb927.5.2480	5	794777	54	794777	54	0.45
Tb927.5.2500	5	803003	552.3	803004	551	1.3
Tb927.5.2510	5	808146	323.1	807985	322	162.8
Tb927.5.2520	5	813156	191.36	813150	193	5.83
Tb927.5.2530	5	817191	274.72	817187	279	4.28
Tb927.5.2540	5	821026	188.46	821021	193	4.54
Tb927.5.2550	5	822960	49.25	822959	50	0.75
Tb927.5.2560	5	824491	43.32	824491	43	0.51
Tb927.5.2570	5	825344	208.87	825344	209	0.13
Tb927.5.2580	5	828484	NA	828485	NA	1.36
Tb927.5.2590	5	830726	69.92	830726	70	0.08
Tb927.5.2600	5	831895	30.89	831889	31	6.19
Tb927.5.2610	5	835212	119.79	835210	122	2.21
Tb927.5.2620	5	837276	352.1	837275	353	0.9
Tb927.5.2630	5	843908	102	843908	102	0
Tb927.5.2640	5	845186	NA	845184	NA	1.53
Tb927.5.2650	5	846387	173.77	846385	176	2.23
Tb927.5.2660	5	848594	66.9	848594	67	0.1
Tb927.5.2670	5	851575	188.87	851573	191	2.13
Tb927.5.2680	5	852506	16.01	852499	17	6.62
Tb927.5.2700	5	856542	90.5	856542	91	0.5
Tb927.5.2710	5	857985	172.72	857985	173	0.28
Tb927.5.2720	5	861421	19.93	861421	20	0.07
Tb927.5.2730	5	863776	50.02	863775	51	1.33
Tb927.5.2740	5	865521	NA	865521	NA	0
Tb927.5.2750	5	867927	40.54	867927	41	0.46
Tb5.NT.65	5	876405	NA	876405	NA	0
Tb927.5.2770	5	878087	236.63	878087	237	0.76
Tb927.5.2780	5	880795	123.06	880808	128	12.79
Tb927.5.2790	5	885056	264.39	885057	265	0.61
Tb927.5.2800	5	888788	125.04	888791	128	4.23
Tb927.5.2810	5	889951	132	889951	132	0
Tb927.5.2820	5	894593	172.13	894594	173	0.87
Tb927.5.2830	5	895522	104.92	895523	106	1.08
Tb927.5.2840	5	896265	113.58	896265	114	0.42
Tb927.5.2850	5	898621	13.38	898621	13	0.47
Tb927.5.2860	5	900972	108.31	900974	110	1.69
Tb927.5.2880	5	905717	50.04	905716	49	1.99
Tb927.5.2890	5	913050	156.69	913230	251	179.91
Tb927.5.2900	5	915691	23.77	915691	24	0.23
Tb5.NT.66	5	916607	NA	916607	NA	0.18
Tb5.NT.67	5	916969	NA	916970	NA	0.7
Tb5.NT.69	5	918608	NA	918609	NA	1.78
Tb927.5.2910	5	923295	51.69	923295	52	0.31
Tb927.5.2920	5	924106	29.8	924091	30	14.58
Tb927.5.2930	5	925706	11.87	925706	12	0.29
Tb927.5.2940	5	927117	33.61	927117	34	0.39
Tb927.5.2950	5	929320	11.04	929320	11	1.8
Tb927.5.2960	5	932180	196.87	932180	197	0.89
Tb927.5.2970	5	934027	229.85	934027	230	0.15
Tb927.5.2980	5	936951	59.47	936951	59	0.47
Tb927.5.2990	5	941193	29.52	941192	30	0.65
Tb927.5.3000	5	942666	69.13	942665	70	0.88
Tb927.5.3010	5	944026	24.03	944024	26	1.97
Tb927.5.3020	5	946469	24.17	946441	27	28.1
Tb927.5.3030	5	948105	124.93	948104	126	1.07
Tb927.5.3040	5	953286	178.62	953287	178	0.87
Tb927.5.3050	5	954871	105.45	954870	106	0.84
Tb927.5.3060	5	957511	14.94	957511	15	0.06
Tb927.5.3070	5	958727	350.14	958724	353	2.86
Tb927.5.3080	5	961341	56.95	961340	58	2.54
Tb927.5.3090	5	962738	135.02	962738	135	0.11
Tb5.NT.72	5	965831	NA	965831	NA	0.36
Tb927.5.3100	5	968269	176.22	968269	176	0.53
Tb927.5.3110	5	969549	191.85	969565	208	16.15
Tb927.5.3120	5	971436	156.86	971427	148	8.86
Tb927.5.3130	5	976180	673.03	976180	673	0.4
Tb927.5.3140	5	977221	121	977221	121	0
Tb927.5.3150	5	983495	189	983590	189	94.77
Tb927.5.3160	5	989271	256.99	989302	258	30.84
Tb927.5.3170	5	993110	1088.16	993112	1090	2.04
Tb927.5.3180	5	994509	NA	994516	NA	6.66
Tb927.5.3190	5	995593	145.64	995602	155	9.36
Tb927.5.3200	5	996894	148	996804	58	93.46
Tb5.NT.74	5	997546	NA	997546	NA	0
Tb927.5.3210	5	999023	229.05	999025	231	1.95
Tb927.5.3230	5	1.00738e+06	26.71	1007773	27	388.16
Tb927.5.3240	5	1.01147e+06	528.9	1011467	529	0.1
Tb927.5.3250	5	1.01679e+06	12.92	1017195	13	407.9
Tb927.5.3260	5	1.0232e+06	507.47	1023201	508	0.53
Tb927.5.3270	5	1.02606e+06	6.08	1026065	5	10.59
Tb5.NT.75	5	1.02651e+06	NA	1026512	NA	2.77
Tb927.5.3280	5	1.03069e+06	317.83	1030734	318	46.06
Tb927.5.3290	5	1.03717e+06	286.47	1037179	292	5.53
Tb927.5.3300	5	1.039e+06	252.41	1039000	253	0.77
Tb927.5.3310	5	1.04103e+06	58.73	1040999	30	29.13
Tb927.5.3320	5	1046035	81	1046035	81	0
Tb927.5.3330	5	1.06116e+06	228.46	1061647	257	490.63
Tb927.5.3340	5	1.06271e+06	169.97	1062712	169	1.08
Tb927.5.3350	5	1.06488e+06	465.21	1064905	489	23.79
Tb927.5.3360	5	1.06662e+06	28.17	1066618	28	0.82
Tb927.5.3370	5	1.06901e+06	84.59	1069069	141	56.41
Tb927.5.3380	5	1.07168e+06	240.12	1071684	240	0.12
Tb927.5.3390	5	1.07283e+06	387.85	1072834	388	0.15
Tb927.5.3400	5	1.07737e+06	131.5	1077371	132	0.5
Tb927.5.3410	5	1078570	71	1078570	71	0
Tb927.5.3420	5	1.08105e+06	124.56	1081045	122	7.63
Tb927.5.3430	5	1.08417e+06	18.01	1084170	18	0.63
Tb927.5.3450	5	1.08839e+06	276.33	1088397	288	11.67
Tb927.5.3460	5	1.09039e+06	76.83	1090396	78	1.17
Tb927.5.3470	5	1.09207e+06	34.62	1092068	35	0.59
Tb927.5.3480	5	1.09431e+06	3	1094337	3	27.91
Tb927.5.3490	5	1.09565e+06	117.77	1095662	119	7.79
Tb927.5.3500	5	1.09863e+06	80.82	1098649	73	56.1
Tb5.NT.76	5	1.09937e+06	NA	1099350	NA	17.75
Tb5.NT.79	5	1.10093e+06	NA	1100929	NA	3.63
Tb927.5.3510	5	1.10242e+06	16.65	1102419	17	0.35
Tb5.NT.80	5	1.10636e+06	NA	1106302	NA	60.96
Tb927.5.3520	5	1.10811e+06	19.21	1108112	20	0.79
Tb927.5.3530	5	1.10932e+06	NA	1109309	NA	9.36
Tb927.5.3540	5	1.11203e+06	72	1111955	72	70.88
Tb927.5.3550	5	1.11542e+06	147.53	1115422	149	1.47
Tb927.5.3560	5	1.11707e+06	94.43	1117067	95	0.57
Tb5.NT.81	5	1.121e+06	NA	1121002	NA	0.48
Tb927.5.3580	5	1.12153e+06	99.48	1121541	84	15.84
Tb927.5.3590	5	1.12271e+06	31.24	1122704	40	8.76
Tb927.5.3600	5	1.12518e+06	168.74	1125309	NA	128.84
Tb927.5.3610	5	1.12853e+06	158.03	1128485	181	42.34
Tb927.5.3620	5	1.13274e+06	661.91	1132736	662	0.09
Tb927.5.3630	5	1.14135e+06	103.92	1141347	104	0.08
Tb927.5.3640	5	1143817	69	1143792	69	25
Tb927.5.3650	5	1.14522e+06	21.96	1145211	22	11.81
Tb927.5.3660	5	1.14822e+06	52.75	1148216	53	0.25
Tb927.5.3670	5	1.15132e+06	4	1150748	4	571.69
Tb927.5.3680	5	1155129	NA	1155129	NA	0
Tb927.5.3690	5	1.15667e+06	12.78	1156665	13	0.62
Tb927.5.3700	5	1.15836e+06	NA	1158364	NA	0.06
Tb927.5.3720	5	1162813	34	1162813	34	0
Tb927.5.3730	5	1.16431e+06	134.46	1164316	120	24.1
Tb927.5.3740	5	1.16642e+06	29.36	1166391	33	26.23
Tb5.NT.82	5	1.16721e+06	NA	1167126	NA	81.77
Tb927.5.3750	5	1.16825e+06	11.6	1168243	11	8.63
Tb927.5.3760	5	1.17003e+06	225.46	1170032	228	2.54
Tb927.5.3770	5	1.17317e+06	127.62	1173167	128	0.38
Tb927.5.3780	5	1.17545e+06	136.64	1175445	137	0.36
Tb927.5.3790	5	1.17831e+06	337.11	1178304	340	2.89
Tb927.5.3800	5	1.18083e+06	955.77	1180811	971	15.23
Tb927.5.3810	5	1.18903e+06	154.56	1189014	167	12.44
Tb927.5.3820	5	1.19145e+06	218.04	1191451	220	1.96
Tb927.5.3830	5	1.19327e+06	189.01	1193257	207	18.22
Tb927.5.3840	5	1.19538e+06	29.26	1195376	30	8.65
Tb927.5.3850	5	1.19758e+06	140.88	1197572	141	10.99
Tb927.5.3860	5	1.20083e+06	328.66	1200824	331	16.39
Tb927.5.3870	5	1204619	69	1204619	69	0
Tb927.5.3880	5	1.20737e+06	18	1207361	18	4.82
Tb927.5.3890	5	1.21011e+06	70.61	1210106	71	0.39
Tb5.NT.83	5	1.21156e+06	NA	1211556	NA	0.57
Tb927.5.3900	5	1.21233e+06	144.17	1212326	134	20.23
Tb927.5.3910	5	1.21507e+06	31.46	1215066	32	0.54
Tb927.5.3920	5	1.21664e+06	106.82	1216640	111	5.89
Tb927.5.3930	5	1.22018e+06	42.33	1220092	38	101.65
Tb927.5.3940	5	1.22233e+06	13.45	1222308	12	20.48
Tb927.5.3950	5	1.22461e+06	43.98	1224638	11	32.98
Tb927.5.3960	5	1.22604e+06	27.13	1226066	0	27.13
Tb927.5.3970	5	1.2274e+06	137.03	1227402	137	0.42
Tb927.5.3980	5	1.22869e+06	176.37	1228687	177	1.13
Tb5.NT.84	5	1.23034e+06	NA	1230336	NA	1.15
Tb927.5.4010	5	1.24011e+06	27.38	1240112	27	0.38
Tb927.5.4020	5	1.24292e+06	51.97	1242925	52	0.03
Tb927.5.4030	5	1.2435e+06	31.03	1243501	32	1.67
Tb927.5.4040	5	1.24651e+06	71.14	1246510	68	3.14
[truncated: 6,128 more rows]
