# Supplementary material for: The Transcriptome of the Human Pathogen Trypanosoma brucei at Single-Nucleotide Resolution
Source: PLoS Pathog. 2010 Sep 9;6(9):e1001090. doi: 10.1371/journal.ppat.1001090 (PMC2936537; doi:10.1371/journal.ppat.1001090)
Supplement: Table S13 — Poly (A) site (PAS) dispersion. (0.23 MB XLS) [file ppat.1001090.s029.xls]

## Sheet: Sheet1
Table S13. Poly (A) site (PAS) dispersion.
Systematic Name in GeneDB v_4	Chr	Averaged PAS coordinate	Averaged 3'UTR	Predominant PAS coordinate	Predominant 3'UTR	Dispersion
Tb927.1.60	1	41572.8	354.23	41586	341	19.65
Tb927.1.120	1	59882.3	383.69	59884	382	3.42
Tb927.1.180	1	69592.2	311.83	69616	288	44.39
Tb927.1.220	1	85586.9	267.14	85584	270	5.35
Tb927.1.270	1	107907	882	107927	902	20
Tb1.NT.11	1	136816	NA	136710	NA	109.16
Tb1.NT.13	1	149441	NA	149461	NA	20.34
Tb927.1.420	1	159225	814.27	159235	824	9.73
Tb1.NT.17	1	189339	NA	189379	NA	44.92
Tb927.1.570	1	210226	366.04	210203	389	24.04
Tb927.1.580	1	211560	894.72	211542	913	18.36
Tb927.1.710	1	234019	157.18	234013	163	8.7
Tb927.1.730	1	237583	251.17	237632	202	49.17
Tb927.1.860	1	260747	513.85	260762	499	14.85
Tb927.1.990	1	289754	48.12	289751	45	5.71
Tb1.NT.21	1	296771	NA	296770	NA	2.8
Tb1.NT.22	1	322849	NA	322845	NA	4.13
Tb927.1.1240	1	333946	1888.15	334045	1987	503.82
Tb927.1.1390	1	358000	326.18	358003	329	2.82
Tb927.1.1420	1	364165	1912.66	363713	1461	659.28
Tb927.1.1680	1	425653	273.65	425655	276	2.35
Tb927.1.1690	1	428667	426.58	428670	430	3.42
Tb927.1.1770	1	467873	636.96	467915	679	54.48
Tb927.1.1930	1	512984	2720.49	513451	3187	553.08
Tb927.1.2100	1	535804	780.82	535835	812	31.75
Tb927.1.2210	1	561924	804.37	561943	823	20
Tb927.1.2230	1	564222	1607.48	564205	1590	73.72
Tb927.1.2260	1	566993	1626.98	566750	1384	733.88
Tb1.NT.27	1	570263	NA	570258	NA	12.07
Tb927.1.2330	1	572179	368.97	572177	367	5.79
Tb927.1.2340	1	573910	112.55	573900	103	10.76
Tb927.1.2350	1	575818	365.66	575819	367	3.95
Tb927.1.2360	1	577547	108.32	577542	103	11.68
Tb927.1.2370	1	579459	364.52	579461	367	4.84
Tb927.1.2380	1	581183	102.06	581184	103	4.46
Tb927.1.2420	1	592285	481	592279	475	6.4
Tb927.1.2430	1	593868	970.62	593869	972	9.54
Tb927.1.2450	1	595418	938.38	595452	972	41.11
Tb927.1.2470	1	597000	936.09	597052	988	54.93
Tb927.1.2490	1	598623	966.94	598630	974	10.27
Tb927.1.2510	1	600207	964.75	600210	968	11.93
Tb927.1.2530	1	601767	939.13	601800	972	36.97
Tb927.1.2580	1	608834	238.77	608836	241	2.54
Tb927.1.2600	1	613864	1831.34	613110	1077	766.28
Tb927.1.2670	1	621699	1229.26	621977	1507	283.11
Tb927.1.2750	1	634591	720.04	634634	763	42.96
Tb927.1.2820	1	640687	591.87	640711	568	23.98
Tb927.1.2850	1	644698	579.2	644692	585	21.44
Tb927.1.2880	1	648685	595.22	648661	619	23.86
Tb927.1.2970	1	657483	149.51	657451	118	33.02
Tb927.1.3030	1	671647	115	671647	115	0
Tb927.1.3170	1	688765	512.04	688800	547	38.27
Tb927.1.3180	1	689791	303.99	689784	297	10.68
Tb927.1.3200	1	691233	413	691247	427	14
Tb927.1.3310	1	723475	495	723592	612	118.68
Tb927.1.3410	1	734176	281.17	734178	279	2.17
Tb1.NT.36	1	742329	NA	743043	NA	1106.38
Tb927.1.3470	1	747145	4337.09	746017	5465	1759.82
Tb1.NT.37	1	761490	NA	761444	NA	46.48
Tb1.NT.45	1	796592	NA	796721	NA	158.67
Tb927.1.3800	1	814989	138.97	814988	138	0.97
Tb927.1.3820	1	816197	47.67	816197	48	0.81
Tb927.1.3830	1	818576	333.81	818576	334	7.04
Tb927.1.3850	1	822039	748.67	822057	767	18.49
Tb927.1.3940	1	840594	173.14	840598	177	3.86
Tb927.1.3950	1	844095	1704.2	844177	1786	86.93
Tb927.1.4010	1	851148	2541.27	850151	1544	1133.87
Tb927.1.4050	1	860900	1612.18	860789	1501	111.18
Tb927.1.4100	1	864490	1622.22	864625	1757	149.58
Tb927.1.4280	1	885464	2281.67	885700	2518	283.95
Tb927.1.4310	1	897815	1971.59	898599	2756	889.75
Tb927.1.4370	1	905632	605.86	905658	632	31
Tb927.1.4470	1	923123	368.84	923148	394	26.34
Tb927.1.4490	1	931318	1942.24	931042	1666	547.64
Tb927.1.4520	1	938531	1392.74	938154	1016	428.96
Tb927.1.4540	1	942201	1224	942232	1255	46.07
Tb927.1.4630	1	954618	1193.87	954614	1190	3.87
Tb927.1.4650	1	960237	3902.51	960950	4616	1032.39
Tb927.1.4700	1	967531	535.21	967512	516	59.94
Tb2.NT.2	2	845.6	NA	820	NA	29.8
Tb927.2.270	2	28432.2	2584.82	27840	3177	592.18
Tb927.2.280	2	35242.6	555.37	35240	558	5.63
Tb2.NT.70	2	38441.5	NA	38431	NA	10.49
Tb2.NT.71	2	50103.9	NA	48919	NA	1187.34
Tb927.2.370	2	55449.9	386.1	55552	284	109.75
Tb2.NT.72	2	58990.7	NA	58879	NA	160.07
Tb927.2.380	2	60845.8	553.21	60841	558	4.86
Tb927.2.400	2	65599.3	1166.67	66208	558	615.58
Tb927.2.420	2	70013.3	4045.68	69258	4801	755.32
Tb927.2.460	2	80902.5	2895.52	80868	2930	544.7
Tb927.2.650	2	120075	874	120103	902	80.79
Tb2.NT.77	2	133203	NA	133279	NA	76.65
Tb2.NT.78	2	136805	NA	136736	NA	150.6
Tb927.2.830	2	140506	3211.26	140078	3639	481.19
Tb927.2.1140	2	197304	291.28	197303	292	2.45
Tb927.2.1200	2	214922	1977.67	215135	1765	229.88
Tb927.2.1250	2	231275	866.68	231312	904	69.05
Tb927.2.1330	2	247778	319.88	247804	346	31.59
Tb2.NT.87	2	248752	NA	248783	NA	33.94
Tb2.NT.89	2	248755	NA	248783	NA	34.7
Tb2.NT.90	2	250643	NA	250821	NA	177.74
Tb927.2.1344	2	250643	1493.26	250821	1671	177.74
Tb927.2.1680	2	316405	125.96	316403	124	1.96
Tb927.2.1760	2	328296	496.72	328279	480	16.72
Tb927.2.1820	2	343985	2312.38	344263	2590	277.63
Tb2.NT.7	2	353086	NA	352730	NA	360.83
Tb927.2.2130	2	406136	1178.13	406078	1236	57.87
Tb927.2.2160	2	411521	110.69	411536	96	14.69
Tb927.2.2230	2	425515	388.38	425387	516	132.85
Tb927.2.2430	2	476435	1858.49	476455	1838	172.93
Tb927.2.2460	2	484504	1890.5	484502	1892	11.25
Tb927.2.2510	2	493821	463.96	493813	472	13.23
Tb927.2.2520	2	495304	297.22	495308	293	6.28
Tb927.2.2670	2	532666	1233.7	532864	1432	291.55
Tb927.2.2720	2	539145	1010.07	539115	980	42.33
Tb2.NT.22	2	551029	NA	551011	NA	46.41
Tb927.2.2920	2	559072	743.97	559207	879	193.47
Tb927.2.3080	2	582553	2040.45	582724	2211	411.03
Tb927.2.3460	2	633086	562.5	633089	560	94.65
Tb2.NT.35	2	643485	NA	643461	NA	62.38
Tb927.2.3610	2	644658	497.27	644617	538	40.73
Tb927.2.3720	2	663343	1585.04	664060	868	734.37
Tb927.2.3800	2	676549	1090	676521	1118	28.64
Tb927.2.4110	2	720099	128.28	720050	177	65.33
Tb927.2.4210	2	740510	618.51	740362	767	148.8
Tb927.2.4240	2	755020	887.4	754947	960	72.6
Tb927.2.4370	2	769535	1471.72	769607	1400	123.8
Tb927.2.4410	2	782194	1319.88	782129	1385	88.21
Tb927.2.4445	2	786407	1204.78	786233	1379	213.09
Tb927.2.4480	2	794144	713.9	794006	852	138.2
Tb927.2.4540	2	806974	604.5	806970	608	3.5
Tb2.NT.41	2	816989	NA	817028	NA	40.95
Tb927.2.4610	2	819618	541.57	819617	543	2.23
Tb927.2.4650	2	823007	482.7	822985	505	30.74
Tb927.2.4700	2	829649	1506.1	829468	1687	267.45
Tb927.2.4710	2	832798	1317.6	833376	740	622.78
Tb2.NT.46	2	850456	NA	850455	NA	5.56
Tb927.2.4830	2	857353	925.67	857351	928	2.33
Tb927.2.4930	2	870293	794.78	870284	804	10.7
Tb927.2.5060	2	895189	71.78	895188	73	3.04
Tb927.2.5160	2	912369	312.74	912371	315	4.63
Tb927.2.5210	2	918288	103.55	918284	100	4.45
Tb927.2.5260	2	925240	289.43	925258	307	17.57
Tb927.2.5320	2	950220	684.93	950216	681	4.69
Tb2.NT.56	2	971583	NA	971587	NA	3.65
Tb927.2.5480	2	971716	3197.44	971587	3326	135.33
Tb2.NT.61	2	1.00832e+06	NA	1008315	NA	6.95
Tb927.2.5630	2	1.01674e+06	984.19	1016802	1043	58.81
Tb927.2.5660	2	1023027	526	1023029	528	6.8
Tb927.2.5750	2	1.03379e+06	161.42	1033802	173	14.74
Tb927.2.5850	2	1.05933e+06	243.56	1059328	245	6.91
Tb927.2.5910	2	1.0776e+06	103.52	1077603	102	4.64
Tb927.2.6080	2	1.09927e+06	104.92	1099251	86	18.92
Tb927.2.6090	2	1.1001e+06	216.13	1100016	135	81.32
Tb927.3.590	3	149232	729	149297	794	65.88
Tb927.3.640	3	160384	140.26	160377	147	6.74
Tb3.NT.9	3	168128	NA	168360	NA	231.64
Tb927.3.700	3	171178	456.69	171148	487	51.43
Tb927.3.720	3	176273	506.05	176434	345	280.92
Tb927.3.740	3	179756	1213.86	179259	1711	501.82
Tb927.3.750	3	182241	178.36	182243	176	2.36
Tb927.3.770	3	185633	253.11	185628	258	13.75
Tb927.3.780	3	187033	211.75	187024	221	9.25
Tb3.NT.12	3	200569	NA	200561	NA	7.56
Tb927.3.860	3	201164	285.41	201158	291	6.12
Tb927.3.870	3	207624	106.8	207593	76	35.07
Tb927.3.940	3	232848	133.33	232851	136	4.24
Tb927.3.960	3	238577	539.38	238652	614	76.5
Tb927.3.990	3	245271	453.33	245316	498	48.93
Tb927.3.1000	3	246579	431.41	246583	435	5.66
Tb927.3.1010	3	250534	1823.3	250632	1921	151.11
Tb927.3.1030	3	255067	775.68	255119	828	55.03
Tb927.3.1040	3	263590	2541.76	263693	2645	103.24
Tb927.3.1120	3	275322	1078.66	275552	1309	286.03
Tb927.3.1150	3	281001	184	281001	184	0
Tb927.3.1160	3	282242	133.08	282241	132	1.08
Tb927.3.1200	3	299139	1048.13	298900	809	265.63
Tb927.3.1250	3	312097	475.74	312082	461	15.56
Tb927.3.1270	3	315081	127.38	315082	128	0.62
Tb927.3.1300	3	323018	1063.85	323088	1134	70.85
Tb927.3.1370	3	344190	212.03	344181	203	12.76
Tb927.3.1380	3	347095	1053.25	347117	1075	21.78
Tb927.3.1410	3	353625	258.03	353633	266	8.83
Tb927.3.1460	3	374365	1015.75	374384	1035	21.61
Tb927.3.1600	3	417436	339.1	417421	354	19.6
Tb927.3.1680	3	442886	488.3	442795	579	90.81
Tb927.3.1690	3	444828	551.18	444816	563	17.64
Tb927.3.1710	3	448489	125.81	448490	125	10.43
Tb927.3.1720	3	450264	934.61	449935	1264	330.45
Tb927.3.1730	3	452014	152	452014	152	0
Tb927.3.1790	3	462913	1204.55	462820	1298	98.13
Tb927.3.1840	3	476369	1813.36	476127	2055	248.09
Tb927.3.1920	3	504733	981.08	504710	1004	133.04
Tb927.3.1940	3	510115	526.39	509933	708	181.61
Tb927.3.2030	3	527494	352.86	527514	333	30.41
Tb927.3.2140	3	562868	626.46	562829	665	38.54
Tb927.3.2150	3	566506	349.68	566501	355	6.89
Tb927.3.2170	3	570003	54.45	570001	56	1.55
Tb927.3.2180	3	573109	538.66	573104	544	5.5
Tb927.3.2200	3	575331	216.85	575334	214	2.85
Tb927.3.2220	3	579259	140.13	579230	169	31.37
Tb927.3.2230	3	580211	720.38	580199	732	15.17
Tb927.3.2270	3	589281	97.9	589280	97	3.45
Tb927.3.2310	3	594718	340.87	594691	314	39.18
Tb3.NT.27	3	622859	NA	622242	NA	620.48
Tb927.3.2650	3	674361	354.43	674328	387	34.13
Tb927.3.2670	3	677566	273.57	677565	275	1.43
Tb927.3.2840	3	735820	167.58	735795	193	25.81
Tb927.3.2880	3	742683	634.99	742687	631	9.76
Tb927.3.2900	3	746489	416.9	746538	368	74.78
Tb927.3.2910	3	748783	752.65	748746	790	40.41
Tb927.3.2960	3	763246	350.7	763510	87	279.67
Tb927.3.3040	3	776670	791.55	776661	801	9.64
Tb927.3.3090	3	792282	150.23	792279	153	2.77
Tb927.3.3100	3	795486	484.87	795477	494	9.57
Tb927.3.3130	3	802572	701.67	802316	958	262.08
Tb927.3.3190	3	822064	1097.13	821842	1319	222.13
Tb927.3.3200	3	826032	1025.13	826065	992	152.68
Tb927.3.3240	3	835292	402.57	835295	400	2.73
Tb927.3.3270	3	838937	1881.45	838897	1921	55.9
Tb927.3.3310	3	850856	42.4	850858	40	2.82
Tb927.3.3320	3	851677	123.51	851677	124	0.62
Tb927.3.3330	3	852633	392.06	852631	394	14.9
Tb927.3.3410	3	870541	623.2	870540	624	4.89
Tb927.3.3450	3	980170	60.92	980186	77	16.08
Tb3.NT.43	3	982443	NA	982444	NA	1.52
Tb3.NT.44	3	987496	NA	987494	NA	34.74
Tb927.3.3570	3	1.00613e+06	230.63	1006127	229	1.63
Tb927.3.3620	3	1.01808e+06	886.71	1018084	890	3.29
Tb927.3.3630	3	1.01988e+06	692.61	1019879	693	4.61
Tb927.3.3750	3	1.04902e+06	935.19	1049622	1541	617.39
Tb3.NT.46	3	1.05022e+06	NA	1050259	NA	37.15
Tb927.3.3760	3	1.05136e+06	458.95	1051352	454	6.6
Tb927.3.3780	3	1.05447e+06	454.09	1054471	454	0.09
Tb927.3.3790	3	1.05586e+06	342.96	1055847	325	25.82
Tb927.3.4030	3	1.13449e+06	894.38	1134489	896	2.38
Tb927.3.4080	3	1.15029e+06	273.92	1150297	265	8.92
Tb927.3.4100	3	1.15488e+06	329.2	1154859	352	22.8
Tb927.3.4110	3	1.15718e+06	322.35	1157178	324	1.65
Tb3.NT.52	3	1.15955e+06	NA	1159512	NA	50.03
Tb927.3.4130	3	1.16303e+06	459.39	1162995	492	32.61
Tb927.3.4140	3	1164340	70	1164340	70	0
Tb927.3.4180	3	1.17254e+06	669.18	1172546	664	5.18
Tb927.3.4260	3	1.198e+06	784.11	1197866	922	142.26
Tb927.3.4290	3	1.20867e+06	194.64	1208659	205	10.36
Tb927.3.4310	3	1.21306e+06	128.73	1213061	129	3.63
Tb927.3.4360	3	1.22337e+06	80.92	1223376	77	10.65
Tb927.3.4450	3	1.24725e+06	498.82	1247242	511	74.68
Tb927.3.4500	3	1.25659e+06	1412.71	1256443	1556	145.68
Tb927.3.4520	3	1.26487e+06	289.1	1264865	299	18.48
Tb927.3.4560	3	1.27277e+06	1094.11	1272912	948	183.21
Tb927.3.4590	3	1.2849e+06	2455.86	1285741	1610	914.3
Tb927.3.4650	3	1.31651e+06	725.75	1316511	728	4.32
Tb927.3.4750	3	1339574	167	1339587	154	16.53
Tb3.NT.60	3	1.36668e+06	NA	1366581	NA	111.95
Tb927.3.4880	3	1.372e+06	190.94	1371990	201	10.38
Tb927.3.4900	3	1.37746e+06	26.8	1377458	22	5.1
Tb927.3.4910	3	1.37886e+06	138.06	1378855	135	3.06
Tb927.3.4920	3	1.38095e+06	370.36	1380945	370	3.21
Tb927.3.5050	3	1.41892e+06	79.67	1418920	79	3.69
Tb927.3.5070	3	1.42372e+06	542.67	1423725	549	6.33
Tb927.3.5140	3	1444113	566	1443791	244	322.67
Tb927.3.5160	3	1.45168e+06	133.61	1451610	60	74.39
Tb927.3.5180	3	1.45494e+06	625.82	1455302	986	360.18
Tb927.3.5260	3	1.48144e+06	259.36	1481435	259	0.36
Tb927.3.5300	3	1.48833e+06	131.04	1488320	119	12.68
Tb927.3.5340	3	1.50051e+06	215.92	1500510	220	6.86
Tb927.3.5350	3	1.50189e+06	762.02	1501562	430	336.05
Tb927.3.5360	3	1.50396e+06	861.32	1503999	902	43.32
Tb927.3.5410	3	1.51523e+06	158.65	1515238	162	3.35
Tb927.3.5520	3	1.54614e+06	489.83	1546158	510	20.42
Tb927.3.5550	3	1.55939e+06	523.87	1559403	541	23.91
Tb927.3.5560	3	1.56017e+06	220.61	1560097	145	75.61
Tb927.3.5580	3	1.56321e+06	166.04	1563208	168	12.96
Tb927.3.5620	3	1.57261e+06	808.67	1572607	804	4.67
Tb927.3.5630	3	1573801	103	1573801	103	0
Tb927.4.120	4	12783.5	145.53	12783	145	0.53
Tb927.4.170	4	26435.3	81.33	26434	80	1.33
Tb927.4.180	4	27490.3	495.35	27497	502	12.98
Tb4.NT.2	4	31110.9	NA	30937	NA	190.04
Tb4.NT.3	4	34047.2	NA	34048	NA	0.76
Tb4.NT.4	4	37113.7	NA	37114	NA	0.33
Tb927.4.220	4	38615.9	2452.05	38593	2475	23.89
Tb927.4.360	4	107651	502.71	107625	529	36.64
Tb4.NT.6	4	109666	NA	109629	NA	76.52
Tb927.4.380	4	112322	540.24	112254	608	169.5
Tb927.4.400	4	114884	609.59	114811	683	73.41
Tb927.4.410	4	116935	450.21	116889	496	58.04
Tb927.4.430	4	127852	220.07	127940	132	88.07
Tb927.4.440	4	129214	582.75	129188	609	26.33
Tb927.4.450	4	130576	643.25	130404	815	191.46
Tb4.NT.7	4	136427	NA	136263	NA	164.05
Tb927.4.470	4	137246	210.06	137245	211	2.4
Tb927.4.520	4	144650	231.6	144651	231	2.04
Tb927.4.560	4	151310	292.5	151296	307	14.5
Tb927.4.590	4	168667	463.43	168669	461	10.57
Tb927.4.600	4	171951	136.37	171939	148	25.77
Tb927.4.650	4	186626	337.13	186626	337	0.27
Tb927.4.690	4	195186	382.24	195104	464	81.76
Tb927.4.720	4	202432	579.88	202431	581	14.9
Tb927.4.750	4	207205	222.68	207265	163	62.84
Tb927.4.760	4	208297	386.79	208319	365	21.79
Tb927.4.840	4	233235	543.27	233235	543	0.27
Tb927.4.850	4	235183	281.62	235175	290	14.76
Tb927.4.930	4	260295	92.56	260309	79	13.56
Tb927.4.1000	4	271777	3222.57	271491	3509	288.69
Tb927.4.1050	4	280876	138.26	280858	156	18.89
Tb927.4.1070	4	286193	187.14	286188	192	4.86
Tb927.4.1080	4	287425	709.78	287296	839	129.22
Tb927.4.1100	4	292918	97.75	292921	95	5.21
Tb927.4.1220	4	328039	94.15	328048	85	9.15
Tb927.4.1270	4	336273	286.72	336235	325	42.15
Tb927.4.1300	4	340834	817.85	340720	932	120.46
Tb927.4.1310	4	343087	193.06	343085	195	2.39
Tb927.4.1330	4	348432	805.33	348233	1004	199.64
Tb927.4.1360	4	356302	349.8	356208	444	97.7
Tb927.4.1370	4	357817	166.79	357793	191	24.21
Tb927.4.1420	4	367560	379.67	367564	376	3.67
Tb927.4.1540	4	396675	2061.84	396490	2247	201.72
Tb927.4.1680	4	429033	599.94	429034	599	8.06
Tb927.4.1750	4	443381	157.08	443376	162	6.36
Tb927.4.1770	4	445840	275.54	445832	284	10.57
Tb927.4.1800	4	449972	147.23	449971	148	3.22
Tb927.4.1810	4	451860	620.07	451602	878	258.3
Tb927.4.1840	4	457401	2035.77	457191	2246	346.61
Tb927.4.1850	4	462205	410	462191	424	18
Tb927.4.1860	4	464704	347.81	464704	348	7.35
Tb927.4.1870	4	466725	1463.04	466997	1191	609.93
Tb927.4.1890	4	474211	515.25	474207	519	3.75
Tb927.4.1910	4	480869	4903.49	480402	5370	1660.26
Tb927.4.1920	4	486947	334.06	486949	332	2.65
Tb927.4.1930	4	490265	183.07	490263	185	2.28
Tb927.4.1990	4	502633	94.17	502643	84	10.17
Tb927.4.2000	4	504913	433.91	504910	437	40.32
Tb927.4.2030	4	509803	649.83	509663	790	143.07
Tb4.NT.14	4	511380	NA	511365	NA	20
Tb927.4.2040	4	512196	493.43	512184	505	24.98
Tb927.4.2170	4	560455	1009	560459	1013	4
Tb927.4.2180	4	561245	152.33	561239	146	9.04
Tb927.4.2240	4	583088	519.28	583076	507	13.1
Tb927.4.2260	4	586353	554.18	586379	580	29.68
Tb4.NT.20	4	590751	NA	590870	NA	703.45
Tb927.4.2330	4	606639	288.8	606616	266	22.93
Tb927.4.2360	4	611501	344.58	611507	351	7.25
Tb927.4.2390	4	619077	282.31	619077	282	0.31
Tb927.4.2430	4	634573	754.69	634574	756	1.31
Tb927.4.2440	4	636465	500.41	636498	533	32.59
Tb927.4.2450	4	638484	403.42	638329	248	155.42
Tb927.4.2530	4	669257	923.02	669051	717	260.88
Tb927.4.2740	4	724133	626.91	723618	112	515.99
Tb927.4.2870	4	758053	513.54	758101	562	48.46
Tb927.4.2890	4	767871	659.27	767929	717	58.93
Tb927.4.2960	4	787880	778.88	787892	791	14.12
Tb927.4.3060	4	811929	1407.24	812019	1497	95.25
Tb927.4.3320	4	868130	1206.21	867457	1879	690.97
Tb927.4.3430	4	894503	400.96	894496	408	9.83
Tb927.4.3450	4	897398	539.9	897378	560	20.46
Tb927.4.3460	4	898574	300	898579	295	7.23
Tb927.4.3470	4	899727	105.77	899776	57	48.77
Tb927.4.3490	4	903295	69.53	903284	81	11.47
Tb927.4.3500	4	903998	576.15	903993	581	6.65
Tb927.4.3520	4	905978	452.05	905974	456	10.43
Tb927.4.3550	4	911649	102.48	911650	101	1.75
Tb927.4.3570	4	914976	129.3	914975	130	5.03
Tb927.4.3590	4	917030	131.71	917032	130	1.71
Tb927.4.3600	4	917994	29.4	917994	29	0.4
Tb927.4.3650	4	926756	97.42	926755	98	1.74
Tb927.4.3740	4	939827	217.24	939711	333	121.16
Tb4.NT.29	4	972045	NA	972022	NA	22.52
Tb927.4.3930	4	1.03743e+06	781.94	1037423	787	6.44
Tb927.4.3950	4	1.04493e+06	1032.27	1045319	645	481.92
Tb927.4.3990	4	1.05885e+06	943.83	1058845	944	0.17
Tb927.4.4040	4	1.07298e+06	909.68	1072927	963	59.65
Tb927.4.4050	4	1.07499e+06	397.22	1074976	407	9.89
Tb927.4.4070	4	1.08142e+06	645.02	1081355	709	71.63
Tb927.4.4190	4	1.1089e+06	944.93	1108724	1116	171.07
Tb927.4.4200	4	1110484	158	1110484	158	0
Tb927.4.4320	4	1.14224e+06	217.33	1142221	237	26.5
Tb927.4.4330	4	1.14302e+06	460.92	1143018	462	1.08
Tb927.4.4350	4	1.14598e+06	254.9	1145982	249	8.31
Tb927.4.4380	4	1.15421e+06	816.3	1154217	810	63.56
Tb927.4.4480	4	1.20076e+06	3159.59	1200378	3546	414.89
Tb4.NT.46	4	1.22913e+06	NA	1228999	NA	132.8
Tb927.4.4600	4	1.27427e+06	353.47	1274256	365	11.53
Tb927.4.4620	4	1.27689e+06	439.27	1276885	446	16.6
Tb927.4.4640	4	1.27861e+06	23.47	1278609	24	1.59
Tb927.4.4650	4	1.27937e+06	46.88	1279372	49	2.12
Tb927.4.4730	4	1.30014e+06	828.61	1300110	859	31.91
Tb927.4.4790	4	1.31195e+06	1508.47	1311824	1630	172.97
Tb927.4.4910	4	1.34378e+06	329.74	1343783	328	10.26
Tb927.4.4990	4	1.36703e+06	276.7	1367290	15	261.7
Tb927.4.5010	4	1.37118e+06	849.31	1371020	1009	168.1
Tb927.4.5080	4	1.39334e+06	115.8	1393347	111	5
Tb927.4.5110	4	1.39838e+06	463.4	1398377	463	2.2
Tb927.4.5190	4	1.41648e+06	233.32	1416478	233	5.2
Tb4.NT.59	4	1.41737e+06	NA	1417366	NA	11.29
Tb927.4.5230	4	1.42278e+06	194.75	1422758	213	20.67
Tb4.NT.60	4	1.42392e+06	NA	1423896	NA	41.21
Tb927.4.5310	4	1.44004e+06	1832.12	1441794	83	1752.29
Tb927.4.5330	4	1.44818e+06	307.71	1448209	281	26.71
Tb5.NT.2	5	19720.8	NA	19652	NA	68.8
Tb927.5.340	5	99657.7	541.71	99715	599	57.29
Tb927.5.390	5	123362	370.19	123368	376	5.81
Tb927.5.410	5	128982	297.16	128989	290	15.68
Tb927.5.420	5	130774	251.64	130773	253	1.36
Tb5.NT.13	5	137606	NA	137578	NA	35.65
Tb927.5.500	5	155368	455.72	155550	274	183
Tb927.5.510	5	160741	1348.73	160550	1540	191.76
Tb927.5.580	5	182219	72.16	182218	73	6.3
Tb927.5.600	5	184433	74.92	184434	74	0.92
Tb5.NT.19	5	210641	NA	210557	NA	84.27
Tb5.NT.20	5	211563	NA	211587	NA	55.86
Tb5.NT.26	5	223488	NA	223489	NA	0.85
Tb5.NT.27	5	229863	NA	229917	NA	53.8
Tb927.5.740	5	256143	347	256171	375	28.56
Tb927.5.750	5	257346	337.18	257346	337	0.18
Tb927.5.810	5	281262	2153.94	281164	2056	483.88
Tb927.5.860	5	296041	1022.7	295781	763	262.38
Tb927.5.900	5	303427	578	303425	576	3.08
Tb927.5.930	5	314094	1299.38	314134	1339	40.02
Tb927.5.940	5	317063	293.28	317065	295	7.72
Tb927.5.970	5	324858	63.04	324849	54	9.58
Tb927.5.980	5	326184	247.69	326216	280	32.31
Tb927.5.1000	5	330084	1386.67	330252	1555	171.61
Tb927.5.1030	5	338489	217.33	338486	214	6.27
Tb927.5.1060	5	345961	1143.41	345994	1176	58.37
Tb927.5.1100	5	362070	1713.57	362063	1707	6.57
Tb927.5.1110	5	363681	626.78	363695	641	15.52
Tb927.5.1160	5	397295	806.71	397277	789	39.81
Tb927.5.1200	5	404587	250.17	404588	251	1.83
Tb927.5.1210	5	406804	886.44	406961	1043	186.2
Tb927.5.1310	5	430051	1102.17	430021	1072	30.33
Tb927.5.1360	5	442549	742.24	442588	781	39.02
Tb927.5.1460	5	463924	578.46	464061	441	137.52
Tb927.5.1490	5	469877	1150.9	470393	635	539.75
Tb927.5.1520	5	478960	1298.58	478969	1290	8.75
Tb5.NT.42	5	507772	NA	507772	NA	0.13
Tb927.5.1610	5	511861	115.14	511862	116	1.54
Tb927.5.1700	5	540340	1748.67	540489	1898	171.07
Tb927.5.1710	5	542264	831.38	542345	912	81.61
Tb5.NT.43	5	542828	NA	542823	NA	5.95
Tb927.5.1720	5	545213	311.31	545194	292	19.31
Tb927.5.1730	5	546850	855.41	546996	1001	151.33
Tb927.5.1790	5	560109	256.4	560119	266	9.6
Tb927.5.1800	5	560852	183.14	560872	203	20.28
Tb927.5.1810	5	563771	763.94	563754	747	28.46
Tb927.5.1820	5	564420	131.3	564424	135	3.72
Tb927.5.1880	5	584248	278.73	584186	217	61.73
Tb927.5.1930	5	599472	472.35	599481	481	31.7
Tb927.5.1970	5	610310	1638.64	610294	1623	178
Tb927.5.1980	5	615572	2216.1	615632	2276	79.43
Tb927.5.1990	5	618335	1529.92	618043	1238	762.41
Tb927.5.2000	5	623662	1501.45	622265	104	1398.64
Tb5.NT.49	5	633673	NA	633712	NA	38.75
Tb5.NT.50	5	634353	NA	633712	NA	640.67
Tb5.NT.52	5	636914	NA	637044	NA	130
Tb927.5.2110	5	665090	116.83	665089	118	1.17
Tb927.5.2150	5	677697	808.19	677660	845	36.81
Tb927.5.2160	5	691599	392.1	691594	387	20.8
Tb927.5.2180	5	694649	108.33	694652	111	2.67
Tb927.5.2200	5	697109	242.86	697112	246	9.5
Tb927.5.2230	5	701236	188.02	701294	246	59.69
Tb927.5.2260	5	705596	365.86	705604	374	10.38
Tb927.5.2320	5	727839	762.81	727904	828	76.88
Tb927.5.2430	5	779080	481.47	779102	503	23
Tb927.5.2500	5	807372	1729.65	807561	1919	243.06
Tb927.5.2560	5	825219	463.93	825218	463	2.28
Tb927.5.2570	5	828227	583.95	828376	733	150.57
Tb927.5.2700	5	857716	277.45	857649	210	67.45
Tb927.5.2740	5	867465	502.93	867445	483	74.44
Tb927.5.2770	5	876507	120.39	876504	123	3.61
Tb927.5.2930	5	926992	161.87	927005	175	13.44
Tb927.5.2940	5	929163	359.6	929178	375	16.09
Tb927.5.2960	5	933869	332.22	933884	347	14.93
Tb927.5.3030	5	953020	1008.13	953009	997	11.13
Tb927.5.3040	5	954683	622.24	954645	584	38.24
Tb927.5.3060	5	958605	74.58	958606	76	3.84
Tb927.5.3070	5	961144	450.94	961180	487	36.06
Tb927.5.3090	5	963395	216.71	963394	216	2.71
Tb5.NT.73	5	965963	NA	965953	NA	11.54
Tb927.5.3210	5	997780	669.87	997720	730	114.4
Tb927.5.3220	5	999129	719.77	999129	720	0.23
Tb927.5.3270	5	1.02337e+06	192.73	1023344	215	22.8
Tb927.5.3340	5	1.06178e+06	477.15	1061759	497	19.85
Tb927.5.3350	5	1.06294e+06	763.29	1062908	792	41.19
Tb927.5.3390	5	1.07182e+06	269.62	1071813	277	9.11
Tb927.5.3440	5	1.08444e+06	509.73	1084444	507	10.27
Tb927.5.3450	5	1.08637e+06	160.32	1086363	163	4.58
Tb927.5.3510	5	1106197	162	1106197	162	0
Tb5.NT.80	5	1.10777e+06	NA	1107735	NA	39.86
Tb927.5.3700	5	1.16018e+06	923.2	1160182	930	6.8
Tb927.5.3730	5	1.16629e+06	118.29	1166286	117	1.29
Tb927.5.3770	5	1.17516e+06	721.75	1175177	737	42.25
Tb927.5.3780	5	1.1777e+06	959.81	1177614	869	90.81
Tb927.5.3820	5	1.19312e+06	461.52	1193109	455	8.48
Tb5.NT.83	5	1.21217e+06	NA	1212183	NA	9.13
Tb927.5.4050	5	1246643	73	1246645	71	13.47
Tb927.5.4060	5	1247156	475	1247154	477	2
Tb927.5.4150	5	1.26765e+06	494.05	1267647	500	5.95
Tb927.5.4180	5	1.27153e+06	193.92	1271547	178	24.44
Tb927.5.4190	5	1.27223e+06	230.17	1272244	217	26.65
Tb927.5.4200	5	1.27297e+06	225.92	1272980	217	29.92
Tb927.5.4210	5	1.27376e+06	173.52	1273776	157	18.26
Tb927.5.4220	5	1.27451e+06	160.7	1274512	157	11.08
Tb927.5.4230	5	1.27514e+06	260.75	1275138	267	6.44
Tb927.5.4240	5	1.27592e+06	224.9	1275874	267	42.16
Tb927.5.4250	5	1.27669e+06	191.08	1276687	190	2.18
Tb927.5.4260	5	1.27744e+06	173.41	1277435	178	12.47
Tb927.5.4330	5	1.29191e+06	411.43	1291898	423	20.17
Tb927.5.4380	5	1.30147e+06	1794.39	1301607	1656	550.76
Tb927.5.4390	5	1.30564e+06	689.8	1305625	708	40.27
Tb927.5.4420	5	1.30967e+06	319.03	1309681	312	9.24
Tb927.5.4440	5	1.31411e+06	157.05	1314119	149	9.77
Tb927.5.4470	5	1.31978e+06	793.13	1319459	1117	323.88
Tb927.5.4480	5	1.32328e+06	318.12	1323277	317	1.88
Tb927.5.4500	5	1.32622e+06	120.75	1326216	128	7.25
Tb927.5.4530	5	1.33077e+06	113.08	1330766	114	4
Tb5.NT.89	5	1.34097e+06	NA	1341014	NA	55.89
Tb927.5.4560	5	1.35614e+06	847.42	1356165	872	26.94
Tb927.6.160	6	22998.2	419.15	22882	303	137.49
Tb927.6.200	6	90158.6	689.56	90158	689	4.51
Tb927.6.420	6	200014	806.64	200025	818	11.36
Tb927.6.450	6	211683	290.76	211690	298	11.47
Tb927.6.480	6	219093	294.44	219097	298	3.6
Tb927.6.510	6	226479	298.07	226480	299	1.25
Tb6.NT.31	6	226945	NA	226945	NA	11.53
Tb927.6.520	6	227794	289.89	227802	298	8.11
Tb927.6.590	6	242490	446.46	242473	463	26.05
Tb927.6.630	6	258829	540.72	258716	654	114.32
Tb927.6.640	6	263486	4009.56	263260	4236	651.17
Tb927.6.660	6	278596	636.53	278557	676	44.41
Tb927.6.690	6	288349	3483.39	291577	255	3228.8
Tb927.6.720	6	298085	109.93	298097	98	13.39
Tb927.6.730	6	299031	437.57	299046	423	14.57
Tb927.6.820	6	348064	2658.15	349007	1715	1039.11
Tb927.6.910	6	387956	84.68	387984	57	27.68
Tb927.6.950	6	401479	575.16	401429	625	60.26
Tb927.6.960	6	404541	263.39	404533	271	7.61
Tb927.6.1010	6	413371	247.33	413370	248	1.52
Tb927.6.1030	6	416884	261.61	416889	257	4.61
Tb927.6.1040	6	418656	250.88	418650	257	11.73
Tb927.6.1050	6	420409	259.29	420411	257	6.69
Tb927.6.1130	6	441894	230.15	441888	236	8.62
Tb927.6.1170	6	450272	249.74	450270	252	3.04
Tb927.6.1210	6	461420	356.31	461416	360	3.69
Tb927.6.1220	6	462773	719.74	462703	790	70.26
Tb927.6.1240	6	467218	77.94	467216	80	2.06
Tb927.6.1260	6	469602	135.86	469590	148	12.69
Tb927.6.1470	6	516305	878.02	516427	756	234.61
Tb927.6.1520	6	530957	1539.11	530508	1988	497.3
Tb927.6.1530	6	534223	639.48	534534	328	338.16
Tb927.6.1540	6	536147	668.35	536063	752	87.7
Tb927.6.1570	6	543172	325.33	543176	321	12.59
Tb927.6.1600	6	548178	497.52	548183	493	7.16
Tb927.6.1630	6	553606	249.5	553604	252	3.88
Tb927.6.1640	6	556181	353.61	556399	136	217.61
Tb927.6.1700	6	571500	108.59	571499	110	1.93
Tb927.6.1750	6	584026	135	584035	126	14.23
Tb927.6.1780	6	594161	277.78	594321	118	164.13
Tb927.6.1800	6	598546	3716.5	596997	5265	1756.85
Tb927.6.2050	6	669620	69.7	669616	74	4.3
Tb927.6.2100	6	678914	119.2	678915	118	4.1
Tb927.6.2110	6	679420	79.01	679467	32	47.01
Tb927.6.2160	6	690939	22.57	690945	29	7.48
Tb927.6.2170	6	691883	121.86	691880	119	15.22
Tb927.6.2180	6	697287	971.39	697319	1003	50.11
Tb927.6.2200	6	699477	334.87	699472	330	15.68
Tb927.6.2220	6	704241	167.71	704150	77	90.71
Tb927.6.2270	6	713921	150.65	713934	164	22.94
Tb927.6.2410	6	743191	216.47	743196	221	4.53
Tb927.6.2490	6	760756	1031.9	760847	1123	91.69
Tb927.6.2510	6	764083	941.46	764266	1124	182.54
Tb927.6.2720	6	817383	350.7	817488	456	105.3
Tb927.6.2740	6	824860	350.46	824865	355	14.77
Tb927.6.2790	6	838064	707.35	838229	872	167.51
Tb6.NT.61	6	838923	NA	838931	NA	13.29
Tb927.6.2870	6	862781	79.08	862767	65	14.92
Tb927.6.2890	6	870244	982.36	870205	943	58
Tb927.6.2940	6	880986	379.83	881002	396	21.17
Tb927.6.3010	6	898064	420.76	897931	288	132.76
Tb927.6.3040	6	904715	475.96	904719	480	4.29
Tb927.6.3110	6	921538	243.36	921584	289	45.64
Tb927.6.3140	6	926898	665.74	926699	467	198.74
Tb927.6.3180	6	949033	762.49	948945	674	120.76
Tb927.6.3300	6	975211	201.56	975211	202	5.44
Tb927.6.3440	6	1.01419e+06	228.92	1014183	234	5.08
Tb927.6.3490	6	1.03409e+06	2913.42	1036976	28	2885.42
Tb927.6.3500	6	1.03814e+06	274.14	1038376	42	232.14
Tb927.6.3530	6	1.04996e+06	607.48	1049974	598	13.03
Tb927.6.3560	6	1.06022e+06	774.14	1060122	870	116.95
Tb927.6.3630	6	1.08145e+06	409.3	1081437	421	11.7
Tb927.6.3650	6	1.08682e+06	998.79	1086720	1099	106.21
Tb927.6.3680	6	1.1006e+06	109.67	1100530	182	75.33
Tb927.6.3740	6	1.11269e+06	199.03	1112608	285	86.31
Tb927.6.3750	6	1.11503e+06	425.64	1115025	427	9.62
Tb927.6.3800	6	1.12574e+06	667.18	1125682	726	63.01
Tb927.6.3840	6	1.13736e+06	1963.5	1137223	2104	141.44
Tb927.6.3880	6	1.14628e+06	1693.73	1146167	1807	215.56
Tb927.6.3910	6	1.15483e+06	308.25	1154825	309	2.85
Tb927.6.3920	6	1.1557e+06	327.6	1155703	328	2.8
Tb927.6.3930	6	1.15669e+06	162.83	1156680	171	8.17
Tb927.6.3950	6	1.16031e+06	952.03	1160241	1021	68.97
Tb927.6.3960	6	1.16307e+06	707.93	1163116	662	139.85
Tb927.6.4010	6	1.17538e+06	240.31	1175392	228	21.26
Tb927.6.4070	6	1.18257e+06	193.5	1182574	194	0.5
Tb927.6.4130	6	1.19187e+06	536.63	1191867	542	6.77
Tb6.NT.71	6	1.19319e+06	NA	1192964	NA	230.1
Tb927.6.4140	6	1.19424e+06	523.56	1193933	830	306.65
Tb927.6.4160	6	1.1973e+06	49.03	1197322	28	23.91
Tb927.6.4180	6	1.20083e+06	647.93	1200809	664	26.32
Tb927.6.4280	6	1.21812e+06	428.56	1218111	441	15.44
Tb927.6.4290	6	1.2198e+06	97.82	1219795	103	5.32
Tb927.6.4300	6	1.22071e+06	440.59	1220705	449	24.92
Tb927.6.4320	6	1223399	174	1223398	175	5.81
Tb927.6.4430	6	1.2445e+06	119.41	1244502	120	5.41
Tb927.6.4440	6	1.24603e+06	1010.49	1246023	1016	19.43
Tb927.6.4480	6	1.25681e+06	445.5	1256798	457	19.9
Tb927.6.4490	6	1.26056e+06	1241.08	1260426	1377	136.63
Tb927.6.4500	6	1.26254e+06	449.26	1262561	428	21.26
Tb927.6.4540	6	1.26879e+06	1415.22	1268774	1428	12.78
Tb927.6.4570	6	1.27702e+06	137.68	1277148	8	129.68
Tb927.6.4590	6	1.28755e+06	149.08	1287462	58	92.25
Tb927.6.4630	6	1.29479e+06	461.03	1294785	459	2.03
Tb927.6.4650	6	1.30061e+06	738.57	1300610	738	1.9
Tb927.6.4690	6	1.30805e+06	84.34	1308049	80	6.3
Tb927.6.4700	6	1.31038e+06	549.11	1310397	564	21.84
Tb927.6.4780	6	1.33642e+06	275.47	1336424	280	4.53
Tb927.6.4790	6	1.33738e+06	312.55	1337384	313	0.45
Tb927.6.4880	6	1.35483e+06	616.14	1354799	590	30.69
Tb927.6.4920	6	1.36278e+06	152.9	1362783	155	6.52
Tb927.6.4970	6	1.37011e+06	368.91	1370104	367	14.36
Tb927.6.4980	6	1.37076e+06	84.01	1370758	85	2.24
Tb927.6.4990	6	1.3717e+06	173.1	1371706	176	4.65
Tb927.6.5010	6	1.37614e+06	1223.87	1376687	1771	547.49
Tb927.6.5040	6	1.38157e+06	239.63	1381564	236	5.93
Tb927.6.5060	6	1.38369e+06	101.17	1383690	103	4.43
Tb927.6.5070	6	1.38588e+06	573.17	1385898	595	122.27
Tb927.6.5080	6	1.38931e+06	970.67	1389306	971	3.67
Tb6.NT.77	6	1.39402e+06	NA	1394010	NA	12.09
Tb927.6.5120	6	1.40224e+06	69.23	1402226	54	15.29
Tb927.6.5130	6	1.40286e+06	86.65	1402856	84	3.65
Tb927.6.5180	6	1.43549e+06	478.75	1435497	490	13.1
Tb927.7.190	7	36481.3	218.35	36498	235	20.09
Tb927.7.210	7	41791.2	407.25	41800	416	8.75
Tb927.7.230	7	43783.5	79.47	43799	95	16.66
Tb927.7.240	7	44286.6	56.62	44290	60	4.58
Tb7.NT.2	7	45120.7	NA	45106	NA	15.28
Tb927.7.290	7	53850.7	1599.65	53912	1661	336.22
Tb927.7.320	7	58777.2	756.82	58779	755	6.76
Tb927.7.330	7	60220.8	154.15	60212	163	9.08
Tb927.7.390	7	70368.4	108.64	70369	108	0.64
Tb927.7.560	7	113295	781.65	113160	917	140.13
Tb927.7.570	7	116644	349.97	116712	282	69.22
Tb927.7.580	7	117822	772.3	117841	753	46.33
Tb927.7.610	7	125273	820.11	125280	813	24.58
Tb927.7.630	7	129423	222.41	129404	241	24.1
Tb927.7.640	7	130670	1376.27	130582	1464	93.55
Tb927.7.700	7	152440	517.67	152807	151	382.44
Tb927.7.710	7	155364	882	155330	916	56.67
Tb927.7.760	7	172304	468.42	172284	488	19.58
Tb927.7.840	7	200148	380.39	200147	381	10.38
Tb927.7.930	7	237598	439.67	237681	523	83.33
Tb927.7.940	7	239289	25	239285	21	4
Tb927.7.1010	7	263080	41.62	263076	38	3.62
Tb927.7.1040	7	268797	120.33	268795	118	2.85
Tb927.7.1050	7	269489	87.77	269481	80	13.31
Tb927.7.1110	7	289918	851.44	289656	589	274.16
Tb927.7.1130	7	291990	251.74	291995	257	5.77
Tb7.NT.6	7	300796	NA	300805	NA	9.5
Tb927.7.1200	7	308831	557.85	308832	559	1.62
Tb927.7.1240	7	325022	1088.5	325082	1149	60.5
Tb927.7.1290	7	334357	411.06	334390	444	32.94
Tb927.7.1300	7	336316	446.64	336313	444	28.03
Tb927.7.1320	7	341998	245.04	342005	252	7.24
Tb927.7.1340	7	344103	153.27	344077	127	28.82
Tb927.7.1350	7	345723	188.69	345723	189	0.31
Tb927.7.1380	7	353208	160.64	353152	105	57.5
Tb927.7.1430	7	367508	149.12	367506	147	6.35
Tb927.7.1470	7	375685	566.84	375666	548	28.12
Tb927.7.1490	7	378897	225.91	378910	239	13.87
Tb927.7.1670	7	419301	564.59	419353	617	52.59
Tb927.7.1690	7	422843	249	422843	249	0
Tb927.7.1730	7	429907	134.08	429912	139	11.01
Tb927.7.1740	7	430933	146.69	430937	151	4.31
Tb927.7.1750	7	431883	83.84	431883	84	1.86
Tb927.7.1780	7	438047	520.98	438019	493	28.1
Tb927.7.1790	7	439982	1016.43	440127	1161	146.34
Tb927.7.1800	7	441297	45.37	441297	45	1
Tb927.7.1840	7	446827	328.63	446820	322	16.5
Tb927.7.1860	7	449576	439.31	449575	438	1.31
Tb927.7.1910	7	458156	342.32	457944	130	212.89
Tb927.7.1920	7	460820	434.88	460804	419	15.88
Tb927.7.2070	7	519317	276.9	519220	374	97.95
Tb927.7.2100	7	531916	747.04	532181	482	265.13
Tb927.7.2120	7	537998	1583.19	537644	1937	400.96
Tb927.7.2130	7	541486	237.84	541522	202	38.58
Tb927.7.2160	7	556449	1502.95	556228	1724	243.56
Tb927.7.2180	7	564511	583.26	564492	602	44.96
Tb927.7.2190	7	566920	877.52	566899	899	22.03
Tb927.7.2200	7	569042	738.51	568896	885	146.74
Tb927.7.2210	7	570771	1277.53	570401	1648	371.17
Tb927.7.2310	7	594584	182	594584	182	0
Tb927.7.2340	7	603987	164.86	603986	166	5.86
Tb927.7.2360	7	608844	1081	608833	1092	22.94
Tb927.7.2370	7	611199	95.04	611224	70	25.23
Tb927.7.2400	7	617075	342.23	617075	342	1.64
Tb927.7.2420	7	624260	1977.61	625283	955	1183
Tb927.7.2440	7	628565	201.3	628555	211	18.63
Tb927.7.2510	7	644558	534.91	644526	567	33.55
Tb927.7.2570	7	659516	368.8	659551	334	34.8
Tb927.7.2590	7	666397	466.77	666388	476	18.83
Tb927.7.2640	7	675634	1322.48	675606	1350	28.71
Tb927.7.2650	7	678744	1991	678707	2028	42.04
Tb927.7.2660	7	685858	2029.77	685245	2643	999.73
Tb927.7.2670	7	691291	1783.03	692881	193	1590.03
Tb927.7.2680	7	695881	4857.49	695133	5605	834.32
Tb927.7.2690	7	703248	539.8	703185	603	63.44
Tb927.7.2700	7	705261	333.13	705260	334	6.44
Tb927.7.2710	7	706638	276.26	706599	315	40.04
Tb927.7.2740	7	717571	76.19	717564	69	7.19
Tb927.7.2750	7	719251	567.68	719264	581	14.59
Tb927.7.2780	7	722915	255.26	722920	260	8.95
Tb927.7.2820	7	729677	291.08	729718	332	41.67
Tb927.7.2830	7	730543	246.86	730502	206	41.42
Tb927.7.2840	7	731417	212.48	731412	207	8.36
Tb927.7.2850	7	732360	245.38	732321	206	40.14
Tb927.7.2880	7	735085	242.1	735081	238	40.1
Tb927.7.2890	7	735986	234.37	735991	239	16.9
Tb927.7.2900	7	736893	231.29	736900	238	17.15
Tb927.7.2910	7	737806	234.57	737809	238	18.74
Tb927.7.2920	7	738793	313.26	738810	330	18.6
Tb927.7.2940	7	740516	218.54	740504	207	14.14
Tb927.7.2980	7	749772	649.51	749775	653	8.36
Tb7.NT.25	7	750406	NA	750405	NA	9.05
Tb927.7.3090	7	785896	1642.13	785861	1607	35.13
Tb927.7.3120	7	793059	304.87	793066	312	10.51
Tb927.7.3200	7	826150	109.21	826082	41	68.21
Tb927.7.3240	7	834877	68.42	834881	72	3.58
Tb927.7.3270	7	841164	65	841164	65	0
Tb7.NT.32	7	856693	NA	856702	NA	31.61
Tb927.7.3360	7	877316	702.8	877262	757	54.2
Tb927.7.3410	7	886568	181.71	886561	189	12.01
Tb927.7.3420	7	888566	195.21	888569	192	9.76
Tb927.7.3440	7	891193	279.37	891180	292	16.8
Tb927.7.3450	7	892375	147.29	892370	152	4.71
Tb927.7.3460	7	893285	35.36	893278	42	7.12
Tb927.7.3500	7	905526	465.64	905474	518	67.21
Tb927.7.3520	7	909003	319.49	909012	310	12.35
Tb7.NT.34	7	912296	NA	912298	NA	2
Tb927.7.3550	7	915406	1444.55	915135	1716	271.6
Tb927.7.3590	7	935831	606.7	935772	666	59.41
Tb927.7.3680	7	960974	313.48	961024	263	50.75
Tb927.7.3730	7	972309	3979.99	972811	3478	1074.87
Tb927.7.3740	7	977845	969.79	977897	918	52.03
Tb927.7.3750	7	981808	200.94	981807	202	3.06
Tb927.7.3880	7	1010724	597	1011121	200	397
Tb927.7.3900	7	1.02207e+06	165.63	1022066	165	21.79
Tb927.7.3940	7	1.03414e+06	669.66	1034138	672	3.7
Tb927.7.3970	7	1.04427e+06	3965.68	1042554	2254	2157.5
Tb927.7.4000	7	1.05947e+06	506.28	1059474	508	3.61
Tb927.7.4060	7	1.07581e+06	166.71	1075812	167	2.09
Tb927.7.4070	7	1.07707e+06	683.8	1077198	810	129.37
Tb927.7.4160	7	1.11117e+06	786.2	1111271	884	101.02
Tb927.7.4170	7	1.11364e+06	1115.79	1113662	1140	181.97
Tb927.7.4180	7	1.11671e+06	1096.22	1116648	1033	81.35
Tb927.7.4290	7	1.13957e+06	300.52	1139519	353	59.98
Tb927.7.4390	7	1.16381e+06	424.06	1163804	427	4.94
Tb927.7.4420	7	1.17495e+06	400.6	1174935	417	16.91
Tb927.7.4470	7	1.18907e+06	1052.84	1188531	1588	539.21
Tb927.7.4480	7	1.1912e+06	353.46	1191238	320	94.7
Tb927.7.4510	7	1.20112e+06	316.04	1201115	323	23.22
Tb7.NT.49	7	1.2029e+06	NA	1202898	NA	7.24
Tb927.7.4520	7	1.2035e+06	615.06	1203461	657	43.23
Tb927.7.4550	7	1.20932e+06	238.78	1209321	240	15.76
Tb927.7.4570	7	1.21266e+06	1994.24	1212489	2162	207.55
Tb927.7.4630	7	1227107	167	1227118	156	11.48
Tb927.7.4680	7	1.24439e+06	152.43	1244416	175	22.57
Tb7.NT.52	7	1.24552e+06	NA	1245493	NA	22.88
Tb927.7.4710	7	1.2524e+06	307.5	1252391	312	4.5
Tb927.7.4770	7	1.26441e+06	128.7	1264418	118	10.7
Tb927.7.4800	7	1.2678e+06	243.84	1267786	254	10.32
Tb927.7.4810	7	1.26846e+06	140.07	1268461	141	1.6
Tb927.7.4840	7	1.27328e+06	742.71	1273033	987	247.9
Tb927.7.4880	7	1.28054e+06	295.61	1280529	305	11.58
Tb7.NT.54	7	1.28562e+06	NA	1285625	NA	10.38
Tb927.7.4900	7	1.28634e+06	2152.55	1286226	2264	231.25
Tb927.7.4910	7	1.29436e+06	596.89	1294330	622	26.17
Tb927.7.4970	7	1.31953e+06	280.45	1319604	353	73.94
Tb927.7.5000	7	1.32475e+06	57.25	1324748	60	4.41
Tb927.7.5020	7	1.3264e+06	26.86	1326397	25	1.86
Tb927.7.5100	7	1.34859e+06	79.45	1348526	18	62.35
Tb927.7.5110	7	1.35078e+06	293.13	1350782	297	3.88
Tb927.7.5140	7	1.35583e+06	225.31	1355832	225	0.31
Tb927.7.5160	7	1.36267e+06	387.34	1362633	347	40.39
Tb927.7.5170	7	1.3639e+06	463.71	1363907	467	5.69
Tb927.7.5180	7	1.36475e+06	180.08	1364746	181	5.32
Tb927.7.5210	7	1.37595e+06	835.88	1376038	923	88.5
Tb927.7.5380	7	1.44227e+06	2987.71	1441127	1847	1676.13
Tb927.7.5460	7	1475778	451	1475778	451	0
Tb927.7.5490	7	1.48336e+06	238.59	1483365	248	9.41
Tb927.7.5570	7	1.50279e+06	1074.48	1502848	1129	54.52
Tb927.7.5580	7	1.50452e+06	454.97	1504530	468	13.36
Tb927.7.5620	7	1522839	169	1522838	168	1
Tb927.7.5700	7	1.54199e+06	555.44	1541985	547	9.5
Tb927.7.5760	7	1.55526e+06	624.45	1555150	517	125.28
Tb927.7.5790	7	1.56416e+06	1214.87	1564268	1321	154.34
Tb927.7.5900	7	1.58664e+06	955.52	1586648	965	27.64
Tb927.7.5910	7	1.58824e+06	906.93	1588266	935	28.07
Tb927.7.5920	7	1.58989e+06	254.5	1589849	209	45.5
Tb927.7.5940	7	1.59553e+06	736.26	1595612	815	82.51
Tb927.7.5970	7	1.6084e+06	814.29	1608552	969	161.73
Tb927.7.5980	7	1.61126e+06	650.63	1611276	667	63.43
Tb927.7.5990	7	1.61475e+06	943.21	1614764	957	21.64
Tb927.7.6090	7	1.65883e+06	172.87	1658831	173	6.22
Tb927.7.6100	7	1.66203e+06	1535.72	1661988	1582	198.84
Tb927.7.6110	7	1.66451e+06	979.79	1664502	983	15.69
Tb927.7.6220	7	1.68381e+06	2069.76	1684800	1081	1157.62
Tb927.7.6260	7	1.69469e+06	1174.25	1694544	1322	153.17
Tb927.7.6340	7	1.7218e+06	1883.76	1721624	2060	497.51
Tb927.7.6350	7	1.72539e+06	468.05	1725398	461	11.05
Tb927.7.6360	7	1.72742e+06	1623.48	1727152	1892	275.13
Tb927.7.6420	7	1.74197e+06	342.63	1741962	352	20.9
Tb7.NT.78	7	1.74297e+06	NA	1742928	NA	41.31
Tb927.7.6560	7	1.7928e+06	525.65	1792806	524	1.65
Tb927.7.6570	7	1.79418e+06	545.58	1794180	544	2.21
Tb927.7.6620	7	1.80843e+06	417.67	1808445	406	11.67
Tb927.7.6660	7	1.82749e+06	245.2	1827522	212	33.2
Tb7.NT.84	7	1871280	NA	1871281	NA	2.43
Tb927.7.6770	7	1.8724e+06	752.62	1872388	761	12.14
Tb927.7.6800	7	1878680	374	1878646	408	34
Tb7.NT.85	7	1.88493e+06	NA	1884885	NA	42.9
Tb927.7.6850	7	1.91598e+06	672.97	1915955	696	29.75
Tb7.NT.102	7	1.92951e+06	NA	1929611	NA	99.15
Tb927.7.6860	7	1.93155e+06	322.83	1931559	329	6.17
Tb7.NT.103	7	1.93274e+06	NA	1932734	NA	7.94
Tb927.7.6890	7	1.96265e+06	272.15	1962656	267	5.15
Tb927.7.6900	7	1.96406e+06	867.52	1964058	873	5.48
Tb927.7.6990	7	1.99709e+06	318.5	1997022	383	64.5
Tb927.7.7040	7	2.01207e+06	550.11	2011974	646	95.92
Tb927.7.7080	7	2.02223e+06	236.65	2022337	128	110.4
Tb927.7.7090	7	2.02411e+06	768.81	2023961	919	155.08
Tb927.7.7110	7	2.0326e+06	528.64	2032601	531	2.36
Tb927.7.7130	7	2.0415e+06	316.38	2041495	326	23.25
Tb927.7.7160	7	2.04952e+06	1706.55	2050488	739	1098.26
Tb927.7.7190	7	2.06347e+06	247.7	2063485	230	17.75
Tb7.NT.109	7	2.1193e+06	NA	2119265	NA	36.89
Tb927.7.7420	7	2.13273e+06	280.96	2132715	292	17.81
Tb927.7.7430	7	2.13493e+06	171.85	2134918	179	17.08
Tb927.7.7460	7	2.14156e+06	144.03	2141565	138	18.31
Tb927.7.7470	7	2.14686e+06	650.25	2146854	652	1.75
Tb927.7.7500	7	2.17528e+06	485.42	2175290	495	11.79
Tb7.NT.116	7	2.17618e+06	NA	2176172	NA	10.14
Tb07.30D13.130	7	2.1873e+06	1611.69	2187250	1563	93.31
Tb927.8.550	8	159202	527.96	159179	551	32.89
Tb927.8.570	8	162759	449.95	162763	446	5.95
Tb927.8.690	8	189921	458.38	189917	462	3.62
Tb927.8.710	8	195300	1184.06	195228	1256	71.94
Tb927.8.730	8	204165	469.75	204055	580	110.44
Tb927.8.750	8	206644	515.48	206613	546	30.52
Tb927.8.760	8	208448	472.57	208445	476	8.21
Tb8.NT.12	8	210091	NA	210067	NA	29.57
Tb927.8.870	8	254906	2937.54	254474	3370	1172.06
Tb927.8.890	8	265364	748.06	266032	80	680.87
Tb927.8.910	8	278816	4927.38	281121	2622	2856.99
Tb927.8.960	8	299102	226	299102	226	0
Tb927.8.980	8	310853	611	311056	408	203.81
Tb927.8.1110	8	355301	379.15	355300	380	6.53
Tb927.8.1140	8	364882	284.8	364870	297	23.4
Tb927.8.1150	8	366474	986.5	366439	1021	34.5
Tb927.8.1170	8	373110	315.86	373105	321	10.27
Tb927.8.1220	8	388192	168.38	388190	170	1.63
Tb927.8.1230	8	389395	280.95	389404	272	9.77
Tb927.8.1300	8	419539	312.34	419695	156	156.34
Tb927.8.1330	8	428146	95.55	428147	95	6.27
Tb927.8.1340	8	429229	99.25	429236	92	7.45
Tb927.8.1370	8	444975	75.85	444971	80	5.38
Tb927.8.1420	8	468410	80.6	468409	80	0.6
Tb927.8.1440	8	470184	454.86	470168	439	21.17
Tb927.8.1490	8	487075	569.38	487098	592	22.74
Tb927.8.1550	8	507611	2059.41	507683	2131	119.39
Tb927.8.1570	8	512995	1010.6	512996	1012	1.6
Tb927.8.1580	8	515746	875.6	515882	1012	136.4
Tb927.8.1600	8	533351	185.73	533364	199	17.42
Tb927.8.1770	8	577307	2384.44	577927	1764	765.23
Tb927.8.1780	8	582669	1471.82	582874	1267	258.27
Tb927.8.1790	8	587189	1722.31	586868	2043	321.17
Tb927.8.1890	8	613671	959.37	613650	980	20.63
Tb927.8.1940	8	622047	166.68	622048	166	4.32
Tb927.8.1960	8	631106	61.75	631132	88	26.56
Tb927.8.1990	8	635193	340.39	635198	345	7.67
Tb927.8.2000	8	636233	113.38	636240	120	8.38
Tb927.8.2030	8	640422	303.34	640449	330	38.21
Tb927.8.2100	8	659595	446.11	659611	462	16.66
Tb927.8.2290	8	697983	134.63	697976	128	10
Tb927.8.2300	8	699340	399.5	699347	407	10.7
Tb927.8.2310	8	700733	854.6	700719	841	24.74
Tb927.8.2330	8	702937	547.31	702933	543	4.31
Tb927.8.2340	8	704209	573.12	704243	607	38.81
Tb927.8.2410	8	725800	270.57	725801	272	1.43
Tb927.8.2450	8	734684	500.5	734801	617	116.5
Tb927.8.2460	8	736452	663.02	736489	700	36.98
Tb927.8.2470	8	737384	308.14	737382	306	3.05
Tb927.8.2490	8	740860	152.92	740872	165	12.08
Tb927.8.2520	8	747625	2208.6	747351	1935	500.53
Tb927.8.2530	8	749119	355.92	749242	479	123.08
Tb927.8.2540	8	751469	618.1	751477	626	12.72
Tb927.8.2700	8	804184	96	804184	96	0
Tb8.NT.45	8	810304	NA	810316	NA	12.41
Tb927.8.2740	8	812625	1055.76	812671	1102	51.14
Tb927.8.2800	8	839679	219.89	839679	220	4.74
Tb927.8.2910	8	884540	57.24	884542	59	8.98
Tb927.8.3000	8	903219	747	903219	747	0
Tb927.8.3020	8	914032	4942.87	915478	6389	1446.13
Tb927.8.3090	8	928903	97.28	928903	97	0.61
Tb927.8.3100	8	931774	1187.86	931952	1366	178.77
Tb927.8.3150	8	940314	1037.86	940709	1433	395.75
Tb927.8.3220	8	962595	1112.42	962569	1086	26.42
Tb927.8.3280	8	985998	239.88	986000	242	2.12
Tb927.8.3340	8	1.00354e+06	1380.89	1003583	1421	48.04
Tb927.8.3380	8	1.01198e+06	1044.95	1012010	1073	28.27
Tb927.8.3460	8	1.03204e+06	2430.42	1032263	2653	229.42
Tb8.NT.60	8	1.05057e+06	NA	1050543	NA	28.29
Tb927.8.3530	8	1.05722e+06	280.58	1057219	278	3.58
Tb927.8.3550	8	1.06353e+06	1536.33	1063078	1992	461.38
Tb927.8.3620	8	1.08476e+06	719.05	1084700	776	68.1
Tb927.8.3640	8	1.09096e+06	120.13	1090998	86	36.88
Tb8.NT.65	8	1.09918e+06	NA	1099149	NA	42.14
Tb927.8.3690	8	1.1031e+06	1850.07	1103019	1931	116
Tb927.8.3790	8	1.12742e+06	424.69	1127411	431	14.37
Tb927.8.3810	8	1.13156e+06	1159.59	1131445	1270	115.59
Tb927.8.3840	8	1.14257e+06	537.88	1142361	750	224.19
Tb927.8.3860	8	1.15042e+06	69.8	1150423	71	1.2
Tb927.8.3890	8	1.15976e+06	498.67	1159755	501	5.33
Tb927.8.4050	8	1.20267e+06	665.56	1202658	675	16.5
Tb927.8.4070	8	1.20835e+06	56.5	1208344	58	1.5
Tb927.8.4150	8	1.22135e+06	296.71	1221260	386	90
Tb927.8.4190	8	1.23311e+06	1747.88	1232168	2686	939.59
Tb927.8.4280	8	1.27186e+06	517.64	1271779	601	85.89
Tb927.8.4380	8	1.30598e+06	393.52	1306031	346	65.37
Tb927.8.4430	8	1.31515e+06	277.11	1315025	406	129.88
Tb927.8.4450	8	1.31913e+06	383.1	1319116	393	27.5
Tb927.8.4540	8	1.34357e+06	3455.3	1344670	2359	1529.7
Tb927.8.4550	8	1.34934e+06	100.4	1349343	97	4.47
Tb927.8.4580	8	1.35695e+06	442.24	1356929	462	19.76
Tb927.8.4590	8	1.35922e+06	138.15	1359226	136	4.95
Tb927.8.4630	8	1.36558e+06	60.04	1365595	49	12.02
Tb927.8.4640	8	1.36632e+06	357.6	1366318	364	8.13
Tb927.8.4710	8	1.38171e+06	1410.25	1381701	1419	8.75
Tb927.8.4770	8	1.40334e+06	244.45	1403343	242	2.45
Tb927.8.4810	8	1.42067e+06	269.65	1420669	270	21.03
Tb927.8.4820	8	1.42193e+06	409.3	1421915	425	16.57
Tb927.8.4910	8	1.45611e+06	84.61	1456124	95	13.78
Tb927.8.4930	8	1.46011e+06	186.07	1460096	177	17.21
Tb927.8.4940	8	1.46297e+06	769.38	1463142	939	169.63
Tb927.8.4970	8	1.47677e+06	148.77	1476763	143	7.56
Tb927.8.5070	8	1.49854e+06	614.19	1498602	676	61.81
Tb927.8.5080	8	1502271	1726	1502252	1707	19
Tb927.8.5110	8	1.52636e+06	4437.65	1526993	5073	640.41
Tb927.8.5120	8	1.52869e+06	1282.92	1528903	1499	221.26
Tb927.8.5150	8	1.53571e+06	430.15	1535745	466	46.2
Tb927.8.5230	8	1.56446e+06	212.64	1564491	243	35.64
Tb927.8.5260	8	1.57208e+06	253.52	1572088	265	13.04
Tb927.8.5280	8	1.57515e+06	603.24	1575151	607	4.8
Tb927.8.5320	8	1.58418e+06	119.89	1584179	117	2.89
Tb927.8.5440	8	1.61428e+06	471.17	1614469	663	192.34
Tb927.8.5460	8	1.61884e+06	228.87	1618858	242	13.13
Tb927.8.5465	8	1.61984e+06	200.31	1619842	201	9.56
Tb927.8.5470	8	1.62133e+06	615.74	1621391	680	71.95
Tb927.8.5570	8	1.64303e+06	93.17	1643031	95	3.17
Tb927.8.5580	8	1.66047e+06	1985.35	1660826	2345	362.47
Tb927.8.5600	8	1.66488e+06	879.5	1664988	986	113.75
Tb927.8.5640	8	1.67714e+06	736.24	1677153	750	21.76
Tb927.8.5740	8	1698418	292	1698418	292	0
Tb927.8.5750	8	1.70137e+06	191.63	1701384	201	9.38
Tb927.8.5860	8	1730320	143	1730320	143	0
Tb927.8.5880	8	1.733e+06	76.55	1732987	62	16.49
Tb927.8.6000	8	1.75834e+06	1103.41	1757980	740	363.41
Tb927.8.6010	8	1.76002e+06	761.3	1760010	752	11.2
Tb927.8.6030	8	1.76223e+06	68.77	1762226	67	4.96
Tb8.NT.93	8	1.76279e+06	NA	1762784	NA	10.15
Tb8.NT.94	8	1.76331e+06	NA	1763324	NA	10.72
Tb8.NT.95	8	1.76404e+06	NA	1764037	NA	2.23
Tb927.8.6040	8	1.76499e+06	92.09	1764985	90	6.26
Tb927.8.6050	8	1.76614e+06	182.73	1766132	179	22.36
Tb927.8.6060	8	1.7684e+06	735.74	1768400	740	14.26
Tb927.8.6080	8	1.77671e+06	1294.98	1776669	1251	317.1
Tb927.8.6090	8	1.78044e+06	1619.41	1780676	1858	238.96
Tb927.8.6110	8	1.78764e+06	822.5	1787376	563	310.38
Tb927.8.6140	8	1.79455e+06	1807.25	1794899	2158	452.96
Tb927.8.6150	8	1.7964e+06	140.1	1796403	140	24.14
Tb927.8.6160	8	1.79738e+06	112.48	1797378	113	6.12
Tb927.8.6170	8	1.80053e+06	857.51	1800543	866	21.47
Tb927.8.6180	8	1.80139e+06	205.84	1801390	206	3.22
Tb927.8.6240	8	1.81642e+06	1276.71	1816313	1165	142.35
Tb927.8.6380	8	1.85575e+06	310.08	1855861	418	107.92
Tb927.8.6390	8	1.85703e+06	270.96	1857075	312	43.3
Tb927.8.6430	8	1.86338e+06	614.36	1863380	618	3.64
Tb8.NT.98	8	1.86624e+06	NA	1866179	NA	287.86
Tb927.8.6450	8	1.86773e+06	627.69	1867769	670	42.31
Tb927.8.6660	8	1.92775e+06	954.52	1927740	965	40.87
Tb927.8.6750	8	1.95309e+06	461.78	1953100	455	42.11
Tb927.8.6760	8	1.95436e+06	809.03	1954313	852	55.55
Tb927.8.6890	8	1.99159e+06	211.9	1991592	212	0.62
Tb927.8.6920	8	1.9939e+06	79.94	1993910	71	8.94
Tb927.8.6950	8	2.00609e+06	171.95	2006091	171	2.16
Tb927.8.6970	8	2.01014e+06	537.79	2010161	563	25.21
Tb927.8.6990	8	2.01394e+06	263.02	2013946	272	8.98
Tb927.8.7010	8	2.01786e+06	131.24	2017876	148	16.76
Tb927.8.7040	8	2.02369e+06	191.45	2023684	190	7.8
Tb927.8.7050	8	2.02531e+06	98.93	2025313	105	7
Tb927.8.7100	8	2.04827e+06	621.11	2048198	553	77
Tb927.8.7120	8	2.05571e+06	906.14	2055765	957	82.89
Tb927.8.7150	8	2.06064e+06	361.39	2060641	367	15.76
Tb8.NT.107	8	2081777	NA	2081835	NA	62.24
Tb927.8.7340	8	2.10656e+06	426.47	2106550	434	7.53
Tb927.8.7390	8	2.12871e+06	669.9	2128718	677	10.43
Tb927.8.7410	8	2.13702e+06	874.94	2137170	1028	153.36
Tb927.8.7430	8	2.14147e+06	610.68	2141469	614	19.89
Tb8.NT.116	8	2.14231e+06	NA	2142343	NA	38.43
Tb927.8.7530	8	2.16974e+06	324.79	2169749	336	24.1
Tb927.8.7550	8	2.17776e+06	1817.18	2177757	1814	3.18
Tb927.8.7570	8	2.18272e+06	25.42	2182709	18	7.42
Tb927.8.7580	8	2.18756e+06	1661.97	2187973	2070	408.03
Tb8.NT.119	8	2.19415e+06	NA	2194158	NA	5.53
Tb927.8.7600	8	2.19621e+06	492.81	2196213	491	9.57
Tb927.8.7670	8	2.21234e+06	546.28	2212351	554	22.28
Tb927.8.7680	8	2.21454e+06	554.37	2214546	560	12.26
Tb8.NT.123	8	2.22645e+06	NA	2226449	NA	3.2
Tb8.NT.124	8	2.22786e+06	NA	2227864	NA	3.64
Tb927.8.7730	8	2.22952e+06	268.3	2229568	317	49
Tb927.8.7740	8	2.23239e+06	485.62	2232361	455	53.13
Tb8.NT.128	8	2.24584e+06	NA	2246308	NA	466.63
Tb927.8.7820	8	2.27817e+06	1688.46	2277911	1431	541.92
Tb927.8.7850	8	2.29556e+06	1751.97	2295582	1772	497.85
Tb927.8.8010	8	2.37617e+06	160.29	2376143	132	28.29
Tb927.8.8020	8	2.37798e+06	357.48	2377726	100	257.48
Tb8.NT.135	8	2.37917e+06	NA	2378983	NA	188.79
Tb927.8.8080	8	2.39243e+06	140.58	2392422	137	3.58
Tb927.8.8250	8	2.44353e+06	538.6	2443571	581	42.4
Tb927.8.8290	8	2.456e+06	1235.98	2455942	1182	154.18
Tb927.8.8300	8	2.45929e+06	1260.85	2459326	1294	33.8
Tb8.NT.145	8	2.47879e+06	NA	2478789	NA	1.72
Tb8.NT.146	8	2.47952e+06	NA	2479522	NA	2.95
Tb09.160.0490	9	357035	317.47	356929	423	105.8
Tb09.160.0610	9	381010	358.5	381008	360	2
Tb09.160.0690	9	415960	181	415954	187	6.35
Tb09.160.0700	9	417021	89.11	417020	90	2.72
Tb09.160.0710	9	417677	111.07	417685	103	8.55
Tb09.160.0740	9	422277	491.14	422259	509	31.95
Tb09.160.0770	9	428664	468.37	428620	512	64.89
Tb09.160.0810	9	441030	1800.93	440959	1872	100.63
Tb09.160.0815	9	445295	177.04	445296	176	5.02
Tb9.NT.10	9	456939	NA	456928	NA	13.06
Tb09.160.0970	9	483460	1295.54	483270	1486	231.08
Tb09.160.1010	9	494070	663.05	494070	663	1.32
Tb09.160.1030	9	498810	140.33	498810	140	2.41
Tb09.160.1120	9	513131	595.22	513073	653	63
Tb09.160.1160	9	517719	1182.1	517519	1382	203.96
Tb09.160.1240	9	559044	815.16	559047	812	13.72
Tb09.160.1260	9	566412	191.75	566402	202	10.25
Tb09.160.1280	9	568408	271.74	568389	291	20.84
Tb09.160.1470	9	594962	677.08	594961	678	1.58
Tb09.160.1520	9	598798	854.03	598827	825	32.63
Tb9.NT.16	9	601110	NA	601102	NA	14.7
Tb09.160.1660	9	616763	479.59	616733	510	33.41
Tb09.160.1690	9	620505	511.34	620505	511	14.23
Tb09.160.1710	9	621452	223.19	621442	233	9.81
Tb09.160.1760	9	625308	313.76	625336	286	27.76
Tb09.160.1820	9	634511	212.45	634521	202	13.19
Tb09.160.1980	9	645813	297.27	645799	283	16.27
Tb09.160.1990	9	646479	29.11	646480	30	0.89
Tb09.160.2020	9	650254	264.57	650253	264	12.63
Tb09.160.2070	9	659041	553.53	659036	549	5.07
Tb09.160.2160	9	667698	139.36	667697	138	1.64
Tb09.160.2170	9	668573	364.24	668597	388	24.97
Tb09.160.2210	9	673297	157.79	673199	60	97.79
Tb09.160.2350	9	697524	151.79	697495	123	29.63
Tb09.160.2440	9	705821	68.72	705822	70	1.28
Tb09.160.2480	9	713673	120.46	713672	119	1.46
Tb09.160.2490	9	714502	77.9	714475	51	26.91
Tb09.160.2550	9	721006	95.47	721005	94	5.55
Tb9.NT.100	9	721784	NA	721785	NA	0.62
Tb09.160.2840	9	753413	846	753422	855	9.44
Tb09.160.2910	9	762690	2285.36	762578	2173	204.74
Tb09.160.2990	9	774790	239.95	774659	109	130.95
Tb09.160.3020	9	776947	531.84	776943	528	3.84
Tb09.160.3090	9	786188	482.48	786189	483	0.71
Tb09.160.3140	9	793566	800.78	793575	810	17.84
Tb09.160.3270	9	816250	1316.5	816805	1871	713.42
Tb09.160.3370	9	822232	199.88	822237	205	6.5
Tb9.NT.30	9	836658	NA	836709	NA	51
Tb09.160.3530	9	848565	343.13	848556	334	15.96
Tb09.160.3670	9	863007	674.79	863224	892	218.2
Tb09.160.3690	9	865559	227.67	865559	228	0.33
Tb09.160.3710	9	867408	676.4	867405	673	4.67
Tb09.160.3730	9	869497	82	869501	86	6.47
Tb09.160.3800	9	878558	771.97	878583	797	97.66
Tb09.160.3820	9	881086	956.65	881092	963	7.88
Tb09.160.3880	9	885742	273.43	885749	280	7.96
Tb09.160.3930	9	892473	455.55	892518	501	47.38
Tb09.160.4150	9	921817	374.94	921822	380	5.12
Tb09.160.4200	9	925609	207.44	925605	203	5.38
Tb09.160.4240	9	936474	765.93	936497	789	25.67
Tb09.160.4250	9	937897	552.09	937894	549	16.1
Tb09.160.4280	9	940270	678.1	940357	765	100.33
Tb09.160.4300	9	944003	311.35	943986	294	21.1
Tb09.160.4310	9	948686	1359.92	949364	2038	681.67
Tb09.160.4380	9	951197	940.72	951198	942	4.06
Tb09.160.4440	9	957265	819.54	957264	819	14.08
Tb9.NT.34	9	961045	NA	961050	NA	16.86
Tb9.NT.35	9	961731	NA	961753	NA	22.26
Tb09.160.4500	9	966700	155.38	966686	141	14.38
Tb09.160.4520	9	968844	1244.78	968923	1324	82.41
Tb09.160.4560	9	977793	462.9	977821	491	38.2
Tb09.160.4590	9	984267	936.13	984286	955	24.26
Tb09.v1.0240	9	1.02087e+06	140.62	1020874	141	1.77
Tb09.160.4840	9	1.03729e+06	531.36	1037311	552	47
Tb09.160.4920	9	1.05601e+06	712.89	1056024	729	16.11
Tb9.NT.41	9	1.07912e+06	NA	1079100	NA	15.15
Tb09.160.5060	9	1.08153e+06	487.7	1081629	590	104.3
Tb09.160.5070	9	1.08356e+06	985.74	1083544	965	95.83
Tb09.160.5170	9	1.09861e+06	46.63	1098601	36	13.37
Tb09.160.5230	9	1.11031e+06	102.4	1110311	101	1.4
Tb09.160.5240	9	1.11216e+06	227.75	1112161	231	3.38
Tb09.160.5260	9	1.1197e+06	327.52	1119716	347	19.48
Tb09.160.5480	9	1.17576e+06	1306.24	1174986	2076	851.87
Tb09.160.5530	9	1.18214e+06	1654.85	1181855	1937	499.98
Tb09.160.5580	9	1.19583e+06	98.11	1195833	99	1.44
Tb09.160.5590	9	1.19722e+06	90.53	1197227	84	6.57
Tb09.160.5660	9	1212166	82	1212166	82	2.32
Tb09.v1.0380	9	1.22464e+06	152.88	1224642	154	14.75
Tb09.v1.0390	9	1.22593e+06	179.76	1225905	206	26.24
Tb09.v1.0420	9	1.23398e+06	157.71	1233967	167	11.92
Tb09.v1.0490	9	1.25407e+06	736.11	1254026	779	43.42
Tb09.v1.0525	9	1.25984e+06	722.19	1259834	729	14.91
Tb9.NT.101	9	1.26558e+06	NA	1265550	NA	28.3
Tb09.211.0050	9	1.27296e+06	307.99	1273156	113	201.05
Tb09.211.0110	9	1.28485e+06	54.67	1284847	54	2.87
Tb09.211.0120	9	1.28572e+06	69.47	1285733	60	9.51
Tb09.211.0130	9	1.2865e+06	258.55	1286492	269	10.45
Tb09.211.0140	9	1.2876e+06	807.7	1287468	944	138.81
Tb09.211.0160	9	1.29032e+06	973.61	1290200	1097	123.65
Tb09.211.0180	9	1.29503e+06	407.21	1295016	424	42.58
Tb09.211.0210	9	1.30119e+06	154.14	1301174	170	15.86
Tb09.211.0220	9	1.30291e+06	438.15	1302878	467	29.85
Tb09.211.0230	9	1.30461e+06	291.96	1304592	309	17.04
Tb09.211.0310	9	1.31539e+06	481.23	1315367	507	65.35
Tb09.211.0330	9	1.31962e+06	1007.65	1319512	1116	111.41
Tb09.211.0340	9	1.3224e+06	96.53	1322412	85	12.44
Tb09.211.0350	9	1.3233e+06	273.97	1323294	275	1.43
Tb09.211.0440	9	1.33535e+06	78.31	1335321	110	31.69
Tb09.211.0460	9	1.33771e+06	118.95	1337721	110	8.95
Tb09.211.0510	9	1.35009e+06	221.08	1350087	222	1.08
Tb09.211.0520	9	1.35145e+06	118.77	1351500	65	53.77
Tb09.211.0540	9	1.35357e+06	480.08	1353538	515	34.92
Tb09.211.0560	9	1.3566e+06	1764.17	1355407	2962	1206.1
Tb9.NT.52	9	1.36997e+06	NA	1369966	NA	6.2
Tb09.211.0620	9	1.37444e+06	116.45	1374421	133	22.06
Tb09.211.0630	9	1.37586e+06	209.85	1375842	226	17.24
Tb9.NT.56	9	1.38042e+06	NA	1380403	NA	12.39
Tb09.211.0680	9	1.38689e+06	161.07	1386897	158	5.93
Tb09.211.0740	9	1.39753e+06	188.29	1397527	193	8.07
Tb09.211.0775	9	1.40134e+06	375.8	1401311	406	44.25
Tb09.211.0790	9	1.40304e+06	92.18	1403040	90	3.35
Tb09.211.0865	9	1.41812e+06	158.86	1418124	158	10.09
Tb09.211.0930	9	1.42699e+06	449.82	1426949	488	39.24
Tb09.211.0940	9	1.42989e+06	1652.48	1429640	1905	257.02
Tb09.211.1040	9	1.45493e+06	199.5	1454883	248	48.92
Tb09.211.1170	9	1.47212e+06	723.93	1472098	747	25.73
Tb09.211.1210	9	1.47996e+06	544.32	1479964	543	4.75
Tb09.211.1220	9	1.48171e+06	242.72	1481701	252	10.72
Tb09.211.1240	9	1.48678e+06	929.49	1486777	932	6.6
Tb09.211.1250	9	1.48899e+06	371.9	1488991	372	0.1
Tb09.211.1290	9	1.49337e+06	131.61	1493361	139	12.39
Tb09.211.1350	9	1.50451e+06	114.68	1504529	98	16.68
Tb09.211.1360	9	1.50588e+06	406.29	1505883	406	5
Tb09.211.1370	9	1.50696e+06	184.13	1506948	193	9.9
Tb9.NT.60	9	1.50847e+06	NA	1508361	NA	114.12
Tb09.211.1380	9	1.50964e+06	155.45	1509641	156	9.15
Tb09.211.1390	9	1.51136e+06	147.9	1511361	147	1.3
Tb09.211.1530	9	1529546	619	1529474	691	250.73
Tb09.211.1540	9	1.5313e+06	243.22	1531278	267	26.89
Tb09.211.1600	9	1.53825e+06	922.95	1538225	952	32.02
Tb09.211.1680	9	1.55678e+06	139.55	1556779	140	7.55
Tb09.211.1690	9	1.55783e+06	537.34	1557721	645	110.88
Tb09.211.1695	9	1.55916e+06	585.98	1559140	601	15.22
Tb9.NT.104	9	1.56241e+06	NA	1562172	NA	835.4
Tb09.211.1740	9	1.56666e+06	304.09	1566662	302	3.57
Tb09.211.1750	9	1.56787e+06	890.88	1567830	931	40.12
Tb09.211.1790	9	1.57589e+06	249.78	1575884	254	5.43
Tb09.211.1810	9	1.57962e+06	199.3	1579607	214	14.7
Tb09.211.1850	9	1.59221e+06	349.2	1592220	339	12.2
Tb09.211.1950	9	1.61135e+06	531.14	1611334	548	19.02
Tb09.211.2100	9	1.64144e+06	647.45	1641410	673	30.36
Tb09.211.2150	9	1.64718e+06	2200.67	1646678	2707	511.31
Tb09.211.2190	9	1.65769e+06	54.17	1657689	51	4.06
Tb09.211.2250	9	1.66504e+06	262.13	1665044	258	4.13
Tb09.211.2330	9	1.68067e+06	774.72	1680558	889	127.31
Tb09.211.2410	9	1.69972e+06	869.49	1700059	534	336.29
Tb09.211.2530	9	1.72525e+06	120.75	1725253	122	1.25
Tb09.211.2540	9	1.72593e+06	106.37	1725933	109	3.32
Tb09.211.2570	9	1.73096e+06	212.88	1730970	222	9.12
Tb09.211.2590	9	1.73354e+06	276.7	1733544	283	12.81
Tb09.211.2630	9	1.73816e+06	65.37	1738155	65	2.23
Tb09.211.2640	9	1.73879e+06	89.47	1738792	91	6.45
Tb09.211.2650	9	1.74229e+06	63.1	1742288	63	1.08
Tb09.211.2700	9	1.75226e+06	995.93	1752271	1004	8.25
Tb09.211.2730	9	1.75502e+06	580.5	1755017	582	2.69
Tb9.NT.65	9	1.75672e+06	NA	1756927	NA	209.96
Tb09.211.2740	9	1.75875e+06	933.43	1758836	1017	84.89
Tb09.211.2830	9	1.77304e+06	887.15	1772935	780	112.79
Tb09.211.2910	9	1787768	404	1787767	403	1
Tb09.211.2960	9	1.79654e+06	569.34	1796296	325	244.34
Tb09.211.3050	9	1.81743e+06	970.93	1817531	1074	103.59
Tb09.211.3180	9	1.84548e+06	555.41	1845484	563	15.3
Tb09.211.3200	9	1.84763e+06	698.06	1847642	706	7.94
Tb09.211.3270	9	1.85738e+06	105.74	1857384	106	0.7
Tb09.211.3280	9	1.85822e+06	85.3	1858215	77	10.72
Tb09.211.3300	9	1.86065e+06	358.03	1860607	320	38.35
Tb09.211.3310	9	1.86245e+06	165.07	1862447	165	1.5
Tb09.211.3330	9	1.87026e+06	1038.44	1870394	1170	131.56
Tb09.211.3350	9	1.87588e+06	1617.7	1875847	1589	65.9
Tb9.NT.69	9	1.87749e+06	NA	1877019	NA	528.19
Tb09.211.3420	9	1.89384e+06	401.73	1893841	399	17.57
Tb09.211.3470	9	1.89994e+06	336.04	1899780	174	162.04
Tb09.211.3500	9	1.90785e+06	700.41	1907695	547	226.59
Tb09.211.3510	9	1.91325e+06	2596.46	1913753	3098	501.54
Tb09.211.3540	9	1.91934e+06	587.45	1919408	651	65.05
Tb09.211.3550	9	1.92299e+06	661.42	1923033	700	38.58
Tb09.211.3560	9	1.92656e+06	647.23	1926553	642	16.24
Tb09.211.3570	9	1.93014e+06	649.73	1930140	654	21.39
Tb09.211.3590	9	1.93372e+06	650.03	1933712	647	16.3
Tb09.211.3630	9	1.94298e+06	747.74	1942985	756	11.74
Tb09.211.3650	9	1947798	1379	1947798	1379	0
Tb09.211.3770	9	1.97667e+06	482.17	1976607	416	74.94
Tb09.211.3780	9	1.97991e+06	1135.36	1979892	1120	15.36
Tb09.211.3955	9	2.0197e+06	1132.84	2019726	1162	61.73
Tb09.211.3970	9	2.02063e+06	145.44	2020637	151	5.56
Tb09.211.4070	9	2.03518e+06	343.96	2035173	351	8.7
Tb09.211.4240	9	2.06747e+06	1230.39	2067248	1451	222.94
Tb09.211.4400	9	2.10322e+06	301.85	2103226	291	10.85
Tb09.211.4450	9	2.11868e+06	309.3	2118675	311	1.7
Tb09.211.4470	9	2.12113e+06	50.17	2121132	53	7.85
Tb09.211.4490	9	2.1227e+06	69.63	2122703	68	2.41
Tb09.211.4511	9	2.1266e+06	237.14	2126577	256	19.57
Tb09.211.4512	9	2.1273e+06	125.38	2127298	128	2.86
Tb09.211.4513	9	2.12788e+06	118.11	2127881	118	2.34
Tb09.211.4540	9	2.13172e+06	2354.47	2130445	3632	1277.63
Tb09.211.4550	9	2.13598e+06	61.65	2135977	62	6.58
Tb09.211.4690	9	2.15707e+06	549.48	2157019	604	59.4
Tb09.211.4700	9	2.15891e+06	1210.44	2158891	1234	25.79
Tb09.211.4730	9	2.16574e+06	106.95	2165761	89	17.95
Tb09.211.4760	9	2.172e+06	790.44	2172001	793	3.63
Tb09.211.4820	9	2.1885e+06	254.76	2188501	257	3.88
Tb09.211.4850	9	2.19545e+06	122.55	2195459	110	12.55
Tb09.211.4900	9	2.20335e+06	280.08	2203347	288	8.33
Tb09.211.4920	9	2208283	184	2208286	181	8.22
Tb9.NT.80	9	2.22351e+06	NA	2223551	NA	42.45
Tb09.211.5010	9	2.24274e+06	2570.95	2242757	2586	20.24
Tb09.244.2860	9	2.28926e+06	226.35	2289269	236	9.88
Tb09.244.2850	9	2290267	118	2290257	108	16.82
Tb09.244.2780	9	2.30216e+06	608.53	2302124	576	32.53
Tb09.244.2760	9	2.30437e+06	437.33	2304376	440	10.67
Tb09.244.2740	9	2.30733e+06	157.45	2307329	157	7.61
Tb09.244.2730	9	2.30854e+06	92.24	2308533	83	14.17
Tb09.244.2720	9	2.30941e+06	107.37	2309415	109	2.99
Tb09.244.2725	9	2.31005e+06	79.42	2310042	70	9.45
Tb9.NT.87	9	2.31086e+06	NA	2310864	NA	2.47
Tb09.244.2660	9	2.32506e+06	2806.41	2325207	2956	366.46
Tb09.244.2630	9	2.33244e+06	218.51	2332406	185	33.63
Tb09.244.2590	9	2.34762e+06	425.89	2347583	387	41.03
Tb09.244.2570	9	2.35597e+06	1577.02	2355927	1531	209.45
Tb09.244.2520	9	2.37087e+06	502.69	2370854	482	21.03
Tb09.244.2160	9	2.45594e+06	660.23	2455935	664	5.69
Tb09.244.2150	9	2.45795e+06	763.93	2457625	1093	331.77
Tb10.100.0060	10	71325.5	94.53	71330	99	5.67
Tb10.100.0070	10	72531.7	134.74	72507	110	25.64
Tb10.100.0080	10	73468.9	53.87	73461	46	7.93
Tb10.100.0090	10	74482.6	280.61	74486	284	3.62
Tb10.100.0110	10	76623.8	107.83	76608	92	16.35
Tb10.100.0120	10	77580.6	77.63	77587	84	6.57
Tb10.100.0150	10	82273.3	482.28	82239	448	34.28
Tb10.100.0155	10	82967.9	79.87	82968	80	1.83
Tb10.100.0160	10	83821	204	83818	201	4.94
Tb10.100.0170	10	84806.4	108.39	84760	62	46.39
Tb10.100.0190	10	89358.6	1100.61	88773	515	630.34
Tb10.70.7950	10	105428	1429.95	105459	1461	70.6
Tb10.70.7880	10	118103	374.07	118108	379	8.11
Tb10.70.7820	10	130267	3464.52	130890	4088	632.3
Tb10.70.7770	10	132915	579.7	132943	608	38.43
Tb10.70.7760	10	135097	609.86	135132	645	35.46
Tb10.70.7750	10	139413	1850.26	139550	1987	143.58
Tb10.70.7730	10	143509	2265.95	143913	2670	404.05
Tb10.70.7695	10	147058	304.04	147048	294	11.12
Tb10.70.7500	10	181668	209.29	181668	209	0.29
Tb10.70.7470	10	194450	750.25	194451	751	1.08
Tb10.70.7460	10	195641	240	195641	240	0
Tb10.70.7450	10	197869	410.32	197760	301	114.82
Tb10.70.7410	10	204454	688.58	203882	117	573.09
Tb10.70.7360	10	210768	966.3	210830	1028	206.43
Tb10.70.7100	10	278039	219.64	278038	221	5.9
Tb10.70.7090	10	279834	141.06	279839	136	12.19
Tb10.70.7050	10	283754	1160.29	283625	1289	130.47
Tb10.70.7030	10	288941	200.18	288925	216	21.81
Tb10.70.7020	10	289772	180.79	289776	177	5.04
Tb10.70.7010	10	290594	251.63	290586	260	12.34
Tb10.70.6930	10	309465	237.12	309434	268	37.72
Tb10.70.6810	10	334991	242.95	334987	247	4.05
Tb10.70.6780	10	342332	244.73	342319	258	19.76
Tb10.70.6660	10	365387	548.58	365366	570	35.2
Tb10.70.6650	10	367008	836.24	366999	845	12.97
Tb10.70.6550	10	385940	935.53	385843	1033	104.29
Tb10.70.6540	10	389702	565.43	389654	613	47.57
Tb10.70.6480	10	394287	2038.24	395108	1217	1025.17
Tb10.70.6470	10	400481	573.67	400365	690	116.93
Tb10.70.6420	10	413886	250.76	413871	266	15.24
Tb10.70.6340	10	430827	883.15	430666	1044	199.85
Tb10.70.6330	10	432338	100	432333	105	13.36
Tb10.70.6325	10	433732	174.16	433733	173	1.35
Tb10.70.6035	10	476838	112.45	476839	113	12.14
Tb10.70.6010	10	479972	28.4	479972	28	2.27
Tb10.70.5960	10	487753	140.14	487752	139	2.93
Tb10.70.5830	10	525599	81.13	525597	79	4.42
Tb10.70.5820	10	528360	1056.06	528338	1034	81.93
Tb10.70.5800	10	530689	339.22	530703	353	16.36
Tb10.70.5680	10	546130	605.34	546143	618	12.99
Tb10.70.5670	10	548221	520.02	548319	618	98.45
Tb10.70.5650	10	550345	461.18	550322	438	54.42
Tb10.70.5590	10	559194	823.71	559262	892	69.82
Tb10.70.5560	10	564008	1706.76	564056	1755	85.05
Tb10.70.5500	10	579558	340.31	579559	341	1.93
Tb10.70.5480	10	583459	1360.91	583617	1519	159.18
Tb10.70.5385	10	603720	735.82	603762	778	42.18
Tb10.70.5380	10	605945	1120.11	606314	1489	370.95
Tb10.70.5360	10	608343	843.77	608342	843	1.33
Tb10.NT.26	10	642648	NA	642655	NA	6.64
Tb10.NT.28	10	650567	NA	650562	NA	5.41
Tb10.70.5150	10	659429	1537.82	659497	1606	84.06
Tb10.70.5120	10	662085	136.33	662089	140	3.67
Tb10.70.5110	10	663845	498.7	663842	496	2.95
Tb10.70.5100	10	667758	746.57	667761	750	3.43
Tb10.70.5060	10	676887	1219.76	676897	1230	14.47
Tb10.70.5050	10	677979	228.66	677991	241	14.14
Tb10.NT.29	10	678612	NA	678767	NA	156.42
Tb10.70.5000	10	689511	705.39	689525	719	13.61
Tb10.70.4880	10	709843	897.45	709841	895	52.86
Tb10.70.4840	10	721940	738.06	722002	800	68.28
Tb10.70.4800	10	725787	262.49	725756	231	31.81
Tb10.70.4740	10	747099	393.63	747006	301	93.84
Tb10.70.4530	10	792263	467.1	792277	481	13.9
Tb10.NT.36	10	793392	NA	793404	NA	12.44
Tb10.70.4500	10	795825	475.3	795856	506	30.7
Tb10.70.4380	10	815565	256.15	815554	245	11.15
Tb10.70.4300	10	830323	1022.42	830386	1085	65.5
Tb10.70.4280	10	832885	592.35	832410	117	477.15
Tb10.70.4155	10	847016	220.84	847014	219	6.71
Tb10.70.4070	10	872570	116.76	872564	111	5.77
Tb10.70.4060	10	873186	109.6	873170	94	15.95
Tb10.70.3880	10	916242	1128.42	916116	1002	211.32
Tb10.70.3860	10	923444	1207.21	923455	1218	32.96
Tb10.70.3760	10	939297	546.89	939441	403	144.93
Tb10.70.3750	10	942148	681.21	941849	980	300.61
Tb10.70.3720	10	944186	1269.15	944120	1335	102.95
Tb10.70.3710	10	949805	2147.25	949443	2509	362.75
Tb10.70.3690	10	956189	1415.04	956120	1484	211.85
Tb10.70.3660	10	964998	186.81	964996	189	5.87
Tb10.70.3600	10	975687	349.62	975686	351	3.85
Tb10.70.3510	10	1.0103e+06	478.47	1010303	476	4.67
Tb10.70.3370	10	1.04211e+06	72.83	1042113	74	2.18
Tb10.70.3360	10	1.04316e+06	107.41	1043161	107	0.67
Tb10.70.3290	10	1.05348e+06	1894.17	1053209	2169	510.12
Tb10.70.3240	10	1.06261e+06	285.78	1062602	294	10.67
Tb10.70.3170	10	1.08113e+06	150.32	1081149	127	24.8
Tb10.70.3160	10	1.08176e+06	144.8	1081759	145	1.3
Tb10.NT.46	10	1082373	NA	1082372	NA	1
Tb10.70.3150	10	1.08337e+06	1038.94	1083335	1070	34.24
Tb10.70.3125	10	1.08563e+06	218.36	1085632	218	3.33
Tb10.NT.47	10	1.09743e+06	NA	1097410	NA	18.36
Tb10.70.3010	10	1.11166e+06	137.25	1111655	134	7.1
Tb10.70.2970	10	1.11644e+06	352.32	1116444	358	9.02
Tb10.70.2800	10	1.13856e+06	1883.06	1138811	1633	450.65
Tb10.70.2770	10	1.14407e+06	277.69	1144065	278	0.31
Tb10.70.2710	10	1.15684e+06	357.83	1156823	378	20.17
Tb10.70.2690	10	1.1603e+06	174.67	1160297	177	2.78
Tb10.70.2670	10	1162238	71	1162240	69	2.14
Tb10.70.2660	10	1.16294e+06	168.64	1162932	174	5.84
Tb10.70.2650	10	1.16584e+06	422.77	1165812	454	32.64
Tb10.70.2640	10	1.16897e+06	176.21	1168960	182	5.79
Tb10.70.2600	10	1.17494e+06	87.39	1174937	86	8.48
Tb10.70.2570	10	1.17671e+06	194.59	1176707	194	9.41
Tb10.70.2520	10	1.18435e+06	363.77	1184353	357	8.65
Tb10.70.2490	10	1.18637e+06	325.08	1186357	337	17.08
Tb10.70.2465	10	1.19152e+06	225.3	1191522	221	4.96
Tb10.70.2450	10	1.19566e+06	204.58	1195730	133	71.58
Tb10.70.2370	10	1208502	99	1208509	92	7.5
Tb10.70.2330	10	1.21416e+06	931.39	1214167	927	4.39
Tb10.70.2320	10	1.21664e+06	320.73	1216634	325	15.88
Tb10.70.2310	10	1.21787e+06	758.43	1217816	817	58.57
Tb10.70.2300	10	1.21978e+06	459.57	1219770	474	49.57
Tb10.70.2250	10	1.22944e+06	92.43	1229448	89	3.43
Tb10.70.2220	10	1.23749e+06	170.62	1237502	181	10.38
Tb10.70.2190	10	1.24257e+06	309.42	1242599	335	26.16
Tb10.NT.51	10	1.24425e+06	NA	1244239	NA	15.97
Tb10.70.2180	10	1.24584e+06	725.29	1245827	714	11.29
Tb10.70.2170	10	1.2465e+06	74.37	1246500	75	6.07
Tb10.70.2155	10	1.24879e+06	285.37	1248786	283	8.69
Tb10.70.2150	10	1.24969e+06	143.58	1249687	144	6.65
Tb10.70.2120	10	1.25617e+06	2068.81	1256524	2422	364.88
Tb10.70.2080	10	1.26002e+06	301.88	1260027	311	9.12
Tb10.70.1850	10	1.31119e+06	4654.81	1312728	6189	1568.78
Tb10.70.1740	10	1.3327e+06	96.2	1332687	80	16.2
Tb10.70.1730	10	1.33341e+06	83.35	1333404	78	5.68
Tb10.70.1690	10	1.34805e+06	79.48	1348032	62	19.2
Tb10.NT.56	10	1.34877e+06	NA	1348769	NA	4.26
Tb10.70.1670	10	1.34949e+06	88.4	1349494	89	2.07
Tb10.70.1640	10	1.36137e+06	553.64	1361392	574	25.07
Tb10.70.1560	10	1.37423e+06	131.49	1374261	159	30.22
Tb10.70.1540	10	1.37712e+06	133.32	1377134	144	11.62
Tb10.70.1450	10	1391818	251	1391820	253	6.94
Tb10.70.1380	10	1.40312e+06	66.11	1403117	65	1.83
Tb10.70.1370	10	1.40514e+06	658.66	1405148	666	12.26
Tb10.70.1360	10	1.40613e+06	220.21	1406119	213	8.68
Tb10.70.1330	10	1.41179e+06	419.09	1411789	421	1.91
Tb10.70.1200	10	1.42698e+06	1469.41	1426810	1639	188.41
Tb10.70.1130	10	1.43966e+06	1001.92	1439740	919	242.14
Tb10.70.1100	10	1.44787e+06	570.88	1447870	571	27.21
Tb10.70.1080	10	1.46473e+06	381.71	1464725	385	36.03
Tb10.70.1000	10	1.47661e+06	108.83	1476609	109	7.83
Tb10.70.0920	10	1.49752e+06	794.97	1497498	815	107.92
Tb10.70.0870	10	1.5085e+06	702.47	1508503	704	1.53
Tb10.70.0860	10	1.51303e+06	287.58	1513030	288	8.67
Tb10.70.0820	10	1.52617e+06	1284.56	1525844	1614	337.15
Tb10.70.0800	10	1.52874e+06	584.24	1528705	617	34.17
Tb10.70.0790	10	1.52993e+06	290.25	1529932	291	0.75
Tb10.70.0770	10	1.53394e+06	319.27	1533883	378	58.73
Tb10.70.0640	10	1.56369e+06	940.03	1563709	917	50.69
Tb10.70.0625	10	1.5684e+06	782.31	1568334	853	78.82
Tb10.70.0490	10	1.60313e+06	329.31	1603131	330	0.69
Tb10.70.0465	10	1.60893e+06	107.83	1608934	107	6.16
Tb10.70.0440	10	1.61116e+06	259.04	1611160	259	3.11
Tb10.NT.62	10	1.61259e+06	NA	1612567	NA	48.88
Tb10.70.0370	10	1.63349e+06	202.17	1633494	203	9.06
Tb10.70.0360	10	1634629	76	1634629	76	3
Tb10.70.0280	10	1.64637e+06	230.26	1646367	231	4.77
Tb10.70.0200	10	1.66519e+06	1855.35	1665195	1861	6.55
Tb10.70.0090	10	1.68273e+06	290.87	1682736	294	3.57
Tb10.70.0040	10	1.69316e+06	437.33	1693162	435	2.33
Tb10.70.0010	10	1.69531e+06	434.27	1695332	452	22.13
Tb10.6k15.3930	10	1.72037e+06	566.9	1720263	455	165.15
Tb10.6k15.3900	10	1.72238e+06	82.05	1722370	73	9.05
Tb10.6k15.3850	10	1.72818e+06	433.33	1728119	371	64.06
Tb10.NT.74	10	1.72884e+06	NA	1728845	NA	7.45
Tb10.6k15.3820	10	1733867	1182	1733859	1174	8.03
Tb10.6k15.3810	10	1.73563e+06	520.77	1735633	523	26.74
Tb10.6k15.3650	10	1.76224e+06	106.6	1762241	108	1.4
Tb10.6k15.3640	10	1.76624e+06	2769.53	1767178	3708	969.06
Tb10.6k15.3600	10	1.77232e+06	1082.5	1772298	1062	46.5
Tb10.6k15.3560	10	1.77907e+06	315.69	1779068	314	1.69
Tb10.6k15.3510	10	1.78395e+06	446.64	1783937	457	11.66
Tb10.6k15.3480	10	1.79309e+06	871.54	1793005	954	84.51
Tb10.6k15.3450	10	1805561	351	1805496	416	66.62
Tb10.6k15.3410	10	1812234	79	1812234	79	0
Tb10.6k15.3400	10	1.81665e+06	355.73	1816721	288	67.73
Tb10.6k15.3350	10	1.82944e+06	124.98	1829436	131	6.47
Tb10.6k15.3340	10	1.83018e+06	125.91	1830135	175	49.92
Tb10.6k15.3300	10	1.83975e+06	140.07	1839784	104	36.07
Tb10.6k15.3250	10	1.8479e+06	982.15	1847927	956	61.35
Tb10.6k15.3160	10	1.86351e+06	181.46	1863518	178	9.33
Tb10.NT.184	10	1.86712e+06	NA	1867139	NA	16.69
Tb10.6k15.3080	10	1.88176e+06	692.16	1881767	682	27.67
Tb10.6k15.2690	10	1.94371e+06	1063.8	1943868	909	182.43
Tb10.6k15.2680	10	1.94564e+06	519.71	1945638	523	12.13
Tb10.6k15.2620	10	1.95948e+06	759.39	1959519	725	34.42
Tb10.6k15.2610	10	1.96209e+06	82.25	1962091	85	2.75
Tb10.6k15.2510	10	1.97932e+06	538.75	1979312	542	12.17
Tb10.6k15.2500	10	1.98076e+06	431.24	1980761	432	0.76
Tb10.NT.90	10	1.99871e+06	NA	1998713	NA	4.3
Tb10.6k15.2330	10	2.01521e+06	276.84	2015207	277	7.34
Tb10.6k15.2290	10	2.02192e+06	342.67	2021917	341	4.23
Tb10.6k15.2250	10	2.02751e+06	60.57	2027508	61	1.29
Tb10.6k15.2230	10	2.03001e+06	515.71	2030035	493	25.37
Tb10.6k15.2220	10	2031124	89	2031124	89	0
Tb10.6k15.2200	10	2.03372e+06	404.75	2033754	368	36.75
Tb10.6k15.2180	10	2.03586e+06	307.45	2035852	317	11.09
Tb10.6k15.2170	10	2036791	299	2036777	313	36.83
Tb10.NT.94	10	2.04713e+06	NA	2047187	NA	63.37
Tb10.6k15.2050	10	2.07151e+06	106.51	2071512	108	6.72
Tb10.NT.95	10	2.07212e+06	NA	2071990	NA	131.86
Tb10.6k15.2040	10	2.07465e+06	644.15	2074650	648	4.54
Tb10.6k15.2020	10	2.0797e+06	738.14	2079701	742	4.59
Tb10.6k15.1960	10	2.0862e+06	240.76	2086197	235	5.76
Tb10.6k15.1950	10	2091747	779	2091747	779	0
Tb10.6k15.1920	10	2.09987e+06	95.28	2099868	95	4.6
Tb10.6k15.1910	10	2.10103e+06	236.61	2101031	241	6.94
Tb10.6k15.1890	10	2.10399e+06	260.86	2104005	275	14.21
Tb10.6k15.1870	10	2.10667e+06	495.56	2106670	498	7.56
Tb10.6k15.1830	10	2.11416e+06	354.81	2114176	367	12.95
Tb10.6k15.1610	10	2.1604e+06	178.15	2160397	180	2.31
Tb10.6k15.1600	10	2.16378e+06	2330.09	2163937	2487	156.91
Tb10.6k15.1570	10	2.169e+06	2714.31	2169361	3077	362.81
Tb10.6k15.1520	10	2.17677e+06	482.91	2176786	500	17.61
Tb10.6k15.1510	10	2.18068e+06	1152.45	2180869	1344	195.49
Tb10.6k15.1500	10	2.18378e+06	1599.48	2183291	1112	567.72
Tb10.6k15.1480	10	2.18548e+06	544.76	2185531	593	48.35
Tb10.6k15.1460	10	2.18834e+06	401.34	2188348	412	10.66
Tb10.6k15.1450	10	2.18967e+06	554.35	2189688	568	13.65
Tb10.NT.100	10	2.19979e+06	NA	2199893	NA	108.58
Tb10.6k15.1350	10	2.21506e+06	938.71	2215093	972	38.14
Tb10.6k15.1300	10	2.2233e+06	847.39	2223305	850	2.72
Tb10.6k15.1270	10	2.2295e+06	226.27	2229505	227	0.73
Tb10.6k15.1220	10	2.24002e+06	523.67	2240083	583	60.21
Tb10.6k15.1160	10	2.25466e+06	604.42	2254683	632	27.58
Tb10.6k15.1000	10	2.28689e+06	149.93	2286891	154	4.07
Tb10.6k15.0970	10	2.29249e+06	663.07	2292484	660	53.1
Tb10.6k15.0960	10	2.29585e+06	1500.81	2296171	1818	320.88
Tb10.6k15.0940	10	2.3001e+06	249.95	2300106	257	9.16
Tb10.6k15.0680	10	2.34623e+06	85.52	2346235	86	4.67
Tb10.NT.111	10	2.38432e+06	NA	2384322	NA	7.28
Tb10.6k15.0510	10	2.38893e+06	256.98	2388927	253	5.41
Tb10.6k15.0500	10	2.39078e+06	85.85	2390765	73	13.3
Tb10.6k15.0480	10	2.39457e+06	548.51	2394624	606	57.84
Tb10.6k15.0460	10	2.39606e+06	332.93	2396079	349	16.07
Tb10.6k15.0430	10	2.40172e+06	477.63	2401728	482	4.38
Tb10.6k15.0410	10	2.4026e+06	84.28	2402601	83	1.85
Tb10.NT.113	10	2.4034e+06	NA	2403412	NA	9.32
Tb10.6k15.0280	10	2.42983e+06	848.18	2429956	978	130.71
Tb10.6k15.0270	10	2.43096e+06	180.62	2430956	181	4.19
Tb10.6k15.0140	10	2.45965e+06	191.49	2459658	203	21.51
Tb10.6k15.0050	10	2.47564e+06	10.27	2475644	10	0.27
Tb10.6k15.0030	10	2.47946e+06	295.38	2479459	300	5.67
Tb10.NT.118	10	2.4803e+06	NA	2480304	NA	5.28
Tb10.6k15.0020	10	2.4808e+06	277.96	2480782	296	22.31
Tb10.406.0630	10	2.49396e+06	410.33	2493968	407	3.33
Tb10.406.0600	10	2.50103e+06	538.24	2500965	601	66.53
Tb10.406.0550	10	2.51648e+06	131.41	2516491	116	17.33
Tb10.406.0520	10	2.51939e+06	642.36	2519417	611	46.36
Tb10.406.0450	10	2.52965e+06	318.75	2529643	323	8.47
Tb10.406.0440	10	2.53057e+06	303.34	2530551	323	43.83
Tb10.406.0430	10	2.53143e+06	346.52	2531407	370	26.1
Tb10.406.0410	10	2.53332e+06	264.62	2533338	250	47.91
Tb10.406.0400	10	2.53417e+06	323.89	2534173	323	1.65
Tb10.406.0380	10	2.53594e+06	361.38	2535937	369	7.8
Tb10.406.0370	10	2.5369e+06	310.83	2536891	318	13.38
Tb10.406.0360	10	2.53779e+06	326.11	2537794	323	4.05
Tb10.406.0350	10	2.53867e+06	353.87	2538650	375	21.25
Tb10.406.0340	10	2.53958e+06	347.27	2539558	370	24.14
Tb10.406.0330	10	2540461	375	2540461	375	0
Tb10.406.0320	10	2.54137e+06	125.49	2541369	126	0.54
Tb10.406.0290	10	2.54212e+06	810.21	2542104	830	43.74
Tb10.406.0190	10	2558195	255	2558195	255	0
Tb10.406.0110	10	2.5752e+06	521.68	2575184	542	21.08
Tb10.406.0060	10	2.58492e+06	77.47	2584921	73	4.6
Tb10.406.0050	10	2.58616e+06	270.77	2586163	271	2.38
Tb10.26.1080	10	2.61062e+06	382.34	2610614	385	12.16
Tb10.26.1070	10	2.61359e+06	427.92	2613569	448	95.92
Tb10.26.1000	10	2.62763e+06	115.3	2627634	115	1.8
Tb10.26.0880	10	2.6579e+06	1134.21	2657857	1178	66.62
Tb10.26.0800	10	2.67258e+06	931.66	2672554	960	29.5
Tb10.26.0790	10	2.67508e+06	299.4	2675072	306	11.89
Tb10.26.0750	10	2.68243e+06	94.72	2682474	53	43.63
Tb10.26.0680	10	2.69149e+06	263.68	2691506	276	18.41
Tb10.26.0640	10	2.69599e+06	152.94	2695991	152	3.91
Tb10.26.0560	10	2.70843e+06	107.45	2708420	102	7.45
Tb10.26.0550	10	2.71026e+06	70.92	2710264	71	0.08
Tb10.26.0390	10	2.74174e+06	245.23	2741737	244	13.18
Tb10.26.0385	10	2.74256e+06	185.27	2742568	190	4.73
Tb10.26.0370	10	2.74355e+06	156.05	2743550	158	3.22
Tb10.26.0200	10	2.79141e+06	1325.35	2791574	1489	163.65
Tb10.26.0140	10	2.80777e+06	5465.96	2808769	6465	999.56
Tb10.26.0100	10	2.8086e+06	597.68	2808769	768	171.32
Tb10.389.1785	10	2.84929e+06	607.81	2849294	607	1.5
Tb10.389.1710	10	2.86157e+06	200.63	2861561	195	5.63
Tb10.389.1530	10	2.90146e+06	242.04	2901458	239	10.88
Tb10.389.1500	10	2.90588e+06	178.9	2905725	24	154.95
Tb10.389.1480	10	2.91069e+06	441.76	2910716	472	31.51
Tb10.389.1410	10	2.92071e+06	212.9	2920765	159	63.27
Tb10.389.1320	10	2.9374e+06	199.79	2937408	189	11.68
Tb10.389.1260	10	2.94463e+06	352.47	2944634	352	6.59
Tb10.389.1250	10	2.94581e+06	259.8	2945810	261	1.75
Tb10.389.1180	10	2.95742e+06	2022.78	2957262	2183	178.72
Tb10.389.1140	10	2.97038e+06	219.47	2970379	220	1.34
Tb10.389.0910	10	3.00877e+06	85.27	3008778	81	4.45
Tb10.389.0890	10	3.01109e+06	930.05	3011083	936	98.85
Tb10.389.0880	10	3.01354e+06	562.52	3013535	571	8.48
Tb10.389.0770	10	3.03023e+06	2267.18	3029896	2602	334.82
Tb10.389.0690	10	3.0477e+06	1046.15	3047637	1113	176.51
Tb10.389.0680	10	3049964	330	3049881	413	84.28
Tb10.389.0630	10	3.06014e+06	661.48	3060079	722	60.52
Tb10.389.0590	10	3.07121e+06	414.97	3071194	428	13.28
Tb10.389.0550	10	3.07853e+06	215.18	3078518	225	9.97
Tb10.389.0530	10	3.08115e+06	52.6	3081144	54	1.67
Tb10.389.0510	10	3.08506e+06	199.38	3085049	207	10.72
Tb10.389.0490	10	3.08764e+06	1586.11	3087404	1823	237.89
Tb10.389.0350	10	3.11949e+06	453.24	3119452	490	45.36
Tb10.389.0320	10	3.12479e+06	142.22	3124842	90	58.15
Tb10.389.0070	10	3.19046e+06	1244.54	3190439	1265	27.6
Tb10.05.0150	10	3.20246e+06	3720.41	3201053	5128	1409
Tb10.05.0170	10	3.21064e+06	2435.64	3210431	2643	254.64
Tb10.05.0200	10	3.21959e+06	722.7	3219536	781	58.39
Tb10.05.0220	10	3.2237e+06	480.04	3223696	482	2.31
Tb10.NT.144	10	3.22734e+06	NA	3227346	NA	12.79
Tb10.NT.145	10	3.22808e+06	NA	3228072	NA	19.05
Tb10.NT.146	10	3.23128e+06	NA	3231276	NA	4.92
Tb10.05.0260	10	3.23203e+06	1059.93	3232123	970	92.07
Tb10.61.2750	10	3.24744e+06	202.74	3247423	215	12.26
Tb10.05.0070	10	3256329	446	3256329	446	0
Tb10.05.0080	10	3.25848e+06	452.78	3258477	451	2.59
Tb10.61.3210	10	3.27838e+06	142.06	3278387	132	10.12
Tb10.61.3200	10	3.27999e+06	328.01	3279898	416	88.27
Tb10.61.3160	10	3.28805e+06	28.29	3288076	2	26.29
Tb10.61.3155	10	3.28902e+06	191.79	3289014	200	8.45
Tb10.61.3130	10	3.29494e+06	1453.4	3294914	1483	29.6
Tb10.61.3120	10	3.29871e+06	2523.78	3298635	2603	83.93
Tb10.61.3100	10	3.30484e+06	686.18	3304787	744	57.82
Tb10.61.3070	10	3.30905e+06	287.57	3309059	283	9
Tb10.61.3000	10	3.3226e+06	475.07	3322603	473	10.41
Tb10.61.2990	10	3.32382e+06	166.59	3323813	172	9.77
Tb10.61.2970	10	3.32549e+06	174.58	3325480	182	7.75
Tb10.61.2900	10	3.3331e+06	346.65	3333099	347	1
Tb10.NT.152	10	3.33652e+06	NA	3336520	NA	4.16
Tb10.61.2870	10	3.3423e+06	511.32	3342314	502	12.41
Tb10.61.2850	10	3.34606e+06	39.48	3346073	23	16.48
Tb10.61.2840	10	3.34763e+06	126.78	3347629	132	5.44
Tb10.61.2745	10	3.35377e+06	231.38	3353747	254	22.63
Tb10.61.2747	10	3.35651e+06	273.04	3356489	298	25.44
Tb10.61.2670	10	3.36488e+06	1026.38	3364870	1041	14.62
Tb10.61.2640	10	3.3706e+06	629.1	3370603	628	8.63
Tb10.61.2600	10	3.37778e+06	132.45	3377769	141	10.51
Tb10.61.2540	10	3.38782e+06	279.57	3387802	293	13.57
Tb10.61.2400	10	3.42254e+06	289.87	3422524	310	42.57
Tb10.61.2220	10	3.46961e+06	1545.52	3469521	1636	90.88
Tb10.61.2210	10	3.47268e+06	1344.81	3472654	1372	35.85
Tb10.61.2200	10	3.47528e+06	487.29	3475274	495	10.14
Tb10.61.2180	10	3.4812e+06	200.39	3481200	196	12.83
Tb10.61.2130	10	3.48755e+06	5961.17	3485697	7814	2564.48
Tb10.61.2110	10	3.49664e+06	168.26	3496755	57	111.26
Tb10.61.2100	10	3.49909e+06	98.59	3499088	99	0.68
Tb10.61.2090	10	3.50159e+06	87.27	3501588	87	0.87
Tb10.61.2070	10	3.50359e+06	98.85	3503583	103	6.75
Tb10.61.2020	10	3512885	228	3512886	227	9.19
Tb10.61.2010	10	3.51369e+06	76.13	3513696	75	1.13
Tb10.61.1990	10	3.51611e+06	402.65	3516121	391	13.88
Tb10.61.1970	10	3.51894e+06	296.51	3518938	299	12.43
Tb10.61.1960	10	3.52047e+06	62.78	3520460	68	5.53
Tb10.61.1920	10	3.52666e+06	329.02	3526636	352	26.95
Tb10.61.1910	10	3.52805e+06	283.64	3528036	297	13.45
Tb10.61.1870	10	3.53444e+06	458.69	3534429	469	18.96
Tb10.61.1840	10	3.53947e+06	286.91	3539460	297	10.09
Tb10.61.1830	10	3.54063e+06	261.49	3540781	114	147.49
Tb10.61.1820	10	3.54198e+06	296.88	3541979	296	18.9
Tb10.61.1810	10	3.54353e+06	126.46	3543541	114	12.46
Tb10.NT.162	10	3.54481e+06	NA	3544859	NA	59.13
Tb10.61.1690	10	3.57975e+06	1363.32	3579047	664	699.35
Tb10.61.1560	10	3.59444e+06	575.5	3594419	554	21.5
Tb10.61.1530	10	3.59827e+06	212.92	3598251	195	18.7
Tb10.61.1410	10	3619044	352	3619051	359	7.39
Tb10.61.1390	10	3.62086e+06	92.64	3620867	101	9.24
Tb10.61.1370	10	3.62344e+06	254.54	3623445	257	3.32
Tb10.61.1330	10	3.63265e+06	699.56	3632649	703	5.69
Tb10.61.1290	10	3.63929e+06	411.54	3639310	427	15.46
Tb10.61.1280	10	3.64091e+06	476.61	3640916	478	1.39
Tb10.61.1090	10	3.69001e+06	3147.25	3690350	3483	406.28
Tb10.61.0980	10	3.71676e+06	1236.44	3716806	1286	82.31
Tb10.61.0760	10	3.75408e+06	418.46	3754079	421	16.46
Tb10.NT.190	10	3.813e+06	NA	3813057	NA	62
Tb10.61.0560	10	3.82372e+06	643.22	3823755	674	31.11
Tb10.61.0540	10	3.82606e+06	1026.48	3826243	1209	183.92
Tb10.61.0510	10	3.83212e+06	536.1	3832154	569	33.1
Tb10.61.0500	10	3.83366e+06	104.53	3833651	96	8.53
Tb10.61.0370	10	3.8553e+06	1030.46	3855403	1130	100.82
Tb10.61.0200	10	3.88482e+06	494.35	3884833	507	19.19
Tb10.61.0180	10	3.88937e+06	152.79	3889367	147	6.38
Tb10.NT.178	10	3.89123e+06	NA	3891194	NA	31.06
Tb10.61.0130	10	3.89719e+06	149.55	3897190	149	2.36
Tb11.NT.2	11	36333.7	NA	36332	NA	24.35
Tb11.NT.3	11	38426.9	NA	38358	NA	80.83
Tb11.03.0940	11	42415.2	708.79	42388	736	33.21
Tb11.03.0920	11	48390.1	132.91	48390	133	0.09
Tb11.03.0790	11	79901.2	475.84	79878	499	23.47
Tb11.03.0700	11	97786.1	152.86	97793	146	7.95
Tb11.03.0620	11	114921	4035.49	114212	4744	1173.45
Tb11.03.0580	11	122477	4712.92	121171	6019	1728.4
Tb11.03.0550	11	131165	2758.85	130536	3388	757.19
Tb11.03.0530	11	138376	1739.62	139882	234	1506.45
Tb11.03.0475	11	146681	280.72	146679	283	6.35
Tb11.03.0470	11	147713	536.09	147402	847	315.05
Tb11.NT.10	11	162736	NA	162723	NA	16.45
Tb11.50.0006	11	163547	331.95	163545	334	7.74
Tb11.50.0005	11	165628	81.81	165625	85	5.38
Tb11.50.0002	11	170720	318.1	170930	108	220.59
Tb11.50.0007	11	172527	808.58	172499	837	28.42
Tb11.50.0001	11	173777	368.67	173767	379	12.76
Tb11.NT.12	11	183184	NA	183192	NA	7.65
Tb11.03.0410	11	185145	95.16	185149	99	3.86
Tb11.03.0390	11	192585	2656.93	192684	2756	99.11
Tb11.03.0335	11	204674	202.67	204682	211	19.53
Tb11.03.0310	11	213602	1899.87	214058	2356	461.17
Tb11.03.0290	11	219046	201.14	219052	207	6.29
Tb11.03.0280	11	222390	245.9	222479	335	89.1
Tb11.03.0250	11	225378	332.46	225241	195	140.07
Tb11.03.0200	11	238413	104	238413	104	0
Tb11.03.0190	11	241782	928.67	241790	937	8.33
Tb11.03.0115	11	258662	228.94	258662	229	2.18
Tb11.03.0110	11	260241	304.09	260243	306	8
Tb11.03.0090	11	262790	1101.09	262822	1133	67.32
Tb11.03.0020	11	278950	135.08	278955	140	9
Tb11.47.0030	11	342470	222.73	342437	190	32.73
Tb11.47.0022	11	364434	330.98	364443	340	17.42
Tb11.NT.17	11	370958	NA	370950	NA	42.71
Tb11.47.0019	11	374245	210.37	374311	276	74.37
Tb11.NT.18	11	377839	NA	377840	NA	1.2
Tb11.47.0016	11	378894	487.33	378895	488	9.88
Tb11.47.0012	11	390819	422.13	390842	445	24.35
Tb11.47.0007	11	414022	1843.7	414387	2209	366.2
Tb11.47.0005	11	418659	173.75	418660	175	1.25
Tb11.47.0004	11	423080	863.82	423444	1228	395.27
Tb11.55.0026	11	461901	925.97	462030	797	130.1
Tb11.55.0024	11	466597	1082.21	466584	1095	20.56
Tb11.55.0017	11	481574	132.43	481656	50	82.43
Tb11.55.0030	11	487471	429.73	487472	429	1.82
Tb11.55.0011	11	496822	195.42	496792	225	29.76
Tb11.55.0009	11	500356	258.51	500307	308	50.03
Tb11.55.0006	11	505812	527.38	505921	418	192.69
Tb11.55.0001	11	516821	173.58	516829	166	8.11
Tb11.39.0008	11	517382	270.19	517373	279	10.33
Tb11.39.0004	11	526869	996.84	526875	991	28.78
Tb11.42.0007	11	532423	180.1	532443	160	22.36
Tb11.42.0003	11	535587	362.32	535589	360	11.04
Tb11.42.0002	11	537674	402.22	537680	396	7.56
Tb11.NT.25	11	539189	NA	539186	NA	3.44
Tb11.46.0010	11	553777	99.46	553780	102	2.54
Tb11.46.0009	11	557654	2125.2	557699	2170	79.12
Tb11.46.0008	11	560670	498.36	560674	502	11.56
Tb11.46.0002	11	572128	72.35	572128	72	2.9
Tb11.46.0001	11	573388	99.69	573383	95	5.45
Tb11.18.0018	11	575722	164.61	575722	165	1.7
Tb11.18.0012	11	591126	558	590841	273	285
Tb11.NT.28	11	614719	NA	615011	NA	306.09
Tb11.NT.29	11	617246	NA	617249	NA	60.21
Tb11.18.0001	11	635820	345.45	635853	378	32.55
Tb11.22.0012	11	638550	1161.14	638554	1165	4.71
Tb11.22.0002	11	667693	63.21	667692	62	3.64
Tb11.22.0001	11	679843	890.24	679839	894	10.65
Tb11.02.0070	11	704264	1283.84	703639	1909	625.45
Tb11.02.0100	11	715390	521.47	715328	583	61.53
Tb11.02.0170	11	733275	523.19	733247	551	28.94
Tb11.02.0180	11	736022	263.93	736015	271	12.52
Tb11.02.0210	11	745495	823.98	745489	830	12.95
Tb11.02.0250	11	756532	602.51	756332	803	229.74
Tb11.02.0260	11	759814	324.37	759787	351	26.78
Tb11.02.0290	11	768654	2056.8	767777	2934	896.32
Tb11.02.0351	11	788601	105.84	788592	115	9.37
Tb11.02.0356	11	798617	279.03	798515	381	102.21
Tb11.02.0357	11	801629	1984.8	800426	3188	1238.69
Tb11.02.0430	11	831194	910.13	831166	938	27.87
Tb11.02.0445	11	835159	813.93	835137	836	23.09
Tb11.02.0500	11	847094	212.74	847091	216	3.96
Tb11.02.0530	11	852492	1279.65	852436	1336	57.33
Tb11.02.0560	11	858092	403.45	858054	441	37.55
Tb11.02.0580	11	861543	763.29	861527	779	15.84
Tb11.02.0590	11	863147	207.05	863143	211	4.45
Tb11.02.0640	11	873734	1092.47	873474	1352	261.42
Tb11.02.0670	11	879223	745.52	879237	732	42.19
Tb11.02.0740	11	904749	83	904749	83	2.46
Tb11.02.0750	11	906800	195.44	906842	237	41.56
Tb11.NT.39	11	922264	NA	922271	NA	16.18
Tb11.02.0780	11	931116	1322.39	931192	1398	89.94
Tb11.02.0810	11	947997	3312.25	947713	3028	585.07
Tb11.02.0815	11	950599	1192.51	949850	444	778.63
Tb11.02.0820	11	953189	134.69	953190	136	2.94
Tb11.02.0870	11	972675	646.93	972677	649	2.07
Tb11.02.1085	11	1.04289e+06	102.25	1042881	92	15.72
Tb11.02.1090	11	1.04391e+06	46.51	1043906	47	2.62
Tb11.02.1100	11	1.04646e+06	1002.55	1046467	1008	8.79
Tb11.NT.46	11	1.04984e+06	NA	1049834	NA	3.4
Tb11.02.1120	11	1.05922e+06	2406.48	1060026	3215	813.06
Tb11.02.1150	11	1.06341e+06	147.89	1063422	163	19
Tb11.NT.47	11	1.06981e+06	NA	1069879	NA	77.54
Tb11.02.1200	11	1.07699e+06	2477.56	1076953	2437	504.38
Tb11.02.1240	11	1.08928e+06	1740.1	1089380	1836	197.14
Tb11.02.1290	11	1.09804e+06	215.5	1098036	214	1.5
Tb11.02.1440	11	1.13518e+06	253.67	1135173	251	4.53
Tb11.NT.51	11	1.14405e+06	NA	1144056	NA	40.59
Tb11.02.1480	11	1.14661e+06	721.85	1146614	723	2.64
Tb11.02.1600	11	1.18307e+06	169.63	1183072	172	8.75
Tb11.02.1670	11	1.20038e+06	643.93	1200356	671	31.64
Tb11.02.1830	11	1.22838e+06	459.46	1228361	474	23.45
Tb11.02.1840	11	1.22951e+06	175.76	1229518	172	12.87
Tb11.02.1920	11	1241589	57	1241589	57	0
Tb11.02.1980	11	1.25475e+06	1604.56	1254494	1856	251.44
Tb11.02.2030	11	1.26836e+06	282.26	1268365	290	17
Tb11.02.2040	11	1.26922e+06	200.62	1269219	203	11.04
Tb11.02.2060	11	1.275e+06	279.21	1274999	278	1.36
Tb11.02.2130	11	1.29613e+06	315.86	1296146	327	11.14
Tb11.02.2210	11	1.30803e+06	3659.46	1307930	3557	1000.46
Tb11.02.2310	11	1.33366e+06	183.67	1333657	183	2.63
Tb11.02.2430	11	1.36333e+06	75.43	1363313	63	12.7
Tb11.NT.62	11	1.36809e+06	NA	1368092	NA	0.84
Tb11.02.2490	11	1.37406e+06	353.78	1374055	353	1.91
Tb11.02.2500	11	1.3758e+06	297.32	1375851	350	60.26
Tb11.02.2510	11	1.37825e+06	489.68	1378437	676	186.32
Tb11.02.2520	11	1.38053e+06	693.11	1380536	697	3.89
Tb11.02.2680	11	1.41457e+06	654.94	1414569	651	5.94
Tb11.02.2700	11	1.42015e+06	927.93	1420233	1011	84.8
Tb11.02.2800	11	1445612	209	1445612	209	0
Tb11.02.2840	11	1.454e+06	227.47	1453998	222	5.47
Tb11.02.2890	11	1468152	386	1468145	379	28.92
Tb11.02.2950	11	1.48442e+06	493.29	1484433	507	15.04
Tb11.02.2960	11	1.48608e+06	539.42	1486255	712	177.31
Tb11.02.3065	11	1.51109e+06	605.74	1511247	758	153.88
Tb11.02.3120	11	1.5257e+06	1341.47	1525915	1554	213.39
Tb11.02.3130	11	1.5288e+06	950.97	1528903	1056	118.34
Tb11.02.3200	11	1.54281e+06	474.03	1542746	413	61.03
Tb11.02.3210	11	1.54438e+06	537.69	1544406	562	36.35
Tb11.02.3240	11	1.54741e+06	710.82	1547513	813	103.71
Tb11.02.3360	11	1.57503e+06	512.9	1575035	514	7.48
Tb11.02.3430	11	1592189	570	1592189	570	0
Tb11.02.3560	11	1.6272e+06	346.44	1627214	358	11.56
Tb11.02.3590	11	1.63044e+06	206.94	1630441	203	6.5
Tb11.02.3595	11	1.63173e+06	721.95	1631516	503	218.95
Tb11.02.3610	11	1.63521e+06	1033.98	1635232	1059	34.57
Tb11.NT.72	11	1.66649e+06	NA	1666729	NA	243.73
Tb11.02.3760	11	1.66676e+06	412.79	1666764	407	13.13
Tb11.02.3770	11	1.66767e+06	426.52	1667665	435	8.97
Tb11.02.3810	11	1.6757e+06	45.5	1675690	54	10.5
Tb11.02.3860	11	1.68081e+06	785.15	1680803	791	5.85
Tb11.02.3990	11	1.70485e+06	1463.48	1704827	1490	29
Tb11.02.4000	11	1.70739e+06	145.47	1707400	140	7.76
Tb11.02.4020	11	1.70812e+06	377.76	1708107	389	11.88
Tb11.02.4050	11	1.71814e+06	110.17	1718142	110	1.81
Tb11.02.4070	11	1.71971e+06	111.65	1719709	110	1.65
Tb11.02.4080	11	1.72072e+06	1214.67	1720423	1507	301.67
Tb11.02.4090	11	1.72387e+06	1130.8	1723771	1233	103.27
Tb11.02.4100	11	1.728e+06	1721.47	1728338	1382	380.4
Tb11.02.4120	11	1.73578e+06	512.35	1735755	539	26.76
Tb11.02.4150	11	1.74315e+06	935.39	1743129	958	22.61
Tb11.02.4160	11	1.74703e+06	36.85	1747034	37	3.35
Tb11.02.4170	11	1.74799e+06	86.93	1747991	90	3.57
Tb11.02.4190	11	1.75248e+06	60.06	1752483	60	0.06
Tb11.02.4210	11	1.76074e+06	130.56	1760731	135	4.44
Tb11.02.4220	11	1.76491e+06	414.65	1764908	420	27.05
Tb11.02.4270	11	1.77798e+06	459.71	1777940	500	40.29
Tb11.02.4280	11	1.78318e+06	424.57	1783229	371	53.57
Tb11.02.4300	11	1.79399e+06	2856.15	1793724	3123	275.53
Tb11.02.4310	11	1.79891e+06	534.31	1798889	560	29.69
Tb11.02.4340	11	1.80819e+06	70.47	1808192	72	2.6
Tb11.02.4350	11	1.80924e+06	235.09	1809237	236	5.01
Tb11.02.4360	11	1.81024e+06	97.51	1810238	97	1.34
Tb11.02.4370	11	1.81104e+06	268.13	1811044	267	1.13
Tb11.02.4380	11	1.81203e+06	657.07	1812025	662	7.64
Tb11.02.4400	11	1.81672e+06	635.39	1816714	641	15.61
Tb11.NT.84	11	1.82224e+06	NA	1822238	NA	1.2
Tb11.02.4430	11	1.82554e+06	78.75	1825538	79	0.25
Tb11.02.4440	11	1.82809e+06	884.61	1828089	886	16.7
Tb11.02.4450	11	1.83577e+06	4609.31	1836192	4185	1450.6
Tb11.02.4470	11	1.84374e+06	116.12	1843732	120	3.88
Tb11.02.4480	11	1.84536e+06	827.88	1845356	827	0.88
Tb11.02.4485	11	1.84814e+06	619.58	1848137	622	3.33
Tb11.02.4535	11	1.86748e+06	225.7	1867424	279	73.3
Tb11.02.4540	11	1.86827e+06	96.67	1868274	97	0.33
Tb11.02.4600	11	1.88653e+06	134.93	1886536	124	10.93
Tb11.02.4610	11	1.88907e+06	61.04	1889078	57	6.83
Tb11.02.4650	11	1.89971e+06	174.19	1899709	180	5.81
Tb11.02.4700	11	1.90943e+06	2141.19	1908785	2788	665.19
Tb11.02.4810	11	1.93917e+06	505.25	1939100	571	98.88
Tb11.NT.87	11	1.95234e+06	NA	1952322	NA	16.19
Tb11.02.4870	11	1.95291e+06	404.67	1952811	499	94.33
Tb11.02.4880	11	1.95439e+06	125.14	1954414	102	23.14
Tb11.02.4890	11	1.95592e+06	213.35	1955909	225	12.65
Tb11.02.4910	11	1.95875e+06	532.74	1958700	587	58.52
Tb11.02.4940	11	1.96548e+06	29.4	1965477	32	2.6
Tb11.02.5000	11	1.97763e+06	156.37	1977634	156	1.32
Tb11.02.5010	11	1979629	639	1979767	501	138
Tb11.02.5020	11	1981644	391	1981659	376	17.08
Tb11.02.5070	11	1.99712e+06	134.55	1997128	126	25.45
Tb11.02.5105	11	2.00701e+06	288.27	2007011	285	3.27
Tb11.NT.93	11	2.02345e+06	NA	2023454	NA	3.73
Tb11.02.5160	11	2.02816e+06	1141.61	2028247	1224	84.94
Tb11.02.5165	11	2.02882e+06	187.7	2028814	184	3.7
Tb11.02.5220	11	2.04322e+06	744.2	2043219	742	2.2
Tb11.02.5250	11	2.04849e+06	779.5	2048656	949	186.85
Tb11.02.5260	11	2.05025e+06	515.72	2050234	496	20.28
Tb11.02.5340	11	2.06946e+06	192.75	2069468	196	4.58
Tb11.02.5400	11	2.08426e+06	671.83	2084261	673	1.9
Tb11.NT.94	11	2.0846e+06	NA	2084636	NA	32.6
Tb11.02.5450	11	2.09334e+06	258.11	2093342	258	4.4
Tb11.02.5460	11	2.0958e+06	163.88	2095809	152	11.88
Tb11.02.5490	11	2.10026e+06	290.83	2100257	292	1.63
Tb11.02.5550	11	2.11319e+06	1240.12	2113156	1276	35.88
Tb11.02.5570	11	2.12109e+06	610.07	2121032	673	63
Tb11.02.5590	11	2.12772e+06	1120.04	2127706	1134	16.54
Tb11.02.5660	11	2.1452e+06	563.62	2145196	567	3.57
Tb11.02.5670	11	2.1473e+06	316.55	2147297	320	4.25
Tb11.02.5680	11	2.14868e+06	1001.89	2148574	1104	115.68
Tb11.02.5750	11	2.17323e+06	239.48	2173179	295	56.13
Tb11.02.5770	11	2.17676e+06	409.11	2177069	99	310.81
Tb11.02.5790	11	2.18005e+06	105.53	2180041	113	13.47
Tb11.01.0540	11	2.1956e+06	309.35	2195596	308	3.59
Tb11.NT.99	11	2.20126e+06	NA	2201260	NA	3.28
Tb11.01.0500	11	2.20203e+06	61.25	2202035	67	6.35
Tb11.01.0480	11	2.20639e+06	460.59	2206401	474	13.41
Tb11.01.0415	11	2.21831e+06	731.59	2218342	759	30
Tb11.NT.100	11	2.23876e+06	NA	2238738	NA	22.81
Tb11.NT.101	11	2.24513e+06	NA	2245136	NA	4.73
Tb11.01.0355	11	2.24824e+06	265.03	2248229	256	14.03
Tb11.01.0260	11	2272125	353	2272125	353	0
Tb11.01.0200	11	2.28681e+06	475.86	2286991	659	183.14
Tb11.01.0140	11	2.30071e+06	661.48	2300704	654	16.15
Tb11.01.0135	11	2.30195e+06	466.86	2301962	476	10.29
Tb11.01.0060	11	2336292	315	2336292	315	0
Tb11.NT.104	11	2.36816e+06	NA	2368187	NA	33.5
Tb11.01.0590	11	2.38435e+06	82.29	2384354	84	2.14
Tb11.01.0640	11	2.39315e+06	406.59	2393165	417	22.59
Tb11.01.0690	11	2.40833e+06	1268.35	2408373	1316	47.65
Tb11.01.0720	11	2.41588e+06	1326.89	2415919	1368	46.79
Tb11.01.0780	11	2.42606e+06	416.92	2426216	577	178.35
Tb11.01.0790	11	2.42799e+06	345.18	2427991	343	3.35
Tb11.01.0810	11	2.43158e+06	440.55	2431592	455	14.45
Tb11.01.0880	11	2.4512e+06	1014.71	2451224	1036	33.21
Tb11.01.0920	11	2.46445e+06	1286.81	2464621	1456	169.19
Tb11.01.1090	11	2.50821e+06	199.38	2508223	210	10.62
Tb11.01.1190	11	2.52699e+06	510.47	2526987	515	4.53
Tb11.NT.110	11	2.52849e+06	NA	2528492	NA	2.65
Tb11.01.1210	11	2530886	385	2530886	385	0
Tb11.01.1215	11	2.53314e+06	243.43	2533150	230	22.05
Tb11.01.1280	11	2.54281e+06	140.95	2542850	99	43.75
Tb11.01.1290	11	2.54605e+06	1028.1	2546023	1052	25.92
Tb11.01.1310	11	2.55064e+06	430.92	2550638	432	31.33
Tb11.01.1350	11	2.55648e+06	457.45	2556375	564	111.1
Tb11.01.1370	11	2.56016e+06	97.85	2560186	68	30.6
Tb11.01.1400	11	2.5664e+06	249.61	2566382	263	14
Tb11.01.1440	11	2.57332e+06	440.12	2573279	481	40.88
Tb11.01.1465	11	2.5786e+06	89.63	2578597	90	0.54
Tb11.01.1470	11	2.57922e+06	85.24	2579223	83	4.42
Tb11.01.1475	11	2.58015e+06	261.75	2580121	294	32.51
Tb11.01.1480	11	2.58086e+06	175.28	2580882	157	21.08
Tb11.01.1530	11	2.58709e+06	2076.85	2586773	2396	329.65
Tb11.01.1550	11	2.59349e+06	204.8	2593497	200	4.8
Tb11.01.1570	11	2.5957e+06	73.26	2595707	66	7.26
Tb11.01.1625	11	2.60933e+06	331.18	2609386	383	52.67
Tb11.01.1690	11	2.62595e+06	391.1	2625966	403	12
Tb11.01.1730	11	2631797	344	2631797	344	0
Tb11.01.1740	11	2.63658e+06	1449.19	2636632	1505	60
Tb11.NT.118	11	2.64442e+06	NA	2644451	NA	28.54
Tb11.01.1790	11	2.64498e+06	92.9	2644981	92	9.26
Tb11.01.1810	11	2.64686e+06	308.59	2646867	313	5.89
Tb11.01.1820	11	2.64834e+06	496.55	2648380	537	43.17
Tb11.01.1830	11	2.64975e+06	506.79	2649743	499	7.79
Tb11.01.1840	11	2.65154e+06	233.93	2651540	238	4.07
Tb11.01.1850	11	2.65358e+06	465.37	2653577	461	4.37
Tb11.01.1900	11	2.66227e+06	440.72	2662280	452	15.44
Tb11.01.1920	11	2.66736e+06	148.72	2667375	164	15.56
Tb11.01.1930	11	2.66865e+06	190.65	2668649	194	3.7
Tb11.01.1950	11	2674787	90	2674787	90	0
Tb11.01.1990	11	2.68328e+06	507.77	2683285	514	6.23
Tb11.01.2110	11	2.70595e+06	254.58	2705976	276	25.53
Tb11.01.2150	11	2.71798e+06	787.55	2717984	793	5.45
Tb11.01.2330	11	2.76182e+06	1394.24	2762281	1851	456.76
Tb11.01.2390	11	2.77616e+06	301.26	2775875	21	280.26
Tb11.01.2500	11	2818812	537	2818812	537	0
Tb11.01.2530	11	2.82519e+06	1030.13	2825229	1067	36.88
Tb11.01.2540	11	2.82772e+06	440.52	2827749	472	31.48
Tb11.01.2550	11	2.82906e+06	245.21	2829007	193	52.21
Tb11.01.2590	11	2.83926e+06	826.55	2839254	823	9.41
Tb11.01.2680	11	2.85456e+06	197.61	2854559	199	4.37
Tb11.01.2790	11	2.88561e+06	856.5	2885633	880	24.32
Tb11.01.2800	11	2.88752e+06	610.35	2887597	690	79.65
Tb11.NT.125	11	2.90895e+06	NA	2908952	NA	3.52
Tb11.NT.126	11	2.92318e+06	NA	2923177	NA	1.19
Tb11.01.3000	11	2.9381e+06	512.54	2938119	527	14.46
Tb11.01.3020	11	2.95272e+06	111.94	2952730	124	13.73
Tb11.01.3040	11	2.9554e+06	384.06	2955398	378	7.69
Tb11.01.3110	11	2.97326e+06	149.21	2973261	152	4.29
Tb11.01.3170	11	2.97948e+06	160.84	2979476	155	7.19
Tb11.01.3180	11	2.9808e+06	177.73	2980803	177	9.44
Tb11.NT.133	11	3.00716e+06	NA	3007166	NA	9.47
Tb11.01.3290	11	3.0145e+06	724.02	3014565	789	68.78
Tb11.NT.135	11	3.01639e+06	NA	3016361	NA	41.61
Tb11.NT.136	11	3.01742e+06	NA	3017423	NA	7.74
Tb11.01.3370	11	3.0304e+06	645.26	3030415	663	21.17
Tb11.01.3380	11	3.03346e+06	124.25	3033469	129	4.85
Tb11.01.3420	11	3.04658e+06	627.21	3046581	633	13.37
Tb11.01.3490	11	3.0572e+06	628.63	3057206	639	10.37
Tb11.01.3550	11	3.07168e+06	1667.11	3071828	1820	160.41
Tb11.01.3560	11	3.07431e+06	834.65	3074433	953	123.23
Tb11.NT.138	11	3.08178e+06	NA	3081777	NA	11.67
Tb11.01.3650	11	3.09787e+06	253.93	3097866	252	3.07
Tb11.01.3675	11	3.10571e+06	144.98	3105706	143	8.03
Tb11.01.3676	11	3.10641e+06	94.29	3106403	83	11.29
Tb11.01.3745	11	3.12553e+06	432.92	3125525	432	0.92
Tb11.01.3760	11	3.12962e+06	278.75	3129683	344	68.08
Tb11.01.3805	11	3.14969e+06	512.15	3149704	531	23.33
Tb11.01.3860	11	3.15843e+06	168.28	3158416	159	9.28
Tb11.01.3915	11	3.16701e+06	1084.22	3167164	1234	159.72
Tb11.01.4030	11	3.1999e+06	1492.44	3199962	1550	59.82
Tb11.01.4040	11	3.20298e+06	454.57	3202986	456	5.14
Tb11.01.4050	11	3.20513e+06	275.11	3205125	274	2.78
Tb11.01.4060	11	3.2087e+06	977.07	3208723	1001	36.07
[truncated: 138 more rows]
