# Supplementary material for: The Transcriptome of the Human Pathogen Trypanosoma brucei at Single-Nucleotide Resolution
Source: PLoS Pathog. 2010 Sep 9;6(9):e1001090. doi: 10.1371/journal.ppat.1001090 (PMC2936537; doi:10.1371/journal.ppat.1001090)
Supplement: Table S14 — Putative Pol II transcription units in GeneDB v_4. (0.04 MB XLS) [file ppat.1001090.s030.xls]

## Sheet: Sheet1
Table S14. Putative Pol II transcription units in GeneDB v_4.
Chromosome	First annotated ORF in unit	Last annotated ORF in unit	Strand	Type
Tb927_01_v4	Tb927.1.890	Tb927.1.530	-	Divergent
Tb927_01_v4	Tb927.1.990	Tb927.1.2000	+	Divergent
Tb927_01_v4	Tb927.1.2040	Tb927.1.2040	-	Divergent
Tb927_01_v4	Tb927.1.2100	Tb927.1.2770	+	Divergent
Tb927_01_v4	Tb927.1.2880	Tb927.1.2820	-	Divergent
Tb927_01_v4	Tb927.1.2950	Tb927.1.3320	+	Divergent
Tb927_01_v4	Tb927.1.3560	Tb927.1.3390	-	Divergent
Tb927_01_v4	Tb927.1.3670	Tb927.1.3670	+	Divergent
Tb927_01_v4	Tb927.1.3800	Tb927.1.4910	+	next to rRNA
Tb927_01_v4	Tb927.1.4930	Tb927.1.4930	-	Divergent
Tb927_01_v4	Tb927.1.4960	Tb927.1.5200	+	Divergent
Tb927_02_v4	Tb927.2.1600	Tb927.2.1560	-	Divergent
Tb927_02_v4	Tb927.2.1680	Tb927.2.1920	+	Divergent
Tb927_02_v4	Tb927.2.2590	Tb927.2.2020	-	Divergent
Tb927_02_v4	Tb927.2.2650	Tb927.2.3330	+	Divergent
Tb927_02_v4	Tb927.2.5080	Tb927.2.3340	-	Divergent
Tb927_02_v4	Tb927.2.5120	Tb927.2.5360	+	Divergent
Tb927_02_v4	Tb927.2.5540	Tb927.2.5410	-	Divergent
Tb927_02_v4	Tb927.2.5600	Tb927.2.5660	+	Divergent
Tb927_02_v4	Tb927.2.5750	Tb927.2.6320	+	next to snRNA
Tb927_03_v4	Tb927.3.590	Tb927.3.590	+	Divergent
Tb927_03_v4	Tb927.3.860	Tb927.3.600	-	Divergent
Tb927_03_v4	Tb927.3.870	Tb927.3.1030	+	Divergent
Tb927_03_v4	Tb927.3.1040	Tb927.3.1470	+	Internal
Tb927_03_v4	Tb927.3.2260	Tb927.3.1510	-	Divergent
Tb927_03_v4	Tb927.3.2270	Tb927.3.2490	+	Divergent
Tb927_03_v4	Tb927.3.3410	Tb927.3.2600	-	next to rRNA
Tb927_03_v4	Tb927.3.3440	Tb927.3.4000	+	next to rRNA
Tb927_03_v4	Tb927.3.4390	Tb927.3.4020	-	next to tRNA
Tb927_03_v4	Tb927.3.4890	Tb927.3.4400	-	Divergent
Tb927_03_v4	Tb927.3.4900	Tb927.3.5730	+	Divergent
Tb927_04_v4	Tb927.4.1190	Tb927.4.300	-	next to tRNA
Tb927_04_v4	Tb927.4.1200	Tb927.4.1200	+	next to tRNA
Tb927_04_v4	Tb927.4.2080	Tb927.4.1220	-	Divergent
Tb927_04_v4	Tb927.4.2100	Tb927.4.3190	+	Divergent
Tb927_04_v4	Tb927.4.3740	Tb927.4.3300	-	Divergent
Tb927_04_v4	Tb927.4.3750	Tb927.4.3750	+	Divergent
Tb927_04_v4	Tb927.4.4660	Tb927.4.3760	-	next to tRNA
Tb927_04_v4	Tb927.4.5080	Tb927.4.4670	-	Internal
Tb927_04_v4	Tb927.4.5390	Tb927.4.5100	-	Divergent
Tb927_05_v4	Tb927.5.330	Tb927.5.300	-	Divergent
Tb927_05_v4	Tb927.5.340	Tb927.5.340	+	Divergent
Tb927_05_v4	Tb927.5.380	Tb927.5.350	-	Divergent
Tb927_05_v4	Tb927.5.390	Tb927.5.400	+	Divergent
Tb927_05_v4	Tb927.5.600	Tb927.5.410	-	Internal
Tb927_05_v4	Tb927.5.630	Tb927.5.610	-	Divergent
Tb927_05_v4	Tb927.5.640	Tb927.5.660	+	Divergent
Tb927_05_v4	Tb927.5.670	Tb927.5.940	+	Internal
Tb927_05_v4	Tb927.5.950	Tb927.5.1380	+	Internal
Tb927_05_v4	Tb927.5.1580	Tb927.5.1390	-	Divergent
Tb927_05_v4	Tb927.5.1590	Tb927.5.2010	+	Divergent
Tb927_05_v4	Tb927.5.2150	Tb927.5.2020	-	Divergent
Tb927_05_v4	Tb927.5.2160	Tb927.5.2760	+	Divergent
Tb927_05_v4	Tb927.5.2900	Tb927.5.2770	-	Divergent
Tb927_05_v4	Tb927.5.2910	Tb927.5.3090	+	Divergent
Tb927_05_v4	Tb927.5.3500	Tb927.5.3100	-	Divergent
Tb927_05_v4	Tb927.5.3510	Tb927.5.3990	+	Divergent
Tb927_05_v4	Tb927.5.4530	Tb927.5.4010	-	Divergent
Tb927_05_v4	Tb927.5.4540	Tb927.5.4610	+	Divergent
Tb927_06_v4	Tb927.6.300	Tb927.6.270	-	Divergent
Tb927_06_v4	Tb927.6.310	Tb927.6.340	+	Divergent
Tb927_06_v4	Tb927.6.390	Tb927.6.360	-	Divergent
Tb927_06_v4	Tb927.6.400	Tb927.6.440	+	Divergent
Tb927_06_v4	Tb927.6.750	Tb927.6.560	-	Divergent
Tb927_06_v4	Tb927.6.760	Tb927.6.800	+	Divergent
Tb927_06_v4	Tb927.6.1290	Tb927.6.820	-	Divergent
Tb927_06_v4	Tb06.3A7.960	Tb06.3A7.960	+	Divergent
Tb927_06_v4	Tb927.6.2150	Tb927.6.1300	-	Divergent
Tb927_06_v4	Tb927.6.2160	Tb927.6.3360	+	Divergent
Tb927_06_v4	Tb927.6.4580	Tb927.6.3410	-	Divergent
Tb927_06_v4	Tb927.6.4590	Tb927.6.5200	+	Divergent
Tb927_07_v4	Tb927.7.180	Tb927.7.160	-	Divergent
Tb927_07_v4	Tb927.7.190	Tb927.7.300	+	Divergent
Tb927_07_v4	Tb927.7.920	Tb927.7.310	-	Divergent
Tb927_07_v4	Tb927.7.930	Tb927.7.1930	+	Divergent
Tb927_07_v4	Tb927.7.2730	Tb927.7.2040	-	Divergent
Tb927_07_v4	Tb927.7.2740	Tb927.7.3240	+	Divergent
Tb927_07_v4	Tb927.7.3470	Tb927.7.3250	-	Internal
Tb927_07_v4	Tb927.7.3880	Tb927.7.3490	-	Divergent
Tb927_07_v4	Tb927.7.3890	Tb927.7.4240	+	Divergent
Tb927_07_v4	Tb927.7.4670	Tb927.7.4250	-	Divergent
Tb927_07_v4	Tb927.7.4680	Tb927.7.4680	+	Divergent
Tb927_07_v4	Tb927.7.4960	Tb927.7.4690	-	Divergent
Tb927_07_v4	Tb927.7.4970	Tb927.7.6000	+	Divergent
Tb927_07_v4	Tb927.7.6430	Tb927.7.6040	-	Divergent
Tb927_07_v4	Tb927.7.6440	Tb927.7.6490	+	Divergent
Tb927_07_v4	Tb927.7.6820	Tb927.7.6550	-	next to tRNA
Tb927_07_v4	Tb927.7.6840	Tb927.7.6830	-	next to tRNA
Tb927_07_v4	Tb927.7.6850	Tb927.7.6850	-	Divergent
Tb927_07_v4	Tb927.7.6860	Tb927.7.6860	+	Divergent
Tb927_07_v4	Tb927.7.7460	Tb927.7.6890	-	Internal
Tb927_07_v4	Tb927.7.7480	Tb927.7.7470	-	Divergent
Tb927_07_v4	Tb927.7.7490	Tb07.30D13.80	+	Divergent
Tb927_08_v4	Tb927.8.1370	Tb927.8.480	-	Divergent
Tb927_08_v4	Tb927.8.1380	Tb927.8.1380	+	Divergent
Tb927_08_v4	Tb927.8.1410	Tb927.8.1650	+	next to rRNA
Tb927_08_v4	Tb927.8.1940	Tb927.8.1670	-	Divergent
Tb927_08_v4	Tb927.8.1950	Tb927.8.2660	+	Divergent
Tb927_08_v4	Tb927.8.2670	Tb927.8.2850	+	next to tRNA
Tb927_08_v4	Tb927.8.2880	Tb927.8.2860	-	Divergent
Tb927_08_v4	Tb927.8.2890	Tb927.8.3520	+	Divergent
Tb927_08_v4	Tb927.8.3930	Tb927.8.3530	-	Internal
Tb927_08_v4	Tb927.8.4760	Tb927.8.3940	-	Internal
Tb927_08_v4	Tb927.8.4890	Tb927.8.4770	-	Divergent
Tb927_08_v4	Tb927.8.4900	Tb927.8.5330	+	Divergent
Tb927_08_v4	Tb927.8.5430	Tb927.8.5350	-	Divergent
Tb927_08_v4	Tb927.8.5440	Tb927.8.5910	+	Divergent
Tb927_08_v4	Tb927.8.5940	Tb927.8.6560	+	Internal
Tb927_08_v4	Tb927.8.6920	Tb927.8.6570	-	Divergent
Tb927_08_v4	Tb927.8.6930	Tb927.8.7290	+	Divergent
Tb927_08_v4	Tb927.8.7350	Tb927.8.7300	-	Divergent
Tb927_08_v4	Tb927.8.7360	Tb927.8.7740	+	Divergent
Tb927_08_v4	Tb927.8.7750	Tb927.8.8350	+	Divergent
Tb927_09_v4	Tb09.160.1820	Tb09.160.0340	-	Divergent
Tb927_09_v4	Tb09.160.1920	Tb09.160.2290	+	Divergent
Tb927_09_v4	Tb09.160.2340	Tb09.160.3380	+	Internal
Tb927_09_v4	Tb09.160.3410	Tb09.160.3410	-	Divergent
Tb927_09_v4	Tb09.160.3470	Tb09.160.4950	+	Divergent
Tb927_09_v4	Tb09.v2.0050	Tb09.160.5330	+	Internal
Tb927_09_v4	Tb09.v1.0420	Tb09.160.5350	-	Internal
Tb927_09_v4	Tb09.211.0630	Tb09.211.0040	-	Internal
Tb927_09_v4	Tb09.211.1400	Tb09.211.0680	-	Internal
Tb927_09_v4	Tb09.211.2460	Tb09.211.1470	-	Divergent
Tb927_09_v4	Tb09.211.2530	Tb09.211.4020	+	Divergent
Tb927_09_v4	Tb09.211.4920	Tb09.211.4070	-	Divergent
Tb927_09_v4	Tb09.211.4980	Tb09.211.4990	+	Divergent
Tb927_09_v4	Tb09.244.2860	Tb09.244.2380	+	next to SL RNA
Tb927_10_v4	Tb10.100.0045	Tb10.70.7140	+	Divergent
Tb927_10_v4	Tb10.70.6870	Tb10.70.7100	-	Internal
Tb927_10_v4	Tb10.70.6250	Tb10.70.6830	-	Divergent
Tb927_10_v4	Tb10.70.6220	Tb10.70.6150	+	Divergent
Tb927_10_v4	Tb10.70.6110	Tb10.70.6130	-	Divergent
Tb927_10_v4	Tb10.70.6040	Tb10.70.5340	+	Divergent
Tb927_10_v4	Tb10.70.5250	Tb10.70.5290	-	Divergent
Tb927_10_v4	Tb10.70.5230	Tb10.70.4500	+	Divergent
Tb927_10_v4	Tb10.70.4430	Tb10.70.3780	+	Internal
Tb927_10_v4	Tb10.70.3070	Tb10.70.3760	-	Divergent
Tb927_10_v4	Tb10.70.3050	Tb10.70.2900	+	Divergent
Tb927_10_v4	Tb10.70.2250	Tb10.70.2860	-	Divergent
Tb927_10_v4	Tb10.70.2230	Tb10.70.1280	+	Divergent
Tb927_10_v4	Tb10.70.0420	Tb10.70.1270	-	Divergent
Tb927_10_v4	Tb10.70.0370	Tb10.6k15.3550	+	Divergent
Tb927_10_v4	Tb10.6k15.3160	Tb10.6k15.3540	-	next to snRNA
Tb927_10_v4	Tb10.6k15.3020	Tb10.6k15.3150	-	next to tRNA
Tb927_10_v4	Tb10.6k15.2170	Tb10.6k15.2950	-	Divergent
Tb927_10_v4	Tb10.6k15.2130	Tb10.6k15.0880	+	Divergent
Tb927_10_v4	Tb10.6k15.0820	Tb10.6k15.0080	+	Internal
Tb927_10_v4	Tb10.406.0020	Tb10.406.0650	-	next to tRNA
Tb927_10_v4	Tb10.26.0740	Tb10.329.0030	-	Divergent
Tb927_10_v4	Tb10.26.0690	Tb10.389.1460	+	Divergent
Tb927_10_v4	Tb10.389.1130	Tb10.389.1450	-	Internal
Tb927_10_v4	Tb10.389.0470	Tb10.389.1070	-	Divergent
Tb927_10_v4	Tb10.389.0430	Tb10.389.0430	+	Divergent
Tb927_10_v4	Tb10.05.0270	Tb10.389.0390	-	Internal
Tb927_10_v4	Tb10.61.2840	Tb10.05.0010	-	Internal
Tb927_10_v4	Tb10.61.1810	Tb10.61.2745	-	Divergent
Tb927_10_v4	Tb10.61.1790	Tb10.61.0280	+	Divergent
Tb927_10_v4	Tb10.61.0260	Tb10.61.0060	+	Internal
Tb927_11_01_v4	Tb11.50.0001	Tb11.03.0990	-	Divergent
Tb927_11_01_v4	Tb11.03.0410	Tb11.53.0001	+	Divergent
Tb927_11_01_v4	Tb11.42.0002	Tb11.55.0027	-	Divergent
Tb927_11_01_v4	Tb11.46.0014	Tb11.02.0010	+	Divergent
Tb927_11_01_v4	Tb11.02.0730	Tb11.22.0001	-	Divergent
Tb927_11_01_v4	Tb11.02.0740	Tb11.02.1040	+	Divergent
Tb927_11_01_v4	Tb11.02.1070	Tb11.02.1580	+	Internal
Tb927_11_01_v4	Tb11.02.1990	Tb11.02.1600	-	Divergent
Tb927_11_01_v4	Tb11.02.2030	Tb11.02.2370	+	Divergent
Tb927_11_01_v4	Tb11.02.2390	Tb11.02.3720	+	Internal
Tb927_11_01_v4	Tb11.02.4190	Tb11.02.3740	-	Internal
Tb927_11_01_v4	Tb11.02.4485	Tb11.02.4200	-	Internal
Tb927_11_01_v4	Tb11.02.4550	Tb11.02.4500	-	next to tRNA
Tb927_11_01_v4	Tb11.02.5080	Tb11.02.4570	-	Divergent
Tb927_11_01_v4	Tb11.02.5090	Tb11.02.5410	+	Divergent
Tb927_11_01_v4	Tb11.02.5830	Tb11.02.5420	-	Divergent
Tb927_11_01_v4	Tb11.01.0540	Tb11.12.0017	+	Divergent
Tb927_11_01_v4	Tb11.01.0580	Tb11.01.1140	+	Internal
Tb927_11_01_v4	Tb11.01.1570	Tb11.01.1160	-	Divergent
Tb927_11_01_v4	Tb11.01.1590	Tb11.01.2840	+	Divergent
Tb927_11_01_v4	Tb11.01.2880	Tb11.01.3200	+	Internal
Tb927_11_01_v4	Tb11.01.3240	Tb11.01.3240	-	Divergent
Tb927_11_01_v4	Tb11.01.3260	Tb11.01.3790	+	Divergent
Tb927_11_01_v4	Tb11.01.3805	Tb11.01.3805	+	Divergent
Tb927_11_01_v4	Tb11.01.3840	Tb11.01.4560	+	Internal
Tb927_11_01_v4	Tb11.01.4700	Tb11.01.4570	-	next to tRNA
Tb927_11_01_v4	Tb11.01.4703	Tb11.01.4701	-	next to tRNA
Tb927_11_01_v4	Tb11.01.5280	Tb11.01.4720	-	Divergent
Tb927_11_01_v4	Tb11.01.5300	Tb11.01.5310	+	Divergent
Tb927_11_01_v4	Tb11.01.5320	Tb11.01.6250	+	Internal
Tb927_11_01_v4	Tb11.01.7010	Tb11.01.6260	-	Internal
Tb927_11_01_v4	Tb11.01.7840	Tb11.01.7040	-	Internal
Tb927_11_01_v4	Tb11.01.8780	Tb11.01.7880	-	Divergent
